# Supplementary material for: Glycan chip based on structure-switchable DNA linker for on-chip biosynthesis of cancer-associated complex glycans
Source: Nat Commun. 2021 Mar 2;12:1395. doi: 10.1038/s41467-021-21538-0 (PMC7925590; doi:10.1038/s41467-021-21538-0)
Supplement: Supplementary file 4 — Source data [file 41467_2021_21538_MOESM4_ESM.xlsx]

## Sheet: Figure 2
Figure 2
	Figure 2(a) Lac, Gb3										Figure 2(a) Lac, Gb3			Figure 2(b) Gb3, Gb4			Figure 2(c) Gb4, Gb5			Figure 2(d) Gb5, SSEA4			Figure 2(e) Gb5, GloboH
						GS-IB4					Lac	Gb3		Gb3	Gb4		Gb4	Gb5		Gb5	SSEA4		GloboH	Gb5
						Glycans	Normalized fluorescent intensity (arb.units)	S.E.M.			278	2573		222	1936		1004	11127		325	3806		864	382
						Gb3	1	0.0792			516	3243		255	1646		122	18042		501	2525		1591	418
						lac	0.158	0.0127			602	3048		308	2270		345	15820		796	4501		1861	210
											320	3136		332	1755		579	25902		702	5252		1132	356
											585	2281		386	1694		1399	12494		725	4262		873	348
	Figure 2(b) Gb3, Gb4										499	2011		558	2146		1175	6838		527	3613		761	390
						SBA					387	2801		1120	1504		-81	17020		484	2602		514	480
						Glycans	Normalized fluorescent intensity (arb.units)	S.E.M.			253	1109		93	1128		336	18389		929	3318		1083	332
						Gb4	1	0.0401			163	1519		136	1433		612	16527		543	4583		1640	240
						Gb3	0.1822	0.0177			159	1274		178	1964		109	10837		738	5186		936	253
											199	1468		196	1655		1104	33726		822	2322		1277	1102
											134	3151		248	1738		31	9818		325	2542		1543	401
											141	1903		286	1347		2	11578		523	2739		1321	339
	Figure 2(c) Gb4, Gb5										153	1147		670	1489		389	10196		506	2896		1547	312
						RCA120					228	881		222	1924		775	12403		318	1772		1026	481
						Glycans	Normalized fluorescent intensity (arb.units)	S.E.M.			123	1263		228	1160		87	14168		1101	2354		969	405
						Gb5	1	0.0557			122	1811		251	2266		-76	21901		769	3537		1546	762
						Gb4	0.0181	0.0033001			514	1791		333	1534		573	7924		1110	4141		907	425
											544	2700		341	1908		224	24178		619	2756		1000	232
											432	3535		355	1116		515	6990		670	3775		1830	541
											451	889		481	1642		4	22681		828	2795		1004	312
	Figure 2(d) Gb5, SSEA4										225	1061		103	1285		294	27442		885	2087		1054	588
						MAL II					211	1427		175	1685		3	25261		551	2200		865	360
						Glycans	Normalized fluorescent intensity (a.u.)	SEM			149	1194		179	1957		-12	17207		920	1420		1362	348
						SSEA4	1	0.0564			459	2288		192	1769		294	23361		303	1639		823	154
						Gb5	0.2644	0.0138			294	1729		195	1583		385	29749		873	1859		692	262
											299	1134		366	2026		-96	12226		511	1822		1172	392
											300	1252		393	2006		63	15412		693	1611		698	382
											155	1215		163	1754		-45	24980		1175	1603		928	716
	Figure 2(e) Gb5, GloboH										352	872		166	1613		763	26388		1059	3685		1082	216
						LTL					198	3255		315	1482		836	28020		507	2111		881	430
						Glycans	Normalized fluorescent intensity (a.u.)	SEM			160	907		341	2890		-5	26118		228	1409		1156	632
						Globo H	1	0.0525846			168	869		456	1852		916	29320		682	1980		1645	175
						Gb5	0.374975	0.0238056			252	1456		458	3179		-113	27996		647	1383		1642	426
											225	1787		518	2590		123	15971		816	2521		1073	604
											296	1833		176	1172		1655	17461		688	1910		986	441
											255	2485		180	1656		22	13373		485	3145		1461	336
											322	511		257	1658		-39	24925		555	1434		1387	319
											226	764		285	1298		78	20152		999	1833		417	388
											164	1132		362	1234		242	20501		1131	1999		958	649
											146	3270		393	3278		-16	14523		434	3297		1192	393
											224	1204		209	2301		-8	19283		1111	3830		905	412
											255	1264		223	2022		19	25652		820	2483		321	324
											244	1648		257	2539		393	17255		808	2132		445	182
											142	564		259	1550		186	20732		514	2015		300	513
											159	1717		477	2303		717	6685		1084	2409		848	259
											163	933		1249	1385		261	32683		1126	1465		688	204

## Sheet: Figure 3
Figure 3
	Figure 3(c) Anti-SSEA4 Ab, Anti-Gb5 Ab
	Figure 3(d) Anti-Globo H Ab, Anti-Gb5 Ab
	Figure 3(b)
	Incubation time (h)	Gb3		Gb4		Gb5		SSEA4		GloboH
		Relative conversion efficiency (%)	S.E.M.	Relative conversion efficiency (%)	S.E.M.	Relative conversion efficiency (%)	S.E.M.	Relative conversion efficiency (%)	S.E.M.	Relative conversion efficiency (%)	S.E.M.
	12	0.3333	0	79.1367	2.89615	42.9	2.51462	69.5233	9.63979	-	-
	24	14.35	2.40017	96.8333	0.176383	72.6333	3.83942	91.75	4.02177	96.1	1.53731
	48	92.7	0.971253	96.9	2.3029	78.3333	2.09152	99.1533	0.630802	98.3667	0.742369
	72	-	-	-	-	98.22	0.948894	-	-	-	-
	Gb3	test 1	test 2	test 3
	12 h	1	0	0
	24 h	19.15	12	11.9
	48 h	91.4	92.1	94.6
	Gb4	test 1	test 2	test 3
	12 h	73.5	83.11	80.8
	24 h	96.9	97.1	96.5
	48 h	92.4	98.3	100
	Gb5	test 1	test 2	test 3
	12 h	43.7	38.2	46.8
	24 h	72.6	66	79.3
	48 h	75.2	77.5	82.3
	72 h	96.76	97.9	100
	Globo H	test 1	test 2	test 3
	24 h	93.3	98.6	96.4
	48 h	99.3	98.9	96.9
	SSEA-4	test 1	test 2	test 3
	12 h	87.8	55.07	65.7
	24 h	98.65	91.88	84.72
	48 h	99.54	97.92	100

## Sheet: Figure 4
Figure 4
	Figure 4(a) Gb3, Gb4, Gb5, SSEA-4, Globo H
	Figure 4(b)
	Glycans	Normalized fluorescent intensity (arb.units)	S.E.M.
	Gb3	0.0683	0.0018767
	Gb4	0.0532	0.0046197
	Gb5	0.0762	0.0115
	SSEA-4	0.143	0.0067206
	Globo H	1	0.05
	Figure 4(c) Gb3, Gb4, Gb5, SSEA-4, Globo H
	MCF7
	MCF10A
	Figure 4(d)
	MCF 7													Figure 4(d) raw data												Figure 4(b) raw data
	Glycans	Normalized fluorescent intensity (a.u.)	S.E.M.											Gb3	Gb4	Gb5	SSEA4	GloboH		Gb3	Gb4	Gb5	SSEA4	GloboH		Gb3	Gb4	Gb5	SSEA4	Globo H
	Gb3	0.0383	0.0122											MCF10A	MCF10A	MCF10A	MCF10A	MCF10A		MCF7	MCF7	MCF7	MCF7	MCF7		67	-121	-115	32	4162
	Gb4	0.0055547	0.0016024											511	18	101	11	104		622	1913	33	63	57463		67	-118	-92	80	3336
	Gb5	0.00061785	3.8858e-05											17	8	11	37	23		436	62	70	2451	59909		69	-4	-76	140	3081
	SSEA-4	0.0325	0.007896											18	26	11	51	52		212	1569	39	2070	60620		86	36	-66	142	3053
	GloboH	1	0.0735											20	43	52	21	320		2031	131	20	191	61926		100	37	-62	154	2671
														25	504	467	20	44		107	46	26	3884	7248		102	41	-51	155	2659
	MCF 10A													10	8	19	21	18		341	30	31	115	9561		102	51	-46	175	2627
	Glycans	Normalized fluorescent intensity (a.u.)	S.E.M.											398	75	9	28	543		22	48	10	20	10136		103	65	-37	176	2516
	Gb3	0.0018594	0.00058349											19	118	14	95	30		158	61	38	12	53705		109	69	-26	179	2484
	Gb4	0.004031	0.0018216											72	7	59	7	12		61	83	24	5	62416		109	72	-15	180	2267
	Gb5	0.0024552	0.00079118											48	14	40	11	11		227	319	19	34	57830		110	81	-6	182	2044
	SSEA-4	0.0015046	0.00064253											32	-3	58	43	21		302	75	29	238	59128		111	82	12	198	1998
	GloboH	0.0015522	0.00032502											18	1109	1208	25	17		636	29	38	794	13862		115	83	17	204	1998
														31	13	8	11	26		7003	95	18	63	6009		115	86	53	210	1978
	Figure 4(f)													26	19	547	130	15		458	67	22	9	4242		115	89	65	216	1914
														44	22	10	20	9		4474	23	28	9	54066		116	100	73	218	1890
														41	31	22	158	97		423	19	25	25	61560		117	100	91	230	1842
														21	4	7	46	17		218	45	21	1836	56259		119	102	98	232	1799
														19	833	105	23	31		90	36	30	1301	63190		123	103	107	240	1796
														27	70	204	13	10		450	44	24	2253	60904		124	110	108	253	1692
														38	4	18	62	19		369	386	25	6793	61844		125	111	115	259	1678
														22	20	320	14	71		6874	81	19	15	235		126	111	117	262	1649
														35	25	19	79	82		3683	221	31	137	40350		129	113	123	269	1641
														57	44	165	40	64		77	15	29	9	52842		131	114	149	287	1607
														43	29	4	31	240		130	38	22	1201	58693		132	115	153	295	1576
														40	27	923	53	90		141	25	17	122	57646		132	116	176	297	1550
														19	121	29	13	30		6728	26	24	163	58321		132	120	176	307	1541
	Figure 4(g)													487	19	25	23	21		21251	34	23	11	37609		134	120	181	312	1537
														17	23	18	30	24		117	184	14	55	34608		136	124	183	312	1509
														28	18	11	21	96		3468	33	31	64	16114		138	125	187	313	1501
														31	120	22	41	23		1162	21	18	1999	50614		142	128	200	317	1485
														20	426	6	30	32		159	76	18	8318	51451		143	130	208	319	1471
														31	17	92	112	35		168	38	25	2195	57097		143	131	214	324	1464
														26	27	11	14	21		701	15	39	34	53626		144	131	221	330	1442
														981	-5	18	103	19		168	21	39	5	59651		145	135	222	332	1436
														37	230	19	1325	38		4136	82	13	2151	52923		147	137	224	336	1427
														21	3508	11	23	34		-14	193	26	175	11097		147	137	239	339	1424
														19	69	4	18	82		233	29	18	4610	62764		148	138	300	346	1383
														39	1	7	14	171		163	166	29	10743	61633		149	138	309	348	1382
														24	5	51	27	26		170	68	25	2181	64096		151	138	329	348	1368
														21	9	68	27	22		797	14	49	3511	43173		152	144	333	350	1364
														140	13	38	13	13		8169	1688	52	10	24305		154	144	347	356	1343
														55	12	12	25	32		259	1182	12	24	44020		154	147	349	360	1275
														25	121	8	20	36		54	109	12	4886	48145		154	150	361	368	1266
														17	160	10	17	76		-1	141	20	1257	61906		155	152	375	370	1259
														47	208	3	48	242		154	43	27	42	48387		156	153	388	382	1235
														36	17	28	56	96		192	199	12	37	774		156	155	404	382	1210
														30	14	103	11	23		84	1478	43	71	526

## Sheet: Figure S2
Supplemental Figure S2
Retention time (min)	Normalized intensity (a.u.)
0	0.0087896
0.001667	0.0087884
0.003333	0.0087829
0.005	0.0087751
0.006667	0.0087696
0.008333	0.0087639
0.01	0.0087533
0.0117	0.0087417
0.0133	0.0087352
0.015	0.0087318
0.0167	0.0087272
0.0183	0.0087222
0.02	0.0087188
0.0217	0.008717
0.0233	0.0087168
0.025	0.008719
0.0267	0.008723
0.0283	0.0087275
0.03	0.0087322
0.0317	0.0087359
0.0333	0.0087374
0.035	0.0087374
0.0367	0.0087363
0.0383	0.0087325
0.04	0.0087251
0.0417	0.008717
0.0433	0.0087118
0.045	0.0087098
0.0467	0.0087098
0.0483	0.0087103
0.05	0.0087096
0.0517	0.008708
0.0533	0.0087066
0.055	0.0087048
0.0567	0.0087027
0.0583	0.0087031
0.06	0.0087064
0.0617	0.0087087
0.0633	0.008708
0.065	0.0087061
0.0667	0.0087019
0.0683	0.0086948
0.07	0.0086897
0.0717	0.0086885
0.0733	0.0086857
0.075	0.0086806
0.0767	0.0086797
0.0783	0.0086849
0.08	0.0086904
0.0817	0.0086924
0.0833	0.0086914
0.085	0.0086888
0.0867	0.0086848
0.0883	0.0086788
0.09	0.0086688
0.0917	0.0086555
0.0933	0.0086437
0.095	0.0086341
0.0967	0.0086221
0.0983	0.0086077
0.1	0.0085976
0.1017	0.008596
0.1033	0.0085997
0.105	0.0086045
0.1067	0.00861
0.1083	0.0086155
0.11	0.0086176
0.1117	0.0086154
0.1133	0.0086116
0.115	0.008606
0.1167	0.0085965
0.1183	0.0085867
0.12	0.0085827
0.1217	0.0085834
0.1233	0.0085822
0.125	0.0085777
0.1267	0.008574
0.1283	0.0085713
0.13	0.0085648
0.1317	0.008553
0.1333	0.0085406
0.135	0.0085329
0.1367	0.0085302
0.1383	0.0085297
0.14	0.0085306
0.1417	0.0085331
0.1433	0.0085371
0.145	0.0085415
0.1467	0.0085432
0.1483	0.008539
0.15	0.0085299
0.1517	0.0085202
0.1533	0.0085112
0.155	0.0085021
0.1567	0.0084952
0.1583	0.0084953
0.16	0.0085027
0.1617	0.0085117
0.1633	0.0085175
0.165	0.0085203
0.1667	0.0085224
0.1683	0.0085237
0.17	0.0085223
0.1717	0.0085184
0.1733	0.008515
0.175	0.0085127
0.1767	0.0085105
0.1783	0.0085074
0.18	0.008502
0.1817	0.0084938
0.1833	0.0084845
0.185	0.0084759
0.1867	0.008468
0.1883	0.00846
0.19	0.0084538
0.1917	0.0084529
0.1933	0.0084575
0.195	0.0084642
0.1967	0.0084703
0.1983	0.0084762
0.2	0.008483
0.2017	0.0084884
0.2033	0.0084905
0.205	0.0084899
0.2067	0.0084867
0.2083	0.0084793
0.21	0.0084685
0.2117	0.0084566
0.2133	0.0084454
0.215	0.0084362
0.2167	0.0084307
0.2183	0.0084283
0.22	0.0084272
0.2217	0.0084268
0.2233	0.0084269
0.225	0.0084269
0.2267	0.0084273
0.2283	0.0084282
0.23	0.0084284
0.2317	0.0084269
0.2333	0.0084231
0.235	0.0084159
0.2367	0.0084066
0.2383	0.0083984
0.24	0.0083936
0.2417	0.0083917
0.2433	0.0083897
0.245	0.0083859
0.2467	0.0083816
0.2483	0.0083785
0.25	0.0083754
0.2517	0.0083691
0.2533	0.0083608
0.255	0.0083556
0.2567	0.0083533
0.2583	0.0083501
0.26	0.0083471
0.2617	0.0083483
0.2633	0.0083544
0.265	0.0083593
0.2667	0.0083573
0.2683	0.0083494
0.27	0.0083403
0.2717	0.0083321
0.2733	0.0083242
0.275	0.0083185
0.2767	0.0083184
0.2783	0.0083214
0.28	0.0083212
0.2817	0.0083173
0.2833	0.0083133
0.285	0.0083095
0.2867	0.0083041
0.2883	0.0082997
0.29	0.0082996
0.2917	0.0083003
0.2933	0.0082961
0.295	0.0082894
0.2967	0.0082844
0.2983	0.0082788
0.3	0.0082719
0.3017	0.0082682
0.3033	0.0082683
0.305	0.0082669
0.3067	0.008263
0.3083	0.0082625
0.31	0.0082655
0.3117	0.0082654
0.3133	0.0082615
0.315	0.008261
0.3167	0.0082681
0.3183	0.0082781
0.32	0.0082839
0.3217	0.0082874
0.3233	0.0082952
0.325	0.0083056
0.3267	0.0083111
0.3283	0.0083107
0.33	0.0083099
0.3317	0.0083092
0.3333	0.0083034
0.335	0.008292
0.3367	0.0082808
0.3383	0.0082728
0.34	0.0082673
0.3417	0.0082646
0.3433	0.0082646
0.345	0.0082641
0.3467	0.00826
0.3483	0.008253
0.35	0.0082453
0.3517	0.0082383
0.3533	0.008233
0.355	0.0082299
0.3567	0.0082296
0.3583	0.0082306
0.36	0.0082294
0.3617	0.0082239
0.3633	0.008219
0.365	0.0082186
0.3667	0.0082189
0.3683	0.0082147
0.37	0.0082071
0.3717	0.008198
0.3733	0.0081855
0.375	0.0081694
0.3767	0.0081538
0.3783	0.0081414
0.38	0.0081316
0.3817	0.0081254
0.3833	0.0081258
0.385	0.0081317
0.3867	0.0081397
0.3883	0.008149
0.39	0.0081595
0.3917	0.008169
0.3933	0.0081754
0.395	0.0081784
0.3967	0.0081775
0.3983	0.0081725
0.4	0.0081659
0.4017	0.0081587
0.4033	0.008149
0.405	0.0081379
0.4067	0.0081305
0.4083	0.0081288
0.41	0.0081305
0.4117	0.0081335
0.4133	0.0081378
0.415	0.0081434
0.4167	0.0081482
0.4183	0.0081491
0.42	0.0081457
0.4217	0.0081398
0.4233	0.008133
0.425	0.0081258
0.4267	0.0081187
0.4283	0.0081109
0.43	0.0081009
0.4317	0.0080901
0.4333	0.0080829
0.435	0.0080789
0.4367	0.008073
0.4383	0.0080657
0.44	0.0080642
0.4417	0.0080705
0.4433	0.008077
0.445	0.0080772
0.4467	0.0080736
0.4483	0.0080718
0.45	0.0080698
0.4517	0.0080612
0.4533	0.0080475
0.455	0.008037
0.4567	0.0080317
0.4583	0.008027
0.46	0.0080231
0.4617	0.0080236
0.4633	0.0080269
0.465	0.0080296
0.4667	0.0080335
0.4683	0.0080393
0.47	0.0080424
0.4717	0.0080412
0.4733	0.0080387
0.475	0.0080363
0.4767	0.0080332
0.4783	0.0080296
0.48	0.0080277
0.4817	0.0080283
0.4833	0.0080289
0.485	0.0080264
0.4867	0.0080211
0.4883	0.0080159
0.49	0.0080122
0.4917	0.0080089
0.4933	0.0080058
0.495	0.0080044
0.4967	0.008004
0.4983	0.0080016
0.5	0.007996
0.5017	0.0079885
0.5033	0.0079812
0.505	0.0079763
0.5067	0.0079733
0.5083	0.0079688
0.51	0.0079608
0.5117	0.0079525
0.5133	0.0079473
0.515	0.0079434
0.5167	0.0079384
0.5183	0.0079343
0.52	0.0079344
0.5217	0.0079356
0.5233	0.0079319
0.525	0.0079214
0.5267	0.0079087
0.5283	0.0078987
0.53	0.007893
0.5317	0.0078929
0.5333	0.0078994
0.535	0.0079089
0.5367	0.0079169
0.5383	0.0079217
0.54	0.0079229
0.5417	0.0079203
0.5433	0.0079161
0.545	0.0079137
0.5467	0.007913
0.5483	0.0079112
0.55	0.0079054
0.5517	0.0078957
0.5533	0.007886
0.555	0.0078801
0.5567	0.0078774
0.5583	0.0078783
0.56	0.0078834
0.5617	0.007888
0.5633	0.0078853
0.565	0.007877
0.5667	0.0078707
0.5683	0.0078696
0.57	0.007873
0.5717	0.0078814
0.5733	0.0078936
0.575	0.0079048
0.5767	0.0079099
0.5783	0.0079051
0.58	0.0078917
0.5817	0.007875
0.5833	0.0078584
0.585	0.0078415
0.5867	0.0078263
0.5883	0.0078178
0.59	0.0078154
0.5917	0.0078139
0.5933	0.0078117
0.595	0.0078108
0.5967	0.0078103
0.5983	0.0078064
0.6	0.0078001
0.6017	0.0077978
0.6033	0.0078012
0.605	0.0078049
0.6067	0.0078039
0.6083	0.0077992
0.61	0.0077947
0.6117	0.0077901
0.6133	0.007784
0.615	0.0077787
0.6167	0.0077781
0.6183	0.0077835
0.62	0.0077927
0.6217	0.0078009
0.6233	0.0078042
0.625	0.0078027
0.6267	0.0078001
0.6283	0.0077963
0.63	0.0077867
0.6317	0.0077724
0.6333	0.0077591
0.635	0.0077498
0.6367	0.0077442
0.6383	0.0077416
0.64	0.0077439
0.6417	0.0077543
0.6433	0.0077722
0.645	0.0077893
0.6467	0.007798
0.6483	0.0077986
0.65	0.0077939
0.6517	0.0077819
0.6533	0.007763
0.655	0.0077449
0.6567	0.0077341
0.6583	0.0077291
0.66	0.0077263
0.6617	0.007724
0.6633	0.0077217
0.665	0.0077209
0.6667	0.007723
0.6683	0.0077257
0.67	0.0077261
0.6717	0.0077256
0.6733	0.0077262
0.675	0.007725
0.6767	0.0077165
0.6783	0.0077034
0.68	0.0076946
0.6817	0.0076946
0.6833	0.0076999
0.685	0.0077053
0.6867	0.0077103
0.6883	0.0077151
0.69	0.0077162
0.6917	0.0077102
0.6933	0.0076998
0.695	0.0076921
0.6967	0.0076915
0.6983	0.0076961
0.7	0.0077008
0.7017	0.007703
0.7033	0.0077026
0.705	0.0076997
0.7067	0.0076958
0.7083	0.0076938
0.71	0.007695
0.7117	0.0076992
0.7133	0.0077045
0.715	0.007707
0.7167	0.0077041
0.7183	0.0076958
0.72	0.0076848
0.7217	0.007673
0.7233	0.0076618
0.725	0.0076536
0.7267	0.0076536
0.7283	0.0076462
0.73	0.0076432
0.7317	0.007641
0.7333	0.0076412
0.735	0.0076406
0.7367	0.0076358
0.7383	0.007629
0.74	0.007624
0.7417	0.0076199
0.7433	0.0076142
0.745	0.0076095
0.7467	0.0076088
0.7483	0.0076111
0.75	0.0076124
0.7517	0.0076104
0.7533	0.0076066
0.755	0.0076029
0.7567	0.0075987
0.7583	0.0075939
0.76	0.0075894
0.7617	0.007585
0.7633	0.0075796
0.765	0.0075737
0.7667	0.0075684
0.7683	0.0075631
0.77	0.0075577
0.7717	0.0075549
0.7733	0.007557
0.775	0.0075623
0.7767	0.0075658
0.7783	0.0075655
0.78	0.0075627
0.7817	0.0075595
0.7833	0.0075552
0.785	0.0075486
0.7867	0.0075435
0.7883	0.0075437
0.79	0.0075475
0.7917	0.0075511
0.7933	0.0075544
0.795	0.0075599
0.7967	0.007567
0.7983	0.0075731
0.8	0.0075774
0.8017	0.0075793
0.8033	0.0075774
0.805	0.0075715
0.8067	0.0075612
0.8083	0.0075451
0.81	0.0075263
0.8117	0.0075116
0.8133	0.0075043
0.815	0.0075008
0.8167	0.0074979
0.8183	0.0074966
0.82	0.0074978
0.8217	0.0074989
0.8233	0.0074967
0.825	0.0074905
0.8267	0.0074841
0.8283	0.0074836
0.83	0.0074904
0.8317	0.0074988
0.8333	0.0075032
0.835	0.0075056
0.8367	0.0075099
0.8383	0.0075128
0.84	0.0075094
0.8417	0.0075022
0.8433	0.0074969
0.845	0.0074931
0.8467	0.0074877
0.8483	0.0074812
0.85	0.007475
0.8517	0.0074685
0.8533	0.0074629
0.855	0.0074583
0.8567	0.0074508
0.8583	0.0074389
0.86	0.0074273
0.8617	0.0074211
0.8633	0.0074197
0.865	0.0074211
0.8667	0.0074262
0.8683	0.0074343
0.87	0.0074409
0.8717	0.0074424
0.8733	0.0074405
0.875	0.0074384
0.8767	0.0074365
0.8783	0.007435
0.88	0.0074364
0.8817	0.0074408
0.8833	0.0074445
0.885	0.007445
0.8867	0.0074423
0.8883	0.0074374
0.89	0.0074314
0.8917	0.0074262
0.8933	0.0074232
0.895	0.007423
0.8967	0.0074264
0.8983	0.007432
0.9	0.0074359
0.9017	0.0074359
0.9033	0.0074316
0.905	0.0074226
0.9067	0.0074113
0.9083	0.0074026
0.91	0.0073962
0.9117	0.0073889
0.9133	0.007382
0.915	0.0073782
0.9167	0.007376
0.9183	0.0073733
0.92	0.0073721
0.9217	0.0073728
0.9233	0.0073719
0.925	0.0073689
0.9267	0.0073669
0.9283	0.0073651
0.93	0.0073607
0.9317	0.0073545
0.9333	0.0073498
0.935	0.0073464
0.9367	0.0073413
0.9383	0.0073344
0.94	0.0073302
0.9417	0.0073315
0.9433	0.007335
0.945	0.0073401
0.9467	0.0073502
0.9483	0.0073619
0.95	0.0073677
0.9517	0.0073662
0.9533	0.0073623
0.955	0.0073572
0.9567	0.0073481
0.9583	0.0073374
0.96	0.00733
0.9617	0.0073272
0.9633	0.007327
0.965	0.007327
0.9667	0.007326
0.9683	0.0073238
0.97	0.0073186
0.9717	0.0073092
0.9733	0.0072988
0.975	0.0072923
0.9767	0.0072902
0.9783	0.0072905
0.98	0.0072933
0.9817	0.0072992
0.9833	0.007305
0.985	0.0073067
0.9867	0.0073028
0.9883	0.007296
0.99	0.007291
0.9917	0.0072892
0.9933	0.0072895
0.995	0.0072938
0.9967	0.0073037
0.9983	0.0073152
1	0.0073208
1.0017	0.0073169
1.0033	0.0073061
1.005	0.0072908
1.0067	0.0072726
1.0083	0.0072567
1.01	0.0072486
1.0117	0.0072494
1.0133	0.0072546
1.015	0.0072595
1.0167	0.007262
1.0183	0.0072598
1.02	0.007251
1.0217	0.0072361
1.0233	0.0072191
1.025	0.0072072
1.0267	0.0072037
1.0283	0.0072055
1.03	0.0072088
1.0317	0.0072132
1.0333	0.0072173
1.035	0.0072177
1.0367	0.0072149
1.0383	0.0072127
1.04	0.0072124
1.0417	0.0072125
1.0433	0.0072126
1.045	0.0072127
1.0467	0.0072093
1.0483	0.0071992
1.05	0.0071864
1.0517	0.0071795
1.0533	0.0071798
1.055	0.007182
1.0567	0.007185
1.0583	0.0071923
1.06	0.0072024
1.0617	0.0072081
1.0633	0.0072065
1.065	0.0072003
1.0667	0.0071929
1.0683	0.0071871
1.07	0.0071848
1.0717	0.0071855
1.0733	0.0071868
1.075	0.0071867
1.0767	0.0071833
1.0783	0.007175
1.08	0.0071617
1.0817	0.0071464
1.0833	0.0071335
1.085	0.0071261
1.0867	0.0071242
1.0883	0.0071257
1.09	0.0071282
1.0917	0.0071296
1.0933	0.0071299
1.095	0.0071311
1.0967	0.0071343
1.0983	0.0071381
1.1	0.0071406
1.1017	0.0071403
1.1033	0.0071365
1.105	0.0071307
1.1067	0.0071248
1.1083	0.0071189
1.11	0.0071132
1.1117	0.0071113
1.1133	0.0071136
1.115	0.0071163
1.1167	0.007118
1.1183	0.0071218
1.12	0.0071275
1.1217	0.0071309
1.1233	0.0071304
1.125	0.0071261
1.1267	0.0071152
1.1283	0.0070973
1.13	0.0070783
1.1317	0.0070631
1.1333	0.0070521
1.135	0.0070462
1.1367	0.0070479
1.1383	0.0070539
1.14	0.007057
1.1417	0.0070545
1.1433	0.0070484
1.145	0.0070396
1.1467	0.0070272
1.1483	0.0070161
1.15	0.0070131
1.1517	0.0070165
1.1533	0.0070208
1.155	0.0070266
1.1567	0.0070358
1.1583	0.0070443
1.16	0.0070463
1.1617	0.0070435
1.1633	0.0070419
1.165	0.007041
1.1667	0.0070371
1.1683	0.0070306
1.17	0.0070252
1.1717	0.0070237
1.1733	0.0070246
1.175	0.0070231
1.1767	0.0070164
1.1783	0.007006
1.18	0.0069935
1.1817	0.0069775
1.1833	0.0069572
1.185	0.0069381
1.1867	0.0069285
1.1883	0.0069294
1.19	0.0069353
1.1917	0.0069433
1.1933	0.0069535
1.195	0.0069648
1.1967	0.0069748
1.1983	0.006984
1.2	0.0069919
1.2017	0.0069943
1.2033	0.0069903
1.205	0.0069848
1.2067	0.0069789
1.2083	0.0069683
1.21	0.0069545
1.2117	0.006945
1.2133	0.0069414
1.215	0.006938
1.2167	0.0069328
1.2183	0.0069291
1.22	0.006928
1.2217	0.006929
1.2233	0.0069327
1.225	0.0069378
1.2267	0.006941
1.2283	0.0069393
1.23	0.006934
1.2317	0.006927
1.2333	0.0069183
1.235	0.0069096
1.2367	0.0069077
1.2383	0.0069183
1.24	0.0069364
1.2417	0.0069509
1.2433	0.0069573
1.245	0.0069574
1.2467	0.0069505
1.2483	0.0069349
1.25	0.006915
1.2517	0.0068988
1.2533	0.0068894
1.255	0.0068842
1.2567	0.0068804
1.2583	0.0068762
1.26	0.0068717
1.2617	0.0068673
1.2633	0.006863
1.265	0.0068576
1.2667	0.0068524
1.2683	0.0068522
1.27	0.0068577
1.2717	0.0068636
1.2733	0.0068678
1.275	0.0068719
1.2767	0.0068732
1.2783	0.0068685
1.28	0.0068616
1.2817	0.006857
1.2833	0.0068532
1.285	0.0068493
1.2867	0.0068483
1.2883	0.0068485
1.29	0.0068446
1.2917	0.0068388
1.2933	0.0068381
1.295	0.0068426
1.2967	0.0068465
1.2983	0.0068478
1.3	0.0068479
1.3017	0.0068426
1.3033	0.0068292
1.305	0.0068137
1.3067	0.0068036
1.3083	0.0067994
1.31	0.0067985
1.3117	0.0068015
1.3133	0.0068091
1.315	0.0068185
1.3167	0.0068227
1.3183	0.0068172
1.32	0.0068065
1.3217	0.0067988
1.3233	0.0067938
1.325	0.0067867
1.3267	0.0067802
1.3283	0.0067828
1.33	0.0067941
1.3317	0.0068051
1.3333	0.0068093
1.335	0.0068075
1.3367	0.0068026
1.3383	0.0067953
1.34	0.0067857
1.3417	0.0067759
1.3433	0.0067692
1.345	0.0067672
1.3467	0.0067691
1.3483	0.0067733
1.35	0.0067774
1.3517	0.0067795
1.3533	0.0067808
1.355	0.0067821
1.3567	0.006781
1.3583	0.0067764
1.36	0.0067713
1.3617	0.0067682
1.3633	0.0067645
1.365	0.0067585
1.3667	0.0067548
1.3683	0.0067552
1.37	0.006753
1.3717	0.0067455
1.3733	0.0067383
1.375	0.0067336
1.3767	0.0067261
1.3783	0.0067135
1.38	0.0066998
1.3817	0.0066892
1.3833	0.006682
1.385	0.0066788
1.3867	0.00668
1.3883	0.0066825
1.39	0.0066824
1.3917	0.0066798
1.3933	0.0066782
1.395	0.0066794
1.3967	0.0066831
1.3983	0.0066895
1.4	0.0066973
1.4017	0.0067021
1.4033	0.0067011
1.405	0.0066948
1.4067	0.0066842
1.4083	0.0066729
1.41	0.0066674
1.4117	0.0066707
1.4133	0.0066789
1.415	0.0066875
1.4167	0.0066948
1.4183	0.0066989
1.42	0.0066983
1.4217	0.006694
1.4233	0.0066875
1.425	0.0066814
1.4267	0.0066795
1.4283	0.0066821
1.43	0.0066846
1.4317	0.0066829
1.4333	0.0066784
1.435	0.0066728
1.4367	0.0066643
1.4383	0.0066539
1.44	0.006645
1.4417	0.0066378
1.4433	0.0066306
1.445	0.0066225
1.4467	0.0066129
1.4483	0.0066023
1.45	0.0065951
1.4517	0.0065945
1.4533	0.006598
1.455	0.0066037
1.4567	0.0066136
1.4583	0.0066245
1.46	0.0066287
1.4617	0.0066266
1.4633	0.0066238
1.465	0.0066191
1.4667	0.0066102
1.4683	0.0066027
1.47	0.006601
1.4717	0.0066012
1.4733	0.0066002
1.475	0.0065994
1.4767	0.0065982
1.4783	0.0065951
1.48	0.0065923
1.4817	0.00659
1.4833	0.0065837
1.485	0.0065723
1.4867	0.0065605
1.4883	0.0065508
1.49	0.0065427
1.4917	0.0065393
1.4933	0.0065411
1.495	0.0065448
1.4967	0.0065487
1.4983	0.0065513
1.5	0.0065491
1.5017	0.0065428
1.5033	0.00654
1.505	0.006544
1.5067	0.0065493
1.5083	0.0065531
1.51	0.0065562
1.5117	0.0065558
1.5133	0.0065486
1.515	0.0065375
1.5167	0.006528
1.5183	0.0065239
1.52	0.0065271
1.5217	0.0065362
1.5233	0.0065453
1.525	0.0065514
1.5267	0.0065576
1.5283	0.0065666
1.53	0.0065723
1.5317	0.0065687
1.5333	0.006559
1.535	0.0065482
1.5367	0.0065345
1.5383	0.006516
1.54	0.0064976
1.5417	0.0064854
1.5433	0.0064803
1.545	0.0064803
1.5467	0.006484
1.5483	0.0064872
1.55	0.0064869
1.5517	0.0064886
1.5533	0.0064948
1.555	0.0064994
1.5567	0.0064985
1.5583	0.0064969
1.56	0.0064981
1.5617	0.0064997
1.5633	0.0065021
1.565	0.0065089
1.5667	0.0065176
1.5683	0.0065245
1.57	0.006529
1.5717	0.0065292
1.5733	0.0065219
1.575	0.0065086
1.5767	0.0064945
1.5783	0.006482
1.58	0.0064716
1.5817	0.0064665
1.5833	0.006468
1.585	0.0064717
1.5867	0.0064734
1.5883	0.0064726
1.59	0.0064683
1.5917	0.0064594
1.5933	0.0064488
1.595	0.0064419
1.5967	0.0064399
1.5983	0.0064404
1.6	0.0064433
1.6017	0.0064484
1.6033	0.006452
1.605	0.0064514
1.6067	0.006447
1.6083	0.0064408
1.61	0.0064345
1.6117	0.0064304
1.6133	0.0064305
1.615	0.0064342
1.6167	0.006438
1.6183	0.0064377
1.62	0.0064324
1.6217	0.0064249
1.6233	0.0064172
1.625	0.0064081
1.6267	0.0063987
1.6283	0.0063942
1.63	0.0063957
1.6317	0.0063981
1.6333	0.0063969
1.635	0.0063947
1.6367	0.0063963
1.6383	0.0064021
1.64	0.0064086
1.6417	0.0064144
1.6433	0.0064206
1.645	0.0064262
1.6467	0.0064268
1.6483	0.00642
1.65	0.00641
1.6517	0.0064026
1.6533	0.0063987
1.655	0.006396
1.6567	0.0063956
1.6583	0.0063994
1.66	0.0064054
1.6617	0.0064084
1.6633	0.0064077
1.665	0.006407
1.6667	0.0064073
1.6683	0.0064062
1.67	0.0064015
1.6717	0.0063921
1.6733	0.0063782
1.675	0.0063626
1.6767	0.0063489
1.6783	0.0063375
1.68	0.0063287
1.6817	0.0063259
1.6833	0.0063292
1.685	0.0063328
1.6867	0.0063325
1.6883	0.0063299
1.69	0.0063287
1.6917	0.0063298
1.6933	0.0063317
1.695	0.0063321
1.6967	0.00633
1.6983	0.0063265
1.7	0.0063217
1.7017	0.0063143
1.7033	0.0063051
1.705	0.0062969
1.7067	0.0062909
1.7083	0.0062865
1.71	0.0062831
1.7117	0.0062801
1.7133	0.0062768
1.715	0.0062741
1.7167	0.0062726
1.7183	0.0062711
1.72	0.0062682
1.7217	0.0062641
1.7233	0.0062598
1.725	0.0062581
1.7267	0.0062601
1.7283	0.0062637
1.73	0.0062663
1.7317	0.0062668
1.7333	0.0062622
1.735	0.0062494
1.7367	0.0062331
1.7383	0.0062216
1.74	0.0062162
1.7417	0.006214
1.7433	0.006216
1.745	0.0062228
1.7467	0.0062288
1.7483	0.0062281
1.75	0.0062226
1.7517	0.0062186
1.7533	0.0062179
1.755	0.0062163
1.7567	0.0062102
1.7583	0.0062028
1.76	0.006197
1.7617	0.0061915
1.7633	0.0061862
1.765	0.006185
1.7667	0.0061905
1.7683	0.0062007
1.77	0.0062124
1.7717	0.0062242
1.7733	0.0062343
1.775	0.0062404
1.7767	0.006242
1.7783	0.0062386
1.78	0.0062296
1.7817	0.0062182
1.7833	0.0062087
1.785	0.0062024
1.7867	0.0061987
1.7883	0.006198
1.79	0.0062001
1.7917	0.0062015
1.7933	0.0062005
1.795	0.0062002
1.7967	0.006202
1.7983	0.0062019
1.8	0.0061958
1.8017	0.006185
1.8033	0.0061742
1.805	0.0061656
1.8067	0.0061596
1.8083	0.0061586
1.81	0.0061651
1.8117	0.0061769
1.8133	0.0061872
1.815	0.0061924
1.8167	0.0061941
1.8183	0.0061938
1.82	0.0061899
1.8217	0.0061824
1.8233	0.0061732
1.825	0.0061635
1.8267	0.0061524
1.8283	0.0061406
1.83	0.0061319
1.8317	0.0061298
1.8333	0.0061331
1.835	0.0061371
1.8367	0.0061393
1.8383	0.0061398
1.84	0.0061374
1.8417	0.0061314
1.8433	0.0061254
1.845	0.0061238
1.8467	0.0061264
1.8483	0.0061305
1.85	0.0061356
1.8517	0.006142
1.8533	0.0061476
1.855	0.0061499
1.8567	0.0061494
1.8583	0.0061479
1.86	0.0061475
1.8617	0.0061493
1.8633	0.0061529
1.865	0.0061588
1.8667	0.006166
1.8683	0.0061712
1.87	0.0061718
1.8717	0.0061673
1.8733	0.0061567
1.875	0.0061388
1.8767	0.0061169
1.8783	0.0060969
1.88	0.0060808
1.8817	0.0060667
1.8833	0.0060564
1.885	0.0060535
1.8867	0.0060555
1.8883	0.006057
1.89	0.0060564
1.8917	0.006056
1.8933	0.0060559
1.895	0.0060546
1.8967	0.0060535
1.8983	0.0060552
1.9	0.0060611
1.9017	0.0060696
1.9033	0.0060752
1.905	0.0060738
1.9067	0.0060687
1.9083	0.0060649
1.91	0.0060603
1.9117	0.0060504
1.9133	0.0060388
1.915	0.0060323
1.9167	0.0060301
1.9183	0.0060251
1.92	0.006017
1.9217	0.0060129
1.9233	0.0060162
1.925	0.006021
1.9267	0.0060211
1.9283	0.0060187
1.93	0.0060193
1.9317	0.0060227
1.9333	0.006025
1.935	0.0060281
1.9367	0.0060358
1.9383	0.0060464
1.94	0.0060541
1.9417	0.006055
1.9433	0.0060499
1.945	0.0060404
1.9467	0.0060282
1.9483	0.0060159
1.95	0.0060057
1.9517	0.0059995
1.9533	0.0059993
1.955	0.0060056
1.9567	0.006017
1.9583	0.0060295
1.96	0.0060385
1.9617	0.0060418
1.9633	0.0060401
1.965	0.0060319
1.9667	0.0060164
1.9683	0.0059979
1.97	0.005983
1.9717	0.005974
1.9733	0.0059709
1.975	0.0059739
1.9767	0.0059808
1.9783	0.0059872
1.98	0.0059911
1.9817	0.0059937
1.9833	0.005994
1.985	0.0059895
1.9867	0.0059807
1.9883	0.0059713
1.99	0.0059638
1.9917	0.0059572
1.9933	0.0059507
1.995	0.0059463
1.9967	0.0059448
1.9983	0.0059426
2	0.0059365
2.0017	0.0059279
2.0033	0.0059179
2.005	0.0059078
2.0067	0.005901
2.0083	0.0059009
2.01	0.0059071
2.0117	0.0059158
2.0133	0.0059236
2.015	0.00593
2.0167	0.0059363
2.0183	0.0059423
2.02	0.005943
2.0217	0.0059347
2.0233	0.0059206
2.025	0.0059077
2.0267	0.0058972
2.0283	0.0058869
2.03	0.0058805
2.0317	0.0058827
2.0333	0.0058914
2.035	0.0059014
2.0367	0.005909
2.0383	0.0059109
2.04	0.0059063
2.0417	0.0058996
2.0433	0.005896
2.045	0.005896
2.0467	0.0058961
2.0483	0.0058965
2.05	0.0058991
2.0517	0.0059009
2.0533	0.0058982
2.055	0.0058917
2.0567	0.0058853
2.0583	0.0058804
2.06	0.0058776
2.0617	0.0058783
2.0633	0.0058811
2.065	0.0058812
2.0667	0.0058765
2.0683	0.0058717
2.07	0.0058694
2.0717	0.0058663
2.0733	0.0058605
2.075	0.0058556
2.0767	0.0058538
2.0783	0.0058516
2.08	0.0058476
2.0817	0.0058452
2.0833	0.0058458
2.085	0.0058462
2.0867	0.0058473
2.0883	0.0058521
2.09	0.0058563
2.0917	0.0058529
2.0933	0.0058455
2.095	0.0058413
2.0967	0.0058372
2.0983	0.0058274
2.1	0.0058157
2.1017	0.0058087
2.1033	0.0058044
2.105	0.0057984
2.1067	0.005793
2.1083	0.0057928
2.11	0.0057966
2.1117	0.0058011
2.1133	0.0058065
2.115	0.0058111
2.1167	0.0058109
2.1183	0.0058046
2.12	0.0057955
2.1217	0.0057857
2.1233	0.0057761
2.125	0.00577
2.1267	0.0057708
2.1283	0.0057785
2.13	0.0057908
2.1317	0.0058041
2.1333	0.0058144
2.135	0.0058192
2.1367	0.0058182
2.1383	0.005813
2.14	0.0058045
2.1417	0.0057949
2.1433	0.0057868
2.145	0.0057819
2.1467	0.0057796
2.1483	0.0057775
2.15	0.0057737
2.1517	0.0057694
2.1533	0.0057648
2.155	0.0057595
2.1567	0.0057542
2.1583	0.0057505
2.16	0.0057481
2.1617	0.0057462
2.1633	0.0057449
2.165	0.0057433
2.1667	0.005739
2.1683	0.0057323
2.17	0.0057263
2.1717	0.0057223
2.1733	0.0057199
2.175	0.0057211
2.1767	0.0057279
2.1783	0.0057396
2.18	0.0057531
2.1817	0.0057643
2.1833	0.0057696
2.185	0.0057687
2.1867	0.0057625
2.1883	0.0057535
2.19	0.0057452
2.1917	0.0057398
2.1933	0.0057375
2.195	0.0057381
2.1967	0.0057408
2.1983	0.0057431
2.2	0.0057407
2.2017	0.005733
2.2033	0.0057242
2.205	0.0057175
2.2067	0.0057123
2.2083	0.0057062
2.21	0.0056989
2.2117	0.0056936
2.2133	0.0056932
2.215	0.0056948
2.2167	0.0056945
2.2183	0.0056931
2.22	0.0056934
2.2217	0.0056942
2.2233	0.005693
2.225	0.00569
2.2267	0.0056867
2.2283	0.0056838
2.23	0.0056824
2.2317	0.0056839
2.2333	0.0056894
2.235	0.0056968
2.2367	0.0057019
2.2383	0.0057033
2.24	0.005703
2.2417	0.0057014
2.2433	0.0056963
2.245	0.0056902
2.2467	0.0056883
2.2483	0.0056879
2.25	0.0056829
2.2517	0.0056732
2.2533	0.0056618
2.255	0.005648
2.2567	0.0056327
2.2583	0.0056223
2.26	0.0056202
2.2617	0.005622
2.2633	0.0056224
2.265	0.0056221
2.2667	0.0056247
2.2683	0.0056297
2.27	0.0056344
2.2717	0.0056399
2.2733	0.0056482
2.275	0.0056572
2.2767	0.0056611
2.2783	0.0056591
2.28	0.0056552
2.2817	0.0056522
2.2833	0.0056512
2.285	0.0056534
2.2867	0.0056575
2.2883	0.0056597
2.29	0.0056573
2.2917	0.005651
2.2933	0.0056419
2.295	0.0056308
2.2967	0.0056207
2.2983	0.0056132
2.3	0.0056056
2.3017	0.0055954
2.3033	0.0055836
2.305	0.0055729
2.3067	0.0055663
2.3083	0.0055664
2.31	0.0055727
2.3117	0.0055823
2.3133	0.0055912
2.315	0.005596
2.3167	0.0055941
2.3183	0.0055866
2.32	0.0055782
2.3217	0.0055723
2.3233	0.0055682
2.325	0.0055649
2.3267	0.0055611
2.3283	0.0055537
2.33	0.0055415
2.3317	0.0055277
2.3333	0.0055168
2.335	0.0055102
2.3367	0.0055076
2.3383	0.0055097
2.34	0.0055161
2.3417	0.0055232
2.3433	0.0055268
2.345	0.0055253
2.3467	0.0055219
2.3483	0.0055212
2.35	0.0055226
2.3517	0.0055228
2.3533	0.005522
2.355	0.0055216
2.3567	0.0055187
2.3583	0.005511
2.36	0.0055018
2.3617	0.0054949
2.3633	0.0054893
2.365	0.0054836
2.3667	0.0054805
2.3683	0.0054811
2.37	0.0054819
2.3717	0.0054824
2.3733	0.0054853
2.375	0.005491
2.3767	0.005498
2.3783	0.0055056
2.38	0.0055131
2.3817	0.0055184
2.3833	0.0055193
2.385	0.005515
2.3867	0.005505
2.3883	0.0054906
2.39	0.0054756
2.3917	0.0054633
2.3933	0.0054559
2.395	0.0054566
2.3967	0.0054648
2.3983	0.0054732
2.4	0.0054758
2.4017	0.0054751
2.4033	0.0054754
2.405	0.0054752
2.4067	0.0054707
2.4083	0.0054649
2.41	0.0054639
2.4117	0.0054666
2.4133	0.005467
2.415	0.0054637
2.4167	0.0054614
2.4183	0.0054624
2.42	0.0054646
2.4217	0.0054658
2.4233	0.0054659
2.425	0.0054652
2.4267	0.0054637
2.4283	0.0054603
2.43	0.0054544
2.4317	0.005447
2.4333	0.0054389
2.435	0.0054312
2.4367	0.0054258
2.4383	0.0054233
2.44	0.005423
2.4417	0.0054248
2.4433	0.0054299
2.445	0.0054361
2.4467	0.005437
2.4483	0.0054303
2.45	0.0054198
2.4517	0.0054089
2.4533	0.005398
2.455	0.005388
2.4567	0.0053845
2.4583	0.005392
2.46	0.0054049
2.4617	0.0054145
2.4633	0.0054199
2.465	0.0054248
2.4667	0.0054281
2.4683	0.005427
2.47	0.0054249
2.4717	0.0054252
2.4733	0.0054241
2.475	0.0054173
2.4767	0.005408
2.4783	0.005401
2.48	0.0053964
2.4817	0.0053929
2.4833	0.0053916
2.485	0.0053939
2.4867	0.0053976
2.4883	0.0053993
2.49	0.0053966
2.4917	0.0053907
2.4933	0.0053869
2.495	0.0053882
2.4967	0.0053918
2.4983	0.0053941
2.5	0.0053962
2.5017	0.0054012
2.5033	0.0054059
2.505	0.0054042
2.5067	0.0053962
2.5083	0.0053882
2.51	0.0053819
2.5117	0.005374
2.5133	0.0053646
2.515	0.0053586
2.5167	0.0053577
2.5183	0.005357
2.52	0.0053544
2.5217	0.0053528
2.5233	0.0053535
2.525	0.0053536
2.5267	0.0053525
2.5283	0.0053543
2.53	0.005361
2.5317	0.0053683
2.5333	0.0053693
2.535	0.0053614
2.5367	0.0053484
2.5383	0.0053358
2.54	0.0053256
2.5417	0.0053169
2.5433	0.0053115
2.545	0.0053132
2.5467	0.005321
2.5483	0.0053272
2.55	0.0053273
2.5517	0.0053237
2.5533	0.0053202
2.555	0.0053163
2.5567	0.0053089
2.5583	0.005298
2.56	0.0052871
2.5617	0.0052805
2.5633	0.0052787
2.565	0.0052796
2.5667	0.0052821
2.5683	0.005287
2.57	0.0052934
2.5717	0.0052993
2.5733	0.0053034
2.575	0.0053063
2.5767	0.0053098
2.5783	0.0053128
2.58	0.005311
2.5817	0.0053045
2.5833	0.0052985
2.585	0.0052946
2.5867	0.0052895
2.5883	0.0052838
2.59	0.0052814
2.5917	0.0052817
2.5933	0.0052814
2.595	0.0052822
2.5967	0.0052875
2.5983	0.0052941
2.6	0.0052948
2.6017	0.0052883
2.6033	0.0052771
2.605	0.0052609
2.6067	0.0052394
2.6083	0.005218
2.61	0.0052046
2.6117	0.0052006
2.6133	0.0052011
2.615	0.0052043
2.6167	0.0052115
2.6183	0.0052207
2.62	0.0052272
2.6217	0.0052316
2.6233	0.005239
2.625	0.0052502
2.6267	0.0052596
2.6283	0.0052628
2.63	0.0052615
2.6317	0.0052593
2.6333	0.0052566
2.635	0.0052525
2.6367	0.0052463
2.6383	0.0052406
2.64	0.0052383
2.6417	0.0052375
2.6433	0.0052315
2.645	0.0052168
2.6467	0.0051983
2.6483	0.0051835
2.65	0.0051736
2.6517	0.0051664
2.6533	0.0051629
2.655	0.0051663
2.6567	0.0051765
2.6583	0.0051878
2.66	0.0051948
2.6617	0.0051968
2.6633	0.0051964
2.665	0.0051953
2.6667	0.005193
2.6683	0.0051891
2.67	0.0051853
2.6717	0.0051818
2.6733	0.0051754
2.675	0.0051662
2.6767	0.0051583
2.6783	0.0051529
2.68	0.0051489
2.6817	0.0051462
2.6833	0.0051448
2.685	0.0051427
2.6867	0.0051399
2.6883	0.0051398
2.69	0.0051429
2.6917	0.0051471
2.6933	0.0051521
2.695	0.005158
2.6967	0.005161
2.6983	0.0051579
2.7	0.0051499
2.7017	0.0051399
2.7033	0.0051298
2.705	0.0051224
2.7067	0.0051202
2.7083	0.0051225
2.71	0.0051274
2.7117	0.0051336
2.7133	0.0051383
2.715	0.0051358
2.7167	0.0051255
2.7183	0.0051148
2.72	0.005108
2.7217	0.005101
2.7233	0.0050938
2.725	0.005093
2.7267	0.0050995
2.7283	0.005106
2.73	0.0051087
2.7317	0.0051098
2.7333	0.0051087
2.735	0.0051037
2.7367	0.0050964
2.7383	0.0050891
2.74	0.0050822
2.7417	0.0050781
2.7433	0.0050808
2.745	0.005089
2.7467	0.0050968
2.7483	0.0051012
2.75	0.0051018
2.7517	0.0050995
2.7533	0.0050954
2.755	0.0050911
2.7567	0.0050867
2.7583	0.0050802
2.76	0.0050725
2.7617	0.0050673
2.7633	0.0050653
2.765	0.0050639
2.7667	0.0050633
2.7683	0.0050671
2.77	0.005076
2.7717	0.0050857
2.7733	0.0050927
2.775	0.0050958
2.7767	0.0050948
2.7783	0.0050905
2.78	0.0050856
2.7817	0.0050817
2.7833	0.0050795
2.785	0.005079
2.7867	0.0050803
2.7883	0.0050837
2.79	0.0050862
2.7917	0.0050829
2.7933	0.0050729
2.795	0.005063
2.7967	0.0050596
2.7983	0.0050597
2.8	0.0050559
2.8017	0.0050487
2.8033	0.0050448
2.805	0.0050447
2.8067	0.0050426
2.8083	0.0050367
2.81	0.0050326
2.8117	0.0050352
2.8133	0.0050413
2.815	0.0050449
2.8167	0.005046
2.8183	0.005047
2.82	0.0050461
2.8217	0.0050409
2.8233	0.0050319
2.825	0.0050204
2.8267	0.0050074
2.8283	0.0049958
2.83	0.0049909
2.8317	0.0049939
2.8333	0.0050004
2.835	0.0050063
2.8367	0.0050107
2.8383	0.0050146
2.84	0.0050183
2.8417	0.0050182
2.8433	0.0050124
2.845	0.0050041
2.8467	0.0049984
2.8483	0.004995
2.85	0.0049894
2.8517	0.0049798
2.8533	0.0049711
2.855	0.0049687
2.8567	0.0049723
2.8583	0.0049775
2.86	0.0049829
2.8617	0.0049909
2.8633	0.0050014
2.865	0.0050108
2.8667	0.0050175
2.8683	0.0050212
2.87	0.0050206
2.8717	0.0050163
2.8733	0.0050111
2.875	0.0050041
2.8767	0.004991
2.8783	0.0049737
2.88	0.0049604
2.8817	0.0049541
2.8833	0.0049508
2.885	0.00495
2.8867	0.0049557
2.8883	0.004966
2.89	0.0049759
2.8917	0.0049869
2.8933	0.0049992
2.895	0.0050069
2.8967	0.0050066
2.8983	0.005001
2.9	0.0049912
2.9017	0.0049754
2.9033	0.0049565
2.905	0.0049408
2.9067	0.0049306
2.9083	0.0049246
2.91	0.0049208
2.9117	0.0049157
2.9133	0.0049078
2.915	0.0049005
2.9167	0.0048962
2.9183	0.0048937
2.92	0.0048926
2.9217	0.0048945
2.9233	0.0048976
2.925	0.0048982
2.9267	0.0048956
2.9283	0.0048921
2.93	0.0048903
2.9317	0.0048899
2.9333	0.0048911
2.935	0.0048948
2.9367	0.0048998
2.9383	0.0049018
2.94	0.0048991
2.9417	0.0048961
2.9433	0.0048964
2.945	0.0048978
2.9467	0.0048974
2.9483	0.0048964
2.95	0.0048952
2.9517	0.0048932
2.9533	0.0048904
2.955	0.0048875
2.9567	0.0048845
2.9583	0.0048809
2.96	0.0048767
2.9617	0.0048712
2.9633	0.0048631
2.965	0.0048527
2.9667	0.004843
2.9683	0.0048399
2.97	0.0048464
2.9717	0.0048593
2.9733	0.0048739
2.975	0.0048867
2.9767	0.0048943
2.9783	0.0048948
2.98	0.0048883
2.9817	0.0048778
2.9833	0.0048684
2.985	0.0048642
2.9867	0.0048634
2.9883	0.0048612
2.99	0.0048572
2.9917	0.0048546
2.9933	0.0048522
2.995	0.0048479
2.9967	0.0048456
2.9983	0.00485
3	0.0048569
3.0017	0.0048601
3.0033	0.0048602
3.005	0.0048608
3.0067	0.0048609
3.0083	0.004857
3.01	0.0048509
3.0117	0.0048467
3.0133	0.0048429
3.015	0.004836
3.0167	0.0048277
3.0183	0.0048248
3.02	0.004829
3.0217	0.0048346
3.0233	0.004837
3.025	0.0048374
3.0267	0.0048388
3.0283	0.004841
3.03	0.0048419
3.0317	0.0048411
3.0333	0.0048392
3.035	0.0048371
3.0367	0.0048329
3.0383	0.0048221
3.04	0.0048067
3.0417	0.0047959
3.0433	0.0047929
3.045	0.0047906
3.0467	0.0047856
3.0483	0.0047832
3.05	0.0047844
3.0517	0.0047826
3.0533	0.0047759
3.055	0.0047702
3.0567	0.0047704
3.0583	0.0047727
3.06	0.0047708
3.0617	0.0047649
3.0633	0.0047604
3.065	0.0047598
3.0667	0.0047594
3.0683	0.0047581
3.07	0.0047601
3.0717	0.0047674
3.0733	0.0047769
3.075	0.0047845
3.0767	0.004789
3.0783	0.0047912
3.08	0.0047909
3.0817	0.0047867
3.0833	0.0047773
3.085	0.0047633
3.0867	0.0047481
3.0883	0.0047362
3.09	0.0047303
3.0917	0.00473
3.0933	0.0047346
3.095	0.0047419
3.0967	0.0047484
3.0983	0.0047518
3.1	0.0047507
3.1017	0.0047445
3.1033	0.0047369
3.105	0.0047352
3.1067	0.0047413
3.1083	0.0047494
3.11	0.0047548
3.1117	0.0047584
3.1133	0.0047618
3.115	0.0047626
3.1167	0.0047565
3.1183	0.0047437
3.12	0.0047315
3.1217	0.0047248
3.1233	0.0047198
3.125	0.0047145
3.1267	0.004714
3.1283	0.004719
3.13	0.0047229
3.1317	0.0047238
3.1333	0.0047261
3.135	0.004731
3.1367	0.0047349
3.1383	0.0047366
3.14	0.0047381
3.1417	0.0047382
3.1433	0.0047333
3.145	0.0047219
3.1467	0.0047085
3.1483	0.0046991
3.15	0.0046937
3.1517	0.0046894
3.1533	0.0046857
3.155	0.0046821
3.1567	0.0046757
3.1583	0.0046663
3.16	0.0046585
3.1617	0.0046571
3.1633	0.0046606
3.165	0.0046638
3.1667	0.0046638
3.1683	0.0046612
3.17	0.0046572
3.1717	0.0046503
3.1733	0.0046417
3.175	0.0046382
3.1767	0.0046428
3.1783	0.0046487
3.18	0.0046501
3.1817	0.0046502
3.1833	0.0046533
3.185	0.0046581
3.1867	0.0046611
3.1883	0.0046628
3.19	0.0046649
3.1917	0.0046665
3.1933	0.0046653
3.195	0.0046604
3.1967	0.0046548
3.1983	0.0046533
3.2	0.0046552
3.2017	0.004655
3.2033	0.0046517
3.205	0.0046488
3.2067	0.0046476
3.2083	0.004644
3.21	0.0046367
3.2117	0.0046291
3.2133	0.0046236
3.215	0.004618
3.2167	0.0046126
3.2183	0.0046116
3.22	0.0046148
3.2217	0.0046167
3.2233	0.0046157
3.225	0.0046163
3.2267	0.0046191
3.2283	0.0046215
3.23	0.0046236
3.2317	0.0046253
3.2333	0.0046227
3.235	0.0046135
3.2367	0.0046017
3.2383	0.0045912
3.24	0.0045818
3.2417	0.0045759
3.2433	0.0045789
3.245	0.0045885
3.2467	0.0045952
3.2483	0.0045949
3.25	0.0045915
3.2517	0.004587
3.2533	0.0045801
3.255	0.0045734
3.2567	0.0045724
3.2583	0.0045755
3.26	0.0045785
3.2617	0.0045818
3.2633	0.0045844
3.265	0.0045825
3.2667	0.0045749
3.2683	0.0045655
3.27	0.0045572
3.2717	0.0045492
3.2733	0.0045401
3.275	0.0045306
3.2767	0.0045241
3.2783	0.004524
3.28	0.004531
3.2817	0.0045426
3.2833	0.0045549
3.285	0.0045645
3.2867	0.0045705
3.2883	0.0045736
3.29	0.0045716
3.2917	0.0045626
3.2933	0.0045511
3.295	0.004544
3.2967	0.0045399
3.2983	0.0045337
3.3	0.0045262
3.3017	0.0045216
3.3033	0.0045199
3.305	0.0045189
3.3067	0.0045199
3.3083	0.0045246
3.31	0.0045313
3.3117	0.0045363
3.3133	0.0045386
3.315	0.0045387
3.3167	0.0045356
3.3183	0.0045297
3.32	0.0045244
3.3217	0.004522
3.3233	0.0045211
3.325	0.0045206
3.3267	0.004522
3.3283	0.0045245
[truncated: 16,608 more rows]

## Sheet: Figure S11
Supplemental Figure S11
	FigureS11(f)				raw data
	Incubation time (h)	Normalized fluorescence intensity (arb.units)	S.E.M.		0 h	24 h	48 h	72 h
	0	1	0.0456011		634	228	530	215
	24	1.09613	0.109687		652	238	540	220
	48	0.879521	0.0973047		812	328	542	298
	72	1.0652	0.100605		828	816	549	848
					898	898	560	871
					908	953	601	927
					910	1017	612	1044
					940	1054	638	1142
					986	1075	712	1146
					1029	1122	724	1244
					1066	1334	833	1305
					1086	1376	898	1320
					1103	1385	1002	1355
					1132	1387	1029	1393
					1189	1490	1046	1402
					1195	1580	1454	1407
					1266	1586	1510	1474
					1311	1803	2003	1504

## Sheet: Figure S12
Supplemental Figure S12
	Figure S12(a)			Figure S12(b)			Figure S12(c)
	Retention time (min)	Normalized intensity (a.u.)		Retention time (min)	Normalized intensity (a.u.)		Retention time (min)	Normalized intensity (a.u.)
	4.9918	-0.0021672		4.992	-0.0131		4.992	-0.0091012
	5.0002	-0.0021863		5.0003	-0.013		5.0003	-0.0095844
	5.0085	-0.0022436		5.0087	-0.014		5.0087	-0.0095039
	5.0168	-0.002199		5.017	-0.0132		5.017	-0.0106
	5.0252	-0.0022628		5.0253	-0.0133		5.0253	-0.008779
	5.0335	-0.0023138		5.0337	-0.0137		5.0337	-0.0107
	5.0418	-0.0023201		5.042	-0.0135		5.042	-0.0092622
	5.0502	-0.0022309		5.0503	-0.0138		5.0503	-0.011
	5.0585	-0.0022118		5.0587	-0.0139		5.0587	-0.0106
	5.0668	-0.0023074		5.067	-0.0138		5.067	-0.0105
	5.0752	-0.0022564		5.0753	-0.0143		5.0753	-0.0106
	5.0835	-0.0021926		5.0837	-0.013		5.0837	-0.0101
	5.0918	-0.0022436		5.092	-0.0135		5.092	-0.0097455
	5.1002	-0.0023138		5.1003	-0.0155		5.1003	-0.0114
	5.1085	-0.0023966		5.1087	-0.0161		5.1087	-0.011
	5.1168	-0.002352		5.117	-0.0158		5.117	-0.0106
	5.1252	-0.0023839		5.1253	-0.0144		5.1253	-0.012
	5.1335	-0.0023711		5.1337	-0.0161		5.1337	-0.012
	5.1418	-0.0024094		5.142	-0.0153		5.142	-0.0118
	5.1502	-0.0023201		5.1503	-0.0158		5.1503	-0.0113
	5.1585	-0.0023775		5.1587	-0.0159		5.1587	-0.0129
	5.1668	-0.0023456		5.167	-0.0156		5.167	-0.0111
	5.1752	-0.0023966		5.1753	-0.0147		5.1753	-0.0126
	5.1835	-0.0024285		5.1837	-0.0152		5.1837	-0.0115
	5.1918	-0.0024349		5.192	-0.016		5.192	-0.0124
	5.2002	-0.0025113		5.2003	-0.0141		5.2003	-0.0125
	5.2085	-0.0024667		5.2087	-0.0086741		5.2087	-0.0126
	5.2168	-0.0024604		5.217	-0.0086741		5.217	-0.009826
	5.2252	-0.0024922		5.2253	-0.0092937		5.2253	-0.012
	5.2335	-0.0024285		5.2337	-0.011		5.2337	-0.0121
	5.2418	-0.0024476		5.242	-0.0089323		5.242	-0.0112
	5.2502	-0.0024285		5.2503	-0.0102		5.2503	-0.0096649
	5.2585	-0.0024412		5.2587	-0.011		5.2587	-0.0095844
	5.2668	-0.0024221		5.267	-0.0108		5.267	-0.0091817
	5.2752	-0.0023775		5.2753	-0.0096035		5.2753	-0.01
	5.2835	-0.002352		5.2837	-0.0097067		5.2837	-0.0089401
	5.2918	-0.0023201		5.292	-0.0089323		5.292	-0.0071682
	5.3002	-0.0022946		5.3003	-0.0114		5.3003	-0.004913
	5.3085	-0.0022628		5.3087	-0.0117		5.3087	-0.0061211
	5.3168	-0.0023265		5.317	-0.011		5.317	-0.0040271
	5.3252	-0.0023711		5.3253	-0.0106		5.3253	-0.0053963
	5.3335	-0.0024858		5.3337	-0.0112		5.3337	-0.0080541
	5.3418	-0.0025878		5.342	-0.0090872		5.342	-0.0129
	5.3502	-0.0027727		5.3503	-0.0104		5.3503	-0.0159
	5.3585	-0.0030085		5.3587	-0.0112		5.3587	-0.023
	5.3668	-0.0033336		5.367	-0.0114		5.367	-0.0295
	5.3752	-0.0037734		5.3753	-0.0117		5.3753	-0.0395
	5.3835	-0.0041941		5.3837	-0.0123		5.3837	-0.0503
	5.3918	-0.0047869		5.392	-0.0102		5.392	-0.0657
	5.4002	-0.0052649		5.4003	-0.0115		5.4003	-0.0812
	5.4085	-0.0058832		5.4087	-0.0112		5.4087	-0.0995
	5.4168	-0.0066799		5.417	-0.0123		5.417	-0.1224
	5.4252	-0.0073747		5.4253	-0.011		5.4253	-0.144
	5.4335	-0.0080312		5.4337	-0.01		5.4337	-0.1664
	5.4418	-0.0087897		5.442	-0.00981		5.442	-0.1889
	5.4502	-0.0095418		5.4503	-0.011		5.4503	-0.2101
	5.4585	-0.0102		5.4587	-0.0101		5.4587	-0.2339
	5.4668	-0.0108		5.467	-0.0108		5.467	-0.2547
	5.4752	-0.0114		5.4753	-0.0096035		5.4753	-0.2766
	5.4835	-0.0119		5.4837	-0.0116		5.4837	-0.2949
	5.4918	-0.0124		5.492	-0.0117		5.492	-0.3114
	5.5002	-0.0126		5.5003	-0.0114		5.5003	-0.3251
	5.5085	-0.0128		5.5087	-0.0104		5.5087	-0.3323
	5.5168	-0.0128		5.517	-0.0104		5.517	-0.3383
	5.5252	-0.0129		5.5253	-0.0107		5.5253	-0.3407
	5.5335	-0.0126		5.5337	-0.0107		5.5337	-0.3388
	5.5418	-0.0123		5.542	-0.0105		5.542	-0.3352
	5.5502	-0.012		5.5503	-0.0122		5.5503	-0.3247
	5.5585	-0.0115		5.5587	-0.0129		5.5587	-0.3141
	5.5668	-0.0111		5.567	-0.0109		5.567	-0.3009
	5.5752	-0.0104		5.5753	-0.0107		5.5753	-0.2869
	5.5835	-0.0098669		5.5837	-0.0117		5.5837	-0.2706
	5.5918	-0.0093379		5.592	-0.0116		5.592	-0.254
	5.6002	-0.0086941		5.6003	-0.0102		5.6003	-0.2361
	5.6085	-0.0080949		5.6087	-0.0128		5.6087	-0.2179
	5.6168	-0.0075022		5.617	-0.0116		5.617	-0.1991
	5.6252	-0.0070751		5.6253	-0.0125		5.6253	-0.1823
	5.6335	-0.0065397		5.6337	-0.0136		5.6337	-0.1651
	5.6418	-0.0061636		5.642	-0.0134		5.642	-0.1505
	5.6502	-0.0057111		5.6503	-0.0131		5.6503	-0.136
	5.6585	-0.0052904		5.6587	-0.0131		5.6587	-0.1226
	5.6668	-0.0049016		5.667	-0.0135		5.667	-0.1105
	5.6752	-0.0046339		5.6753	-0.011		5.6753	-0.0989
	5.6835	-0.0043024		5.6837	-0.0129		5.6837	-0.0892
	5.6918	-0.0041495		5.692	-0.011		5.692	-0.0783
	5.7002	-0.0038626		5.7003	-0.0113		5.7003	-0.0697
	5.7085	-0.0036395		5.7087	-0.0132		5.7087	-0.0622
	5.7168	-0.0035312		5.717	-0.0134		5.717	-0.0556
	5.7252	-0.0034164		5.7253	-0.0107		5.7253	-0.0504
	5.7335	-0.0031742		5.7337	-0.0128		5.7337	-0.0464
	5.7418	-0.0030978		5.742	-0.0124		5.742	-0.0412
	5.7502	-0.0029894		5.7503	-0.0116		5.7503	-0.0341
	5.7585	-0.0028555		5.7587	-0.0114		5.7587	-0.0321
	5.7668	-0.0027281		5.767	-0.0119		5.767	-0.0274
	5.7752	-0.002607		5.7753	-0.0116		5.7753	-0.0251
	5.7835	-0.0025241		5.7837	-0.0114		5.7837	-0.0208
	5.7918	-0.0024795		5.792	-0.0129		5.792	-0.0172
	5.8002	-0.0024349		5.8003	-0.0128		5.8003	-0.0157
	5.8085	-0.002403		5.8087	-0.012		5.8087	-0.0129
	5.8168	-0.0023329		5.817	-0.0116		5.817	-0.0117
	5.8252	-0.0023201		5.8253	-0.0121		5.8253	-0.0122
	5.8335	-0.0022373		5.8337	-0.0129		5.8337	-0.0086985
	5.8418	-0.0022245		5.842	-0.0125		5.842	-0.0071682
	5.8502	-0.0020843		5.8503	-0.0109		5.8503	-0.0061211
	5.8585	-0.0020907		5.8587	-0.0139		5.8587	-0.0041076
	5.8668	-0.0021353		5.867	-0.0134		5.867	-0.004913
	5.8752	-0.0021225		5.8753	-0.0137		5.8753	-0.003866
	5.8835	-0.0021417		5.8837	-0.0139		5.8837	-0.0025773
	5.8918	-0.0021225		5.892	-0.0134		5.892	-0.00088595
	5.9002	-0.0020779		5.9003	-0.0151		5.9003	-0.0045909
	5.9085	-0.0019377		5.9087	-0.0145		5.9087	-0.0026579
	5.9168	-0.0019632		5.917	-0.0241		5.917	-0.0018524
	5.9252	-0.0020142		5.9253	-0.0232		5.9253	-0.0013692
	5.9335	-0.0020078		5.9337	-0.0231		5.9337	-0.00072487
	5.9418	-0.0020269		5.942	-0.0229		5.942	-0.0026579
	5.9502	-0.0020269		5.9503	-0.0236		5.9503	-0.0015303
	5.9585	-0.0020652		5.9587	-0.023		5.9587	-0.0024968
	5.9668	-0.0019823		5.967	-0.0233		5.967	-0.00298
	5.9752	-0.0020205		5.9753	-0.0235		5.9753	-0.0044298
	5.9835	-0.0019568		5.9837	-0.0228		5.9837	-0.0023357
	5.9918	-0.0019823		5.992	-0.0231		5.992	-0.0024162
	6.0002	-0.0018421		6.0003	-0.0236		6.0003	-0.0050741
	6.0085	-0.0016126		6.0087	-0.0219		6.0087	-0.0045103
	6.0168	-0.0011983		6.017	-0.0228		6.017	-0.0049936
	6.0252	-0.00044618		6.0253	-0.0214		6.0253	-0.0039465
	6.0335	0.00050992		6.0337	-0.0214		6.0337	-0.0053963
	6.0418	0.0022245		6.042	-0.0207		6.042	-0.0084568
	6.0502	0.0049271		6.0503	-0.0183		6.0503	-0.008779
	6.0585	0.0087515		6.0587	-0.016		6.0587	-0.0079736
	6.0668	0.0143		6.067	-0.0115		6.067	-0.0085374
	6.0752	0.0219		6.0753	-0.0032528		6.0753	-0.0092622
	6.0835	0.0321		6.0837	0.0027881		6.0837	-0.0073293
	6.0918	0.0455		6.092	0.0151		6.092	-0.0069265
	6.1002	0.0626		6.1003	0.0282		6.1003	-0.0071682
	6.1085	0.0838		6.1087	0.0449		6.1087	-0.0062017
	6.1168	0.1097		6.117	0.0656		6.117	-0.0050741
	6.1252	0.1402		6.1253	0.0913		6.1253	-0.0032216
	6.1335	0.1756		6.1337	0.1216		6.1337	-0.00064433
	6.1418	0.2157		6.142	0.1569		6.142	0.0015303
	6.1502	0.2603		6.1503	0.1968		6.1503	0.0054768
	6.1585	0.3087		6.1587	0.2412		6.1587	0.0114
	6.1668	0.3602		6.167	0.2888		6.167	0.0151
	6.1752	0.4141		6.1753	0.3398		6.1753	0.0219
	6.1835	0.4696		6.1837	0.395		6.1837	0.0319
	6.1918	0.5258		6.192	0.4526		6.192	0.0396
	6.2002	0.5817		6.2003	0.511		6.2003	0.049
	6.2085	0.6365		6.2087	0.5692		6.2087	0.0601
	6.2168	0.6892		6.217	0.6266		6.217	0.071
	6.2252	0.7393		6.2253	0.6838		6.2253	0.0863
	6.2335	0.7861		6.2337	0.737		6.2337	0.1007
	6.2418	0.8291		6.242	0.7891		6.242	0.1161
	6.2502	0.8678		6.2503	0.8353		6.2503	0.1313
	6.2585	0.9018		6.2587	0.8762		6.2587	0.1456
	6.2668	0.931		6.267	0.9122		6.267	0.1633
	6.2752	0.955		6.2753	0.9425		6.2753	0.1754
	6.2835	0.9739		6.2837	0.966		6.2837	0.191
	6.2918	0.9876		6.292	0.9842		6.292	0.2063
	6.3002	0.9963		6.3003	0.9959		6.3003	0.2194
	6.3085	1		6.3087	1		6.3087	0.232
	6.3168	0.999		6.317	0.9992		6.317	0.245
	6.3252	0.9934		6.3253	0.9929		6.3253	0.2553
	6.3335	0.9835		6.3337	0.981		6.3337	0.2645
	6.3418	0.9694		6.342	0.9617		6.342	0.268
	6.3502	0.9517		6.3503	0.94		6.3503	0.2727
	6.3585	0.9308		6.3587	0.9147		6.3587	0.275
	6.3668	0.9067		6.367	0.8854		6.367	0.2759
	6.3752	0.8801		6.3753	0.8542		6.3753	0.2771
	6.3835	0.851		6.3837	0.8196		6.3837	0.273
	6.3918	0.8202		6.392	0.7854		6.392	0.2722
	6.4002	0.7877		6.4003	0.7483		6.4003	0.268
	6.4085	0.754		6.4087	0.7095		6.4087	0.2642
	6.4168	0.7195		6.417	0.6717		6.417	0.259
	6.4252	0.6844		6.4253	0.6339		6.4253	0.2542
	6.4335	0.6491		6.4337	0.5967		6.4337	0.2481
	6.4418	0.6138		6.442	0.5602		6.442	0.2434
	6.4502	0.5789		6.4503	0.5261		6.4503	0.2426
	6.4585	0.5447		6.4587	0.493		6.4587	0.241
	6.4668	0.5114		6.467	0.4634		6.467	0.2415
	6.4752	0.479		6.4753	0.4352		6.4753	0.2453
	6.4835	0.4477		6.4837	0.4088		6.4837	0.254
	6.4918	0.4177		6.492	0.385		6.492	0.2664
	6.5002	0.3892		6.5003	0.3647		6.5003	0.2793
	6.5085	0.3621		6.5087	0.3478		6.5087	0.2969
	6.5168	0.3365		6.517	0.3332		6.517	0.3212
	6.5252	0.3125		6.5253	0.3229		6.5253	0.3475
	6.5335	0.2902		6.5337	0.3144		6.5337	0.3792
	6.5418	0.2692		6.542	0.3083		6.542	0.4158
	6.5502	0.2498		6.5503	0.3043		6.5503	0.4562
	6.5585	0.232		6.5587	0.3026		6.5587	0.4937
	6.5668	0.2156		6.567	0.3052		6.567	0.537
	6.5752	0.2005		6.5753	0.3072		6.5753	0.5823
	6.5835	0.1868		6.5837	0.3124		6.5837	0.6282
	6.5918	0.1742		6.592	0.3161		6.592	0.6735
	6.6002	0.1628		6.6003	0.3204		6.6003	0.7189
	6.6085	0.1524		6.6087	0.3276		6.6087	0.7647
	6.6168	0.143		6.617	0.334		6.617	0.8064
	6.6252	0.1343		6.6253	0.3395		6.6253	0.8444
	6.6335	0.1265		6.6337	0.345		6.6337	0.8818
	6.6418	0.1194		6.642	0.3514		6.642	0.9122
	6.6502	0.1127		6.6503	0.3546		6.6503	0.9422
	6.6585	0.1066		6.6587	0.3564		6.6587	0.9628
	6.6668	0.1009		6.667	0.3587		6.667	0.9779
	6.6752	0.0957		6.6753	0.3591		6.6753	0.9915
	6.6835	0.0908		6.6837	0.3586		6.6837	1
	6.6918	0.0863		6.692	0.3556		6.692	0.9998
	6.7002	0.082		6.7003	0.3526		6.7003	0.9994
	6.7085	0.078		6.7087	0.3475		6.7087	0.9923
	6.7168	0.074		6.717	0.3414		6.717	0.9815
	6.7252	0.0703		6.7253	0.3327		6.7253	0.965
	6.7335	0.0667		6.7337	0.3239		6.7337	0.9443
	6.7418	0.0631		6.742	0.3151		6.742	0.9195
	6.7502	0.06		6.7503	0.305		6.7503	0.8935
	6.7585	0.0567		6.7587	0.2916		6.7587	0.8639
	6.7668	0.0535		6.767	0.2802		6.767	0.8323
	6.7752	0.0506		6.7753	0.2675		6.7753	0.7986
	6.7835	0.0478		6.7837	0.2554		6.7837	0.7658
	6.7918	0.045		6.792	0.2412		6.792	0.7307
	6.8002	0.0424		6.8003	0.2299		6.8003	0.6947
	6.8085	0.0399		6.8087	0.2167		6.8087	0.6588
	6.8168	0.0375		6.817	0.2015		6.817	0.6231
	6.8252	0.0351		6.8253	0.1899		6.8253	0.5871
	6.8335	0.0329		6.8337	0.1774		6.8337	0.5533
	6.8418	0.0307		6.842	0.1647		6.842	0.5179
	6.8502	0.0288		6.8503	0.1539		6.8503	0.487
	6.8585	0.0269		6.8587	0.1429		6.8587	0.4541
	6.8668	0.0251		6.867	0.1316		6.867	0.4259
	6.8752	0.0234		6.8753	0.1205		6.8753	0.3955
	6.8835	0.0218		6.8837	0.1109		6.8837	0.3681
	6.8918	0.0203		6.892	0.1009		6.892	0.341
	6.9002	0.0188		6.9003	0.0918		6.9003	0.3164
	6.9085	0.0174		6.9087	0.0833		6.9087	0.2933
	6.9168	0.0162		6.917	0.0751		6.917	0.2698
	6.9252	0.015		6.9253	0.0681		6.9253	0.2481
	6.9335	0.014		6.9337	0.0594		6.9337	0.2266
	6.9418	0.0129		6.942	0.0542		6.942	0.2078
	6.9502	0.0119		6.9503	0.0469		6.9503	0.1909
	6.9585	0.011		6.9587	0.0406		6.9587	0.1746
	6.9668	0.0101		6.967	0.0341		6.967	0.1574
	6.9752	0.0094271		6.9753	0.0298		6.9753	0.1427
	6.9835	0.008726		6.9837	0.0236		6.9837	0.1287
	6.9918	0.0079993		6.992	0.0192		6.992	0.1176
	7.0002	0.0073301		7.0003	0.0171		7.0003	0.1049
	7.0085	0.0068138		7.0087	0.0122		7.0087	0.0946
	7.0168	0.0062401		7.017	0.0102		7.017	0.086
	7.0252	0.005692		7.0253	0.0050599		7.0253	0.076
	7.0335	0.005233		7.0337	0.0027365		7.0337	0.0677
	7.0418	0.0047996		7.042	-5.1632e-05		7.042	0.062
	7.0502	0.0043343		7.0503	-0.0043371		7.0503	0.0562
	7.0585	0.0039264		7.0587	-0.0046985		7.0587	0.048
	7.0668	0.003614		7.067	-0.0070735		7.067	0.043
	7.0752	0.0033336		7.0753	-0.0088806		7.0753	0.0369
	7.0835	0.0029511		7.0837	-0.0116		7.0837	0.0321
	7.0918	0.0028364		7.092	-0.0126		7.092	0.0279
	7.1002	0.002505		7.1003	-0.0146		7.1003	0.0256
	7.1085	0.0023329		7.1087	-0.0147		7.1087	0.0205
	7.1168	0.0021225		7.117	-0.0151		7.117	0.0182
	7.1252	0.0019313		7.1253	-0.0178		7.1253	0.0152
	7.1335	0.0017146		7.1337	-0.0178		7.1337	0.0113
	7.1418	0.0015361		7.142	-0.0198		7.142	0.011
	7.1502	0.0014851		7.1503	-0.0194		7.1503	0.0079736
	7.1585	0.001364		7.1587	-0.021		7.1587	0.0074903
	7.1668	0.0012111		7.167	-0.0205		7.167	0.0066849
	7.1752	0.0010836		7.1753	-0.0204		7.1753	0.0046714
	7.1835	0.00091148		7.1837	-0.0183		7.1837	0.0028995
	7.1918	0.00086049		7.192	-0.0209		7.192	0.00064433
	7.2002	0.00075213		7.2003	-0.0191		7.2003	8.0541e-05
	7.2085	0.00070114		7.2087	-0.021		7.2087	-0.00096649
	7.2168	0.00047486		7.217	-0.0221		7.217	-0.0024162
	7.2252	0.00048124		7.2253	-0.023		7.2253	-0.0015303
	7.2335	0.00036969		7.2337	-0.0228		7.2337	-0.0018524
	7.2418	0.00036013		7.242	-0.0234		7.242	-0.0042687
	7.2502	0.00025815		7.2503	-0.0247		7.2503	-0.0037049
	7.2585	0.00021034		7.2587	-0.0248		7.2587	-0.0056379
	7.2668	0.0001466		7.267	-0.0233		7.267	-0.0057184
	7.2752	-2.2309e-05		7.2753	-0.0258		7.2753	-0.0050741
	7.2835	-0.00014979		7.2837	-0.0267		7.2837	-0.0065238
	7.2918	-0.00011473		7.292	-0.0262		7.292	-0.0091817
	7.3002	-0.00017847		7.3003	-0.0263		7.3003	-0.0084568
	7.3085	-0.00020078		7.3087	-0.0257		7.3087	-0.0105
	7.3168	-0.00030914		7.317	-0.0266		7.317	-0.0095844
	7.3252	-0.00033145		7.3253	-0.0275		7.3253	-0.011
	7.3335	-0.00036332		7.3337	-0.0274		7.3337	-0.0105
	7.3418	-0.00041112		7.342	-0.027		7.342	-0.0101
	7.3502	-0.00042068		7.3503	-0.0289		7.3503	-0.0104
	7.3585	-0.00050354		7.3587	-0.0292		7.3587	-0.0106
	7.3668	-0.00050992		7.367	-0.0305		7.367	-0.0118
	7.3752	-0.00058322		7.3753	-0.0299		7.3753	-0.0111
	7.3835	-0.0006374		7.3837	-0.0305		7.3837	-0.0113
	7.3918	-0.00073938		7.392	-0.0302		7.392	-0.0124
	7.4002	-0.00072026		7.4003	-0.0302		7.4003	-0.0119
	7.4085	-0.00071389		7.4087	-0.0302		7.4087	-0.011
	7.4168	-0.00073301		7.417	-0.031		7.417	-0.0143
	7.4252	-0.00070751		7.4253	-0.0312		7.4253	-0.0132
	7.4335	-0.00073301		7.4337	-0.0321		7.4337	-0.0096649
	7.4418	-0.00082862		7.442	-0.0306		7.442	-0.0131
	7.4502	-0.00091148		7.4503	-0.031		7.4503	-0.0105
	7.4585	-0.0009561		7.4587	-0.0315		7.4587	-0.0114
	7.4668	-0.00087323		7.467	-0.0316		7.467	-0.0107
	7.4752	-0.00089873		7.4753	-0.0291		7.4753	-0.0106
	7.4835	-0.00092423		7.4837	-0.0299		7.4837	-0.0115
	7.4918	-0.00076488		7.492	-0.0308		7.492	-0.0105
	7.5002	-0.00086049		7.5003	-0.0315		7.5003	-0.0097455
	7.5085	-0.00091148		7.5087	-0.0313		7.5087	-0.009826
	7.5168	-0.00085411		7.517	-0.0302		7.517	-0.0105
	7.5252	-0.00093697		7.5253	-0.0319		7.5253	-0.0094233
	7.5335	-0.00089236		7.5337	-0.0304		7.5337	-0.011
	7.5418	-0.00091785		7.542	-0.0308		7.542	-0.0108
	7.5502	-0.00087961		7.5503	-0.0304		7.5503	-0.0113
	7.5585	-0.00087323		7.5587	-0.0294		7.5587	-0.0108
	7.5668	-0.00089236		7.567	-0.0305		7.567	-0.0092622
	7.5752	-0.00073301		7.5753	-0.0305		7.5753	-0.0101
	7.5835	-0.00079675		7.5837	-0.0312		7.5837	-0.0090206
	7.5918	-0.00077125		7.592	-0.0324		7.592	-0.0106
	7.6002	-0.00068202		7.6003	-0.0305		7.6003	-0.0112
	7.6085	-0.00060553		7.6087	-0.0324		7.6087	-0.0121
	7.6168	-0.00047486		7.617	-0.0319		7.617	-0.0118
	7.6252	-0.00029639		7.6253	-0.0319		7.6253	-0.0118
	7.6335	-0.0001721		7.6337	-0.0318		7.6337	-0.0122
	7.6418	-1.9122e-05		7.642	-0.032		7.642	-0.0122
	7.6502	0.00020078		7.6503	-0.0294		7.6503	-0.0115
	7.6585	0.00046849		7.6587	-0.0305		7.6587	-0.0102
	7.6668	0.00068202		7.667	-0.0311		7.667	-0.0116
	7.6752	0.00082862		7.6753	-0.0297		7.6753	-0.0123
	7.6835	0.0011282		7.6837	-0.0298		7.6837	-0.0119
	7.6918	0.0013194		7.692	-0.03		7.692	-0.0122
	7.7002	0.0016062		7.7003	-0.0282		7.7003	-0.0126
	7.7085	0.0018612		7.7087	-0.0282		7.7087	-0.013
	7.7168	0.0021353		7.717	-0.03		7.717	-0.0125
	7.7252	0.0024221		7.7253	-0.0286		7.7253	-0.0101
	7.7335	0.0026133		7.7337	-0.028		7.7337	-0.0133
	7.7418	0.0029065		7.742	-0.0281		7.742	-0.0127
	7.7502	0.0030404		7.7503	-0.0278		7.7503	-0.012
	7.7585	0.0033463		7.7587	-0.0273		7.7587	-0.0126
	7.7668	0.0034483		7.767	-0.0278		7.767	-0.0131
	7.7752	0.0036268		7.7753	-0.0262		7.7753	-0.011
	7.7835	0.0037224		7.7837	-0.0276		7.7837	-0.0108
	7.7918	0.0039072		7.792	-0.0262		7.792	-0.0118
	7.8002	0.0038945		7.8003	-0.0272		7.8003	-0.0114
	7.8085	0.0038435		7.8087	-0.0272		7.8087	-0.0106
	7.8168	0.0039072		7.817	-0.0265		7.817	-0.0118
	7.8252	0.0038818		7.8253	-0.0256		7.8253	-0.0126
	7.8335	0.0038945		7.8337	-0.0255		7.8337	-0.0135
	7.8418	0.0037989		7.842	-0.0262		7.842	-0.0138
	7.8502	0.0037925		7.8503	-0.0263		7.8503	-0.0133
	7.8585	0.0035822		7.8587	-0.0266		7.8587	-0.0135
	7.8668	0.0035631		7.867	-0.0275		7.867	-0.0125
	7.8752	0.0033527		7.8753	-0.0276		7.8753	-0.0154
	7.8835	0.0032189		7.8837	-0.0278		7.8837	-0.0127
	7.8918	0.0030723		7.892	-0.0263		7.892	-0.0135
	7.9002	0.0027344		7.9003	-0.028		7.9003	-0.013
	7.9085	0.0026707		7.9087	-0.0287		7.9087	-0.0158
	7.9168	0.0024604		7.917	-0.0294		7.917	-0.0144
	7.9252	0.0023201		7.9253	-0.0293		7.9253	-0.0144
	7.9335	0.0020142		7.9337	-0.0307		7.9337	-0.0143
	7.9418	0.0018612		7.942	-0.0303		7.942	-0.0145
	7.9502	0.001619		7.9503	-0.0281		7.9503	-0.0153
	7.9585	0.0014214		7.9587	-0.0302		7.9587	-0.0161
	7.9668	0.0013258		7.967	-0.0294		7.967	-0.015
	7.9752	0.00099434		7.9753	-0.0298		7.9753	-0.0151
	7.9835	0.00079675		7.9837	-0.0299		7.9837	-0.0158
	7.9918	0.0006374		7.992	-0.031		7.992	-0.015
	8.0002	0.00044937		8.0003	-0.0323		8.0003	-0.0153
	8.0085	0.00022309		8.0087	-0.0313		8.0087	-0.0159
	8.0168	8.2862e-05		8.017	-0.0316		8.017	-0.0141
	8.0252	-0.00011154		8.0253	-0.0312		8.0253	-0.0159
	8.0335	-0.00016572		8.0337	-0.0309		8.0337	-0.0148
	8.0418	-0.00029639		8.042	-0.0311		8.042	-0.0158
	8.0502	-0.00045574		8.0503	-0.0318		8.0503	-0.0152
	8.0585	-0.00062146		8.0587	-0.0314		8.0587	-0.0152
	8.0668	-0.000784		8.067	-0.0324		8.067	-0.014
	8.0752	-0.00079037		8.0753	-0.0334		8.0753	-0.0171
	8.0835	-0.00093697		8.0837	-0.0323		8.0837	-0.0151
	8.0918	-0.0010517		8.092	-0.0331		8.092	-0.0151
	8.1002	-0.0011027		8.1003	-0.0323		8.1003	-0.0147
	8.1085	-0.0012812		8.1087	-0.0298		8.1087	-0.013
	8.1168	-0.0013194		8.117	-0.0319		8.117	-0.0129
	8.1252	-0.0013577		8.1253	-0.0318		8.1253	-0.0143
	8.1335	-0.001466		8.1337	-0.0324		8.1337	-0.0132
	8.1418	-0.0014469		8.142	-0.0325		8.142	-0.0121
	8.1502	-0.0015744		8.1503	-0.0318		8.1503	-0.013
	8.1585	-0.0017082		8.1587	-0.0328		8.1587	-0.0118
	8.1668	-0.0017465		8.167	-0.0321		8.167	-0.0111
	8.1752	-0.0018038		8.1753	-0.0316		8.1753	-0.0106
	8.1835	-0.0017975		8.1837	-0.0326		8.1837	-0.0116
	8.1918	-0.0018676		8.192	-0.0325		8.192	-0.0112
	8.2002	-0.0018867		8.2003	-0.0322		8.2003	-0.0102
	8.2085	-0.0020205		8.2087	-0.0331		8.2087	-0.012
	8.2168	-0.0020843		8.217	-0.035		8.217	-0.0156
	8.2252	-0.002097		8.2253	-0.0333		8.2253	-0.0155
	8.2335	-0.0021225		8.2337	-0.0339		8.2337	-0.0154
	8.2418	-0.0021672		8.242	-0.035		8.242	-0.015
	8.2502	-0.0021799		8.2503	-0.0339		8.2503	-0.0164
	8.2585	-0.0022309		8.2587	-0.0334		8.2587	-0.0177
	8.2668	-0.0022181		8.267	-0.0335		8.267	-0.0176
	8.2752	-0.002301		8.2753	-0.0348		8.2753	-0.0163
	8.2835	-0.002301		8.2837	-0.0354		8.2837	-0.0174
	8.2918	-0.0023074		8.292	-0.0355		8.292	-0.0188
	8.3002	-0.0024094		8.3003	-0.0367		8.3003	-0.0177
	8.3085	-0.0024731		8.3087	-0.0356		8.3087	-0.0193
	8.3168	-0.0024922		8.317	-0.0368		8.317	-0.0185
	8.3252	-0.0024349		8.3253	-0.0354		8.3253	-0.0187
	8.3335	-0.0024731		8.3337	-0.036		8.3337	-0.0172
	8.3418	-0.0024412		8.342	-0.0356		8.342	-0.0176
	8.3502	-0.0025113		8.3503	-0.0353		8.3503	-0.0188
	8.3585	-0.0024412		8.3587	-0.0354		8.3587	-0.0184
	8.3668	-0.0024221		8.367	-0.0358		8.367	-0.0182
	8.3752	-0.0024604		8.3753	-0.0369		8.3753	-0.0176
	8.3835	-0.0025687		8.3837	-0.037		8.3837	-0.0187
	8.3918	-0.0024731		8.392	-0.0367		8.392	-0.0172
	8.4002	-0.002403		8.4003	-0.0351		8.4003	-0.0182
	8.4085	-0.0024858		8.4087	-0.0354		8.4087	-0.0151
	8.4168	-0.0025942		8.417	-0.0371		8.417	-0.0171
	8.4252	-0.0026133		8.4253	-0.0351		8.4253	-0.0161
	8.4335	-0.0026006		8.4337	-0.0369		8.4337	-0.0163
	8.4418	-0.0026325		8.442	-0.0377		8.442	-0.0184
	8.4502	-0.0025368		8.4503	-0.0374		8.4503	-0.0168
	8.4585	-0.0026006		8.4587	-0.0375		8.4587	-0.0171
	8.4668	-0.0025687		8.467	-0.036		8.467	-0.0168
	8.4752	-0.0025368		8.4753	-0.0381		8.4753	-0.0174
	8.4835	-0.0025815		8.4837	-0.0363		8.4837	-0.0166
	8.4918	-0.0026388		8.492	-0.0363		8.492	-0.0161
	8.5002	-0.0027217		8.5003	-0.0363		8.5003	-0.0163
	8.5085	-0.0026707		8.5087	-0.0367		8.5087	-0.0168
	8.5168	-0.0027089		8.517	-0.0369		8.517	-0.0164
	8.5252	-0.0027217		8.5253	-0.0381		8.5253	-0.0187
	8.5335	-0.0027791		8.5337	-0.0375		8.5337	-0.018
	8.5418	-0.0028045		8.542	-0.0381		8.542	-0.0188
	8.5502	-0.0028237		8.5503	-0.0389		8.5503	-0.0184
	8.5585	-0.002881		8.5587	-0.0377		8.5587	-0.0172
	8.5668	-0.0028173		8.567	-0.0386		8.567	-0.0182
	8.5752	-0.0028492		8.5753	-0.0383		8.5753	-0.0163
	8.5835	-0.0027918		8.5837	-0.0373		8.5837	-0.0174
	8.5918	-0.0029575		8.592	-0.0382		8.592	-0.0174
	8.6002	-0.0029384		8.6003	-0.0373		8.6003	-0.0174
	8.6085	-0.0029384		8.6087	-0.0366		8.6087	-0.0174
	8.6168	-0.0028938		8.617	-0.0382		8.617	-0.0182
	8.6252	-0.0029511		8.6253	-0.04		8.6253	-0.0193
	8.6335	-0.0029448		8.6337	-0.04		8.6337	-0.019
	8.6418	-0.0029639		8.642	-0.0383		8.642	-0.0193
	8.6502	-0.0029703		8.6503	-0.0389		8.6503	-0.019
	8.6585	-0.0029894		8.6587	-0.0389		8.6587	-0.0172
	8.6668	-0.0030021		8.667	-0.0395		8.667	-0.0177
	8.6752	-0.0029639		8.6753	-0.0391		8.6753	-0.0154
	8.6835	-0.0029448		8.6837	-0.038		8.6837	-0.0179
	8.6918	-0.0029894		8.692	-0.0381		8.692	-0.0176
	8.7002	-0.0029511		8.7003	-0.0381		8.7003	-0.0185
	8.7085	-0.0030149		8.7087	-0.038		8.7087	-0.018
	8.7168	-0.0029193		8.717	-0.0377		8.717	-0.0172
	8.7252	-0.0029639		8.7253	-0.0369		8.7253	-0.0161
	8.7335	-0.0029511		8.7337	-0.0359		8.7337	-0.0148
	8.7418	-0.0028555		8.742	-0.0363		8.742	-0.0145
	8.7502	-0.0028364		8.7503	-0.0377		8.7503	-0.0143
	8.7585	-0.0028938		8.7587	-0.0373		8.7587	-0.0147
	8.7668	-0.0028109		8.767	-0.0372		8.767	-0.0135
	8.7752	-0.0028492		8.7753	-0.0374		8.7753	-0.0143
	8.7835	-0.0028555		8.7837	-0.0368		8.7837	-0.0132
	8.7918	-0.0027918		8.792	-0.0367		8.792	-0.0121
	8.8002	-0.0028619		8.8003	-0.0344		8.8003	-0.0134
	8.8085	-0.0028173		8.8087	-0.0356		8.8087	-0.0121
	8.8168	-0.0027854		8.817	-0.0359		8.817	-0.0121
	8.8252	-0.0027281		8.8253	-0.0345		8.8253	-0.011
	8.8335	-0.0027472		8.8337	-0.0374		8.8337	-0.0117
	8.8418	-0.0027854		8.842	-0.0359		8.842	-0.0114
	8.8502	-0.0026834		8.8503	-0.0354		8.8503	-0.0122
	8.8585	-0.0026452		8.8587	-0.0363		8.8587	-0.0090206
	8.8668	-0.0026261		8.867	-0.0345		8.867	-0.0078125
	8.8752	-0.0026516		8.8753	-0.036		8.8753	-0.0073293
	8.8835	-0.0025815		8.8837	-0.0346		8.8837	-0.0070876
	8.8918	-0.0025496		8.892	-0.0343		8.892	-0.0045909
	8.9002	-0.0025241		8.9003	-0.0327		8.9003	-0.0058795
	8.9085	-0.0024157		8.9087	-0.035		8.9087	-0.0036244
	8.9168	-0.0025241		8.917	-0.0333		8.917	-0.0035438
	8.9252	-0.0024476		8.9253	-0.0331		8.9253	-0.0037854
	8.9335	-0.002352		8.9337	-0.0346		8.9337	-0.0020941
	8.9418	-0.0023775		8.942	-0.0353		8.942	-0.0030606
	8.9502	-0.002352		8.9503	-0.0341		8.9503	-0.00032216
	8.9585	-0.0023074		8.9587	-0.0338		8.9587	-0.0012887
	8.9668	-0.0022755		8.967	-0.0349		8.967	-0.00024162
	8.9752	-0.0022436		8.9753	-0.0342		8.9753	-0.0016108
	8.9835	-0.0022755		8.9837	-0.0336		8.9837	0.00096649
	8.9918	-0.0022436		8.992	-0.0341		8.992	0.0013692
	9.0002	-0.0022373		9.0003	-0.0339		9.0003	0.0016108

## Sheet: Figure S13
Supplemental Figure S13
	Figure S13(a)			Figure S13(b)			Figure S13(c)
	Retention time (min)	Normalized intensity (a.u.)		Retention time (min)	Normalized intensity (a.u.)		Retention time (min)	Normalized intensity (a.u.)
	6.0003	0		6.0003	0		6.0003	0.0272
	6.0087	0.0369		6.0087	0.0036079		6.0087	0.0274
	6.017	0.0388		6.017	0.0132		6.017	0.0276
	6.0253	0.0504		6.0253	0.0132		6.0253	0.0286
	6.0337	0.0427		6.0337	0.0168		6.0337	0.0269
	6.042	0.0388		6.042	0.0138		6.042	0.0286
	6.0503	0.064		6.0503	0.0253		6.0503	0.0283
	6.0587	0.066		6.0587	0.0253		6.0587	0.03
	6.067	0.0815		6.067	0.0277		6.067	0.0293
	6.0753	0.0795		6.0753	0.0295		6.0753	0.0267
	6.0837	0.1125		6.0837	0.0349		6.0837	0.0257
	6.092	0.1183		6.092	0.0415		6.092	0.0274
	6.1003	0.1203		6.1003	0.0361		6.1003	0.0276
	6.1087	0.1397		6.1087	0.0457		6.1087	0.0276
	6.117	0.1339		6.117	0.0409		6.117	0.0302
	6.1253	0.1494		6.1253	0.0403		6.1253	0.03
	6.1337	0.1532		6.1337	0.0499		6.1337	0.0307
	6.142	0.1552		6.142	0.0547		6.142	0.0262
	6.1503	0.1823		6.1503	0.0565		6.1503	0.0286
	6.1587	0.2114		6.1587	0.071		6.1587	0.0288
	6.167	0.2347		6.167	0.0728		6.167	0.0253
	6.1753	0.225		6.1753	0.0679		6.1753	0.0255
	6.1837	0.2599		6.1837	0.0704		6.1837	0.0257
	6.192	0.2696		6.192	0.0764		6.192	0.0246
	6.2003	0.2774		6.2003	0.083		6.2003	0.0276
	6.2087	0.2987		6.2087	0.0884		6.2087	0.0269
	6.217	0.3317		6.217	0.0896		6.217	0.0243
	6.2253	0.3375		6.2253	0.0932		6.2253	0.0255
	6.2337	0.3569		6.2337	0.0956		6.2337	0.0267
	6.242	0.3802		6.242	0.1016		6.242	0.0265
	6.2503	0.3919		6.2503	0.1058		6.2503	0.0262
	6.2587	0.3725		6.2587	0.1257		6.2587	0.0248
	6.267	0.3841		6.267	0.1176		6.267	0.0222
	6.2753	0.3996		6.2753	0.1236		6.2753	0.0257
	6.2837	0.4151		6.2837	0.1254		6.2837	0.0248
	6.292	0.3996		6.292	0.1266		6.292	0.0248
	6.3003	0.4054		6.3003	0.1269		6.3003	0.0262
	6.3087	0.3996		6.3087	0.1329		6.3087	0.0281
	6.317	0.3996		6.317	0.1371		6.317	0.029
	6.3253	0.4423		6.3253	0.1389		6.3253	0.0255
	6.3337	0.4113		6.3337	0.1305		6.3337	0.0293
	6.342	0.386		6.342	0.1248		6.342	0.0267
	6.3503	0.388		6.3503	0.1221		6.3503	0.029
	6.3587	0.3628		6.3587	0.1266		6.3587	0.0297
	6.367	0.3531		6.367	0.1254		6.367	0.0314
	6.3753	0.3899		6.3753	0.1275		6.3753	0.0311
	6.3837	0.3531		6.3837	0.1224		6.3837	0.0295
	6.392	0.3628		6.392	0.1182		6.392	0.0302
	6.4003	0.3492		6.4003	0.117		6.4003	0.0314
	6.4087	0.3434		6.4087	0.12		6.4087	0.0293
	6.417	0.3317		6.417	0.1248		6.417	0.0286
	6.4253	0.3395		6.4253	0.1103		6.4253	0.0283
	6.4337	0.3472		6.4337	0.1137		6.4337	0.03
	6.442	0.3201		6.442	0.1179		6.442	0.0311
	6.4503	0.2735		6.4503	0.1112		6.4503	0.03
	6.4587	0.3007		6.4587	0.1082		6.4587	0.0279
	6.467	0.2929		6.467	0.1022		6.467	0.0304
	6.4753	0.2696		6.4753	0.1052		6.4753	0.0286
	6.4837	0.2774		6.4837	0.1064		6.4837	0.0255
	6.492	0.2735		6.492	0.1115		6.492	0.025
	6.5003	0.2696		6.5003	0.101		6.5003	0.0269
	6.5087	0.2677		6.5087	0.1076		6.5087	0.0243
	6.517	0.2871		6.517	0.098		6.517	0.0279
	6.5253	0.2677		6.5253	0.1112		6.5253	0.0274
	6.5337	0.2638		6.5337	0.104		6.5337	0.0267
	6.542	0.2502		6.542	0.1182		6.542	0.0267
	6.5503	0.2735		6.5503	0.1046		6.5503	0.026
	6.5587	0.291		6.5587	0.1064		6.5587	0.0255
	6.567	0.2793		6.567	0.0986		6.567	0.0248
	6.5753	0.2677		6.5753	0.0992		6.5753	0.0276
	6.5837	0.2541		6.5837	0.0944		6.5837	0.0236
	6.592	0.291		6.592	0.1094		6.592	0.0272
	6.6003	0.2716		6.6003	0.1016		6.6003	0.0231
	6.6087	0.2522		6.6087	0.1082		6.6087	0.0269
	6.617	0.2735		6.617	0.1028		6.617	0.0265
	6.6253	0.2638		6.6253	0.1112		6.6253	0.0297
	6.6337	0.2522		6.6337	0.11		6.6337	0.0276
	6.642	0.3026		6.642	0.1082		6.642	0.0274
	6.6503	0.2599		6.6503	0.095		6.6503	0.0272
	6.6587	0.258		6.6587	0.0926		6.6587	0.0283
	6.667	0.2483		6.667	0.1052		6.667	0.0272
	6.6753	0.2211		6.6753	0.1004		6.6753	0.0281
	6.6837	0.225		6.6837	0.1022		6.6837	0.0311
	6.692	0.2153		6.692	0.095		6.692	0.0309
	6.7003	0.2308		6.7003	0.0986		6.7003	0.0325
	6.7087	0.2425		6.7087	0.1004		6.7087	0.0295
	6.717	0.227		6.717	0.1064		6.717	0.0281
	6.7253	0.2502		6.7253	0.0998		6.7253	0.03
	6.7337	0.2173		6.7337	0.0926		6.7337	0.0307
	6.742	0.2308		6.742	0.0998		6.742	0.0314
	6.7503	0.2231		6.7503	0.095		6.7503	0.033
	6.7587	0.225		6.7587	0.0986		6.7587	0.0304
	6.767	0.2095		6.767	0.1022		6.767	0.0304
	6.7753	0.227		6.7753	0.1058		6.7753	0.0325
	6.7837	0.2502		6.7837	0.098		6.7837	0.0302
	6.792	0.2444		6.792	0.1016		6.792	0.0297
	6.8003	0.227		6.8003	0.0968		6.8003	0.0307
	6.8087	0.2405		6.8087	0.0968		6.8087	0.0295
	6.817	0.2056		6.817	0.0974		6.817	0.0304
	6.8253	0.2289		6.8253	0.1034		6.8253	0.03
	6.8337	0.225		6.8337	0.0998		6.8337	0.0293
	6.842	0.2522		6.842	0.1046		6.842	0.0295
	6.8503	0.2716		6.8503	0.101		6.8503	0.0286
	6.8587	0.2619		6.8587	0.0998		6.8587	0.0302
	6.867	0.2619		6.867	0.1052		6.867	0.0281
	6.8753	0.2599		6.8753	0.1016		6.8753	0.029
	6.8837	0.2774		6.8837	0.1124		6.8837	0.0288
	6.892	0.2716		6.892	0.1064		6.892	0.0272
	6.9003	0.2696		6.9003	0.1103		6.9003	0.029
	6.9087	0.2444		6.9087	0.11		6.9087	0.0265
	6.917	0.2347		6.917	0.1004		6.917	0.0262
	6.9253	0.2677		6.9253	0.1052		6.9253	0.0255
	6.9337	0.2386		6.9337	0.0986		6.9337	0.0265
	6.942	0.2541		6.942	0.1124		6.942	0.0267
	6.9503	0.2638		6.9503	0.1094		6.9503	0.0257
	6.9587	0.2386		6.9587	0.0998		6.9587	0.0274
	6.967	0.2037		6.967	0.1082		6.967	0.0281
	6.9753	0.2153		6.9753	0.0968		6.9753	0.0293
	6.9837	0.2192		6.9837	0.098		6.9837	0.0272
	6.992	0.2056		6.992	0.104		6.992	0.0295
	7.0003	0.2211		7.0003	0.095		7.0003	0.0286
	7.0087	0.2134		7.0087	0.1052		7.0087	0.0267
	7.017	0.1959		7.017	0.1046		7.017	0.0283
	7.0253	0.2095		7.0253	0.1058		7.0253	0.0281
	7.0337	0.194		7.0337	0.1022		7.0337	0.0295
	7.042	0.2134		7.042	0.0926		7.042	0.0272
	7.0503	0.2192		7.0503	0.089		7.0503	0.0283
	7.0587	0.1862		7.0587	0.089		7.0587	0.0283
	7.067	0.2017		7.067	0.0914		7.067	0.0297
	7.0753	0.2017		7.0753	0.089		7.0753	0.03
	7.0837	0.1688		7.0837	0.0902		7.0837	0.0293
	7.092	0.1901		7.092	0.0938		7.092	0.0295
	7.1003	0.1823		7.1003	0.101		7.1003	0.026
	7.1087	0.1726		7.1087	0.1022		7.1087	0.0314
	7.117	0.2056		7.117	0.1028		7.117	0.0255
	7.1253	0.1649		7.1253	0.0986		7.1253	0.0262
	7.1337	0.1979		7.1337	0.0986		7.1337	0.0276
	7.142	0.1688		7.142	0.0992		7.142	0.0281
	7.1503	0.1765		7.1503	0.0968		7.1503	0.0321
	7.1587	0.192		7.1587	0.0998		7.1587	0.0253
	7.167	0.1494		7.167	0.1046		7.167	0.0272
	7.1753	0.1882		7.1753	0.0968		7.1753	0.0255
	7.1837	0.1843		7.1837	0.1022		7.1837	0.0265
	7.192	0.2037		7.192	0.1046		7.192	0.0276
	7.2003	0.1785		7.2003	0.101		7.2003	0.0286
	7.2087	0.1804		7.2087	0.0974		7.2087	0.0269
	7.217	0.1823		7.217	0.1076		7.217	0.0286
	7.2253	0.1998		7.2253	0.0998		7.2253	0.0283
	7.2337	0.2056		7.2337	0.1022		7.2337	0.03
	7.242	0.1823		7.242	0.1004		7.242	0.0293
	7.2503	0.1746		7.2503	0.0968		7.2503	0.0267
	7.2587	0.1804		7.2587	0.1034		7.2587	0.0257
	7.267	0.1765		7.267	0.1022		7.267	0.0274
	7.2753	0.1688		7.2753	0.0986		7.2753	0.0276
	7.2837	0.1746		7.2837	0.0914		7.2837	0.0276
	7.292	0.1688		7.292	0.0932		7.292	0.0302
	7.3003	0.1435		7.3003	0.0908		7.3003	0.03
	7.3087	0.1707		7.3087	0.098		7.3087	0.0307
	7.317	0.1668		7.317	0.095		7.317	0.0262
	7.3253	0.1862		7.3253	0.0968		7.3253	0.0286
	7.3337	0.1629		7.3337	0.098		7.3337	0.0288
	7.342	0.1765		7.342	0.0944		7.342	0.0253
	7.3503	0.1707		7.3503	0.0884		7.3503	0.0255
	7.3587	0.1862		7.3587	0.0866		7.3587	0.0257
	7.367	0.1746		7.367	0.0902		7.367	0.0246
	7.3753	0.1746		7.3753	0.0926		7.3753	0.0276
	7.3837	0.1668		7.3837	0.0932		7.3837	0.0269
	7.392	0.1474		7.392	0.098		7.392	0.0243
	7.4003	0.1668		7.4003	0.092		7.4003	0.0255
	7.4087	0.1591		7.4087	0.0914		7.4087	0.0267
	7.417	0.1571		7.417	0.1016		7.417	0.0265
	7.4253	0.1785		7.4253	0.1022		7.4253	0.0262
	7.4337	0.1726		7.4337	0.0968		7.4337	0.0248
	7.442	0.1649		7.442	0.101		7.442	0.0222
	7.4503	0.1668		7.4503	0.098		7.4503	0.0257
	7.4587	0.1823		7.4587	0.0968		7.4587	0.0248
	7.467	0.1707		7.467	0.1004		7.467	0.0248
	7.4753	0.1959		7.4753	0.1034		7.4753	0.0262
	7.4837	0.192		7.4837	0.0998		7.4837	0.0281
	7.492	0.2114		7.492	0.0962		7.492	0.029
	7.5003	0.225		7.5003	0.0968		7.5003	0.0255
	7.5087	0.2444		7.5087	0.107		7.5087	0.0293
	7.517	0.2289		7.517	0.0974		7.517	0.0267
	7.5253	0.2017		7.5253	0.1004		7.5253	0.029
	7.5337	0.2367		7.5337	0.0998		7.5337	0.0297
	7.542	0.225		7.542	0.1058		7.542	0.0314
	7.5503	0.2153		7.5503	0.0974		7.5503	0.0311
	7.5587	0.2425		7.5587	0.095		7.5587	0.0295
	7.567	0.2328		7.567	0.1046		7.567	0.0302
	7.5753	0.2134		7.5753	0.1064		7.5753	0.0314
	7.5837	0.2173		7.5837	0.1034		7.5837	0.0293
	7.592	0.2037		7.592	0.1046		7.592	0.0286
	7.6003	0.2076		7.6003	0.1046		7.6003	0.0283
	7.6087	0.1998		7.6087	0.098		7.6087	0.03
	7.617	0.1901		7.617	0.104		7.617	0.0311
	7.6253	0.2095		7.6253	0.1082		7.6253	0.03
	7.6337	0.2017		7.6337	0.1103		7.6337	0.0279
	7.642	0.2017		7.642	0.101		7.642	0.0304
	7.6503	0.1979		7.6503	0.0986		7.6503	0.0286
	7.6587	0.1843		7.6587	0.1103		7.6587	0.0255
	7.667	0.1901		7.667	0.0992		7.667	0.025
	7.6753	0.1823		7.6753	0.1034		7.6753	0.0269
	7.6837	0.1901		7.6837	0.1082		7.6837	0.0243
	7.692	0.1804		7.692	0.1118		7.692	0.0279
	7.7003	0.1746		7.7003	0.1028		7.7003	0.0274
	7.7087	0.1804		7.7087	0.1082		7.7087	0.0267
	7.717	0.1823		7.717	0.1064		7.717	0.0267
	7.7253	0.1959		7.7253	0.1082		7.7253	0.026
	7.7337	0.2076		7.7337	0.1109		7.7337	0.0255
	7.742	0.2153		7.742	0.1004		7.742	0.0248
	7.7503	0.2056		7.7503	0.1028		7.7503	0.0276
	7.7587	0.1882		7.7587	0.101		7.7587	0.0236
	7.767	0.2076		7.767	0.1106		7.767	0.0272
	7.7753	0.2114		7.7753	0.107		7.7753	0.0231
	7.7837	0.2114		7.7837	0.1028		7.7837	0.0269
	7.792	0.2231		7.792	0.1094		7.792	0.0265
	7.8003	0.2173		7.8003	0.1124		7.8003	0.0297
	7.8087	0.2192		7.8087	0.114		7.8087	0.0276
	7.817	0.2308		7.817	0.1124		7.817	0.0274
	7.8253	0.2347		7.8253	0.1082		7.8253	0.0272
	7.8337	0.2464		7.8337	0.1103		7.8337	0.0283
	7.842	0.2134		7.842	0.1127		7.842	0.0272
	7.8503	0.2037		7.8503	0.1088		7.8503	0.0281
	7.8587	0.2289		7.8587	0.1167		7.8587	0.0311
	7.867	0.2076		7.867	0.1118		7.867	0.0309
	7.8753	0.2095		7.8753	0.1097		7.8753	0.0325
	7.8837	0.2522		7.8837	0.1152		7.8837	0.0295
	7.892	0.2483		7.892	0.1109		7.892	0.0281
	7.9003	0.2076		7.9003	0.1088		7.9003	0.03
	7.9087	0.1998		7.9087	0.104		7.9087	0.0307
	7.917	0.1959		7.917	0.1076		7.917	0.0314
	7.9253	0.225		7.9253	0.114		7.9253	0.033
	7.9337	0.225		7.9337	0.1149		7.9337	0.0304
	7.942	0.2153		7.942	0.1097		7.942	0.0304
	7.9503	0.2114		7.9503	0.1115		7.9503	0.0325
	7.9587	0.1998		7.9587	0.1097		7.9587	0.0302
	7.967	0.2231		7.967	0.1064		7.967	0.0297
	7.9753	0.1765		7.9753	0.1064		7.9753	0.0307
	7.9837	0.1979		7.9837	0.114		7.9837	0.0295
	7.992	0.2134		7.992	0.107		7.992	0.0304
	8.0003	0.2095		8.0003	0.1088		8.0003	0.03
	8.0087	0.2173		8.0087	0.1121		8.0087	0.0293
	8.017	0.2076		8.017	0.1046		8.017	0.0295
	8.0253	0.227		8.0253	0.1058		8.0253	0.0286
	8.0337	0.2095		8.0337	0.1149		8.0337	0.0302
	8.042	0.2192		8.042	0.1164		8.042	0.0281
	8.0503	0.2211		8.0503	0.11		8.0503	0.029
	8.0587	0.2231		8.0587	0.1146		8.0587	0.0288
	8.067	0.2328		8.067	0.1164		8.067	0.0272
	8.0753	0.258		8.0753	0.1188		8.0753	0.029
	8.0837	0.2386		8.0837	0.1197		8.0837	0.0265
	8.092	0.2444		8.092	0.1209		8.092	0.0262
	8.1003	0.2483		8.1003	0.117		8.1003	0.0255
	8.1087	0.2522		8.1087	0.1242		8.1087	0.0265
	8.117	0.2638		8.117	0.1203		8.117	0.0267
	8.1253	0.2619		8.1253	0.1215		8.1253	0.0257
	8.1337	0.2677		8.1337	0.1281		8.1337	0.0274
	8.142	0.2813		8.142	0.1215		8.142	0.0281
	8.1503	0.2483		8.1503	0.1311		8.1503	0.0293
	8.1587	0.2483		8.1587	0.1293		8.1587	0.0272
	8.167	0.2444		8.167	0.1263		8.167	0.0295
	8.1753	0.2502		8.1753	0.1287		8.1753	0.0286
	8.1837	0.2425		8.1837	0.1281		8.1837	0.0267
	8.192	0.2852		8.192	0.1293		8.192	0.0236
	8.2003	0.2502		8.2003	0.135		8.2003	0.0246
	8.2087	0.2056		8.2087	0.1236		8.2087	0.0272
	8.217	0.225		8.217	0.1179		8.217	0.0243
	8.2253	0.2153		8.2253	0.1302		8.2253	0.0262
	8.2337	0.2289		8.2337	0.12		8.2337	0.0262
	8.242	0.2289		8.242	0.1281		8.242	0.0257
	8.2503	0.2192		8.2503	0.1236		8.2503	0.026
	8.2587	0.2425		8.2587	0.1293		8.2587	0.0246
	8.267	0.2037		8.267	0.1176		8.267	0.025
	8.2753	0.2308		8.2753	0.1164		8.2753	0.0286
	8.2837	0.2153		8.2837	0.1221		8.2837	0.0265
	8.292	0.2153		8.292	0.1179		8.292	0.0212
	8.3003	0.2017		8.3003	0.1224		8.3003	0.0248
	8.3087	0.2308		8.3087	0.1212		8.3087	0.0274
	8.317	0.2095		8.317	0.1251		8.317	0.0272
	8.3253	0.2173		8.3253	0.1266		8.3253	0.0274
	8.3337	0.227		8.3337	0.1257		8.3337	0.0276
	8.342	0.2541		8.342	0.1281		8.342	0.0286
	8.3503	0.2405		8.3503	0.1254		8.3503	0.0269
	8.3587	0.2231		8.3587	0.1224		8.3587	0.0286
	8.367	0.227		8.367	0.1272		8.367	0.0283
	8.3753	0.258		8.3753	0.123		8.3753	0.03
	8.3837	0.2425		8.3837	0.1248		8.3837	0.0293
	8.392	0.2464		8.392	0.1278		8.392	0.0267
	8.4003	0.2541		8.4003	0.1299		8.4003	0.0257
	8.4087	0.2483		8.4087	0.1359		8.4087	0.0274
	8.417	0.2405		8.417	0.1284		8.417	0.0276
	8.4253	0.258		8.4253	0.1296		8.4253	0.0276
	8.4337	0.2444		8.4337	0.1341		8.4337	0.0302
	8.442	0.2522		8.442	0.1329		8.442	0.03
	8.4503	0.2793		8.4503	0.1305		8.4503	0.0307
	8.4587	0.2561		8.4587	0.1323		8.4587	0.0262
	8.467	0.2832		8.467	0.1371		8.467	0.0286
	8.4753	0.2425		8.4753	0.135		8.4753	0.0288
	8.4837	0.2677		8.4837	0.1311		8.4837	0.0253
	8.492	0.2483		8.492	0.1398		8.492	0.0255
	8.5003	0.2599		8.5003	0.1314		8.5003	0.0257
	8.5087	0.2696		8.5087	0.1272		8.5087	0.0246
	8.517	0.2599		8.517	0.1332		8.517	0.0276
	8.5253	0.225		8.5253	0.1302		8.5253	0.0269
	8.5337	0.2464		8.5337	0.1287		8.5337	0.0243
	8.542	0.2541		8.542	0.1278		8.542	0.0255
	8.5503	0.2541		8.5503	0.1332		8.5503	0.0267
	8.5587	0.2444		8.5587	0.1272		8.5587	0.0265
	8.567	0.2444		8.567	0.1224		8.567	0.0262
	8.5753	0.225		8.5753	0.1332		8.5753	0.0248
	8.5837	0.2483		8.5837	0.1329		8.5837	0.0222
	8.592	0.2444		8.592	0.1296		8.592	0.0257
	8.6003	0.2444		8.6003	0.1308		8.6003	0.0248
	8.6087	0.258		8.6087	0.1308		8.6087	0.0248
	8.617	0.2502		8.617	0.1386		8.617	0.0262
	8.6253	0.227		8.6253	0.129		8.6253	0.0281
	8.6337	0.2173		8.6337	0.129		8.6337	0.029
	8.642	0.1998		8.642	0.1341		8.642	0.0255
	8.6503	0.2173		8.6503	0.138		8.6503	0.0293
	8.6587	0.2192		8.6587	0.1296		8.6587	0.0267
	8.667	0.2386		8.667	0.1287		8.667	0.029
	8.6753	0.2211		8.6753	0.1317		8.6753	0.0297
	8.6837	0.2541		8.6837	0.1362		8.6837	0.0314
	8.692	0.1998		8.692	0.1359		8.692	0.0311
	8.7003	0.2405		8.7003	0.1392		8.7003	0.0295
	8.7087	0.2211		8.7087	0.1347		8.7087	0.0302
	8.717	0.2483		8.717	0.1257		8.717	0.0314
	8.7253	0.2561		8.7253	0.1356		8.7253	0.0293
	8.7337	0.2871		8.7337	0.1317		8.7337	0.0286
	8.742	0.2774		8.742	0.1404		8.742	0.0283
	8.7503	0.2619		8.7503	0.1398		8.7503	0.03
	8.7587	0.2696		8.7587	0.1347		8.7587	0.0311
	8.767	0.2793		8.767	0.1344		8.767	0.03
	8.7753	0.2716		8.7753	0.1323		8.7753	0.0279
	8.7837	0.2677		8.7837	0.1419		8.7837	0.0304
	8.792	0.258		8.792	0.1431		8.792	0.0286
	8.8003	0.2755		8.8003	0.1416		8.8003	0.0255
	8.8087	0.2522		8.8087	0.1386		8.8087	0.025
	8.817	0.2386		8.817	0.1422		8.817	0.0269
	8.8253	0.2134		8.8253	0.1434		8.8253	0.0243
	8.8337	0.2541		8.8337	0.1326		8.8337	0.0279
	8.842	0.2755		8.842	0.1407		8.842	0.0274
	8.8503	0.3007		8.8503	0.1401		8.8503	0.0267
	8.8587	0.291		8.8587	0.1353		8.8587	0.0267
	8.867	0.2813		8.867	0.1362		8.867	0.026
	8.8753	0.2793		8.8753	0.1458		8.8753	0.0255
	8.8837	0.2541		8.8837	0.1398		8.8837	0.0248
	8.892	0.258		8.892	0.1407		8.892	0.0276
	8.9003	0.258		8.9003	0.1371		8.9003	0.0236
	8.9087	0.2755		8.9087	0.1431		8.9087	0.0272
	8.917	0.2619		8.917	0.1416		8.917	0.0231
	8.9253	0.2716		8.9253	0.1431		8.9253	0.0269
	8.9337	0.2852		8.9337	0.144		8.9337	0.0265
	8.942	0.291		8.942	0.1521		8.942	0.0297
	8.9503	0.2852		8.9503	0.147		8.9503	0.0276
	8.9587	0.291		8.9587	0.147		8.9587	0.0274
	8.967	0.2949		8.967	0.1419		8.967	0.0272
	8.9753	0.3084		8.9753	0.1503		8.9753	0.0283
	8.9837	0.2987		8.9837	0.147		8.9837	0.0272
	8.992	0.324		8.992	0.1518		8.992	0.0281
	9.0003	0.3531		9.0003	0.1539		9.0003	0.0311
	9.0087	0.3104		9.0087	0.1503		9.0087	0.0309
	9.017	0.3375		9.017	0.1584		9.017	0.0325
	9.0253	0.3259		9.0253	0.1627		9.0253	0.0295
	9.0337	0.3259		9.0337	0.1609		9.0337	0.0281
	9.042	0.3453		9.042	0.1615		9.042	0.03
	9.0503	0.3375		9.0503	0.1624		9.0503	0.0307
	9.0587	0.3569		9.0587	0.1606		9.0587	0.0314
	9.067	0.3395		9.067	0.163		9.067	0.033
	9.0753	0.3569		9.0753	0.1654		9.0753	0.0304
	9.0837	0.3511		9.0837	0.1624		9.0837	0.0304
	9.092	0.3375		9.092	0.1597		9.092	0.0325
	9.1003	0.3375		9.1003	0.1633		9.1003	0.0302
	9.1087	0.3472		9.1087	0.1618		9.1087	0.0297
	9.117	0.3317		9.117	0.1657		9.117	0.0307
	9.1253	0.3201		9.1253	0.1717		9.1253	0.0295
	9.1337	0.3259		9.1337	0.1612		9.1337	0.0304
	9.142	0.3046		9.142	0.1636		9.142	0.03
	9.1503	0.3065		9.1503	0.1603		9.1503	0.0293
	9.1587	0.3375		9.1587	0.1624		9.1587	0.0295
	9.167	0.3181		9.167	0.1554		9.167	0.0286
	9.1753	0.3317		9.1753	0.1618		9.1753	0.0302
	9.1837	0.3414		9.1837	0.1581		9.1837	0.0281
	9.192	0.3298		9.192	0.1497		9.192	0.029
	9.2003	0.322		9.2003	0.1569		9.2003	0.0288
	9.2087	0.3162		9.2087	0.1509		9.2087	0.0272
	9.217	0.3104		9.217	0.1548		9.217	0.029
	9.2253	0.324		9.2253	0.156		9.2253	0.0265
	9.2337	0.3123		9.2337	0.1497		9.2337	0.0262
	9.242	0.3317		9.242	0.1518		9.242	0.0255
	9.2503	0.3317		9.2503	0.1587		9.2503	0.0265
	9.2587	0.3084		9.2587	0.1603		9.2587	0.0267
	9.267	0.3007		9.267	0.1639		9.267	0.0257
	9.2753	0.3026		9.2753	0.1587		9.2753	0.0274
	9.2837	0.322		9.2837	0.1633		9.2837	0.0281
	9.292	0.291		9.292	0.1633		9.292	0.0293
	9.3003	0.3143		9.3003	0.156		9.3003	0.0272
	9.3087	0.3181		9.3087	0.1554		9.3087	0.0295
	9.317	0.3181		9.317	0.1533		9.317	0.0286
	9.3253	0.3259		9.3253	0.1627		9.3253	0.0267
	9.3337	0.3181		9.3337	0.1636		9.3337	0.0295
	9.342	0.3356		9.342	0.1693		9.342	0.0304
	9.3503	0.322		9.3503	0.1618		9.3503	0.03
	9.3587	0.324		9.3587	0.1597		9.3587	0.0293
	9.367	0.3026		9.367	0.1648		9.367	0.0295
	9.3753	0.3104		9.3753	0.1651		9.3753	0.0286
	9.3837	0.324		9.3837	0.163		9.3837	0.0302
	9.392	0.3298		9.392	0.1633		9.392	0.0281
	9.4003	0.3337		9.4003	0.1578		9.4003	0.029
	9.4087	0.324		9.4087	0.16		9.4087	0.0288
	9.417	0.324		9.417	0.16		9.417	0.0272
	9.4253	0.3259		9.4253	0.1587		9.4253	0.029
	9.4337	0.3453		9.4337	0.1636		9.4337	0.0265
	9.442	0.3259		9.442	0.1609		9.442	0.0262
	9.4503	0.2929		9.4503	0.1569		9.4503	0.0255
	9.4587	0.3162		9.4587	0.1521		9.4587	0.0265
	9.467	0.2987		9.467	0.15		9.467	0.0267
	9.4753	0.2949		9.4753	0.1452		9.4753	0.0257
	9.4837	0.2987		9.4837	0.1419		9.4837	0.0274
	9.492	0.3046		9.492	0.1545		9.492	0.0281
	9.5003	0.3104		9.5003	0.159		9.5003	0.0293
	9.5087	0.2987		9.5087	0.1615		9.5087	0.0272
	9.517	0.3143		9.517	0.1636		9.517	0.0295
	9.5253	0.2871		9.5253	0.1657		9.5253	0.0286
	9.5337	0.3181		9.5337	0.1666		9.5337	0.0367
	9.542	0.3337		9.542	0.181		9.542	0.0489
	9.5503	0.3143		9.5503	0.1756		9.5503	0.0604
	9.5587	0.3278		9.5587	0.1807		9.5587	0.0735
	9.567	0.3356		9.567	0.1915		9.567	0.0871
	9.5753	0.3375		9.5753	0.1951		9.5753	0.1067
	9.5837	0.3531		9.5837	0.2078		9.5837	0.1273
	9.592	0.3666		9.592	0.2069		9.592	0.1538
	9.6003	0.3802		9.6003	0.2219		9.6003	0.1814
	9.6087	0.3938		9.6087	0.2435		9.6087	0.2135
	9.617	0.421		9.617	0.2538		9.617	0.2495
	9.6253	0.4403		9.6253	0.27		9.6253	0.286
	9.6337	0.4384		9.6337	0.2844		9.6337	0.3279
	9.642	0.485		9.642	0.3061		9.642	0.3701
	9.6503	0.4869		9.6503	0.3331		9.6503	0.4211
	9.6587	0.5102		9.6587	0.353		9.6587	0.4642
	9.667	0.547		9.667	0.3824		9.667	0.5077
	9.6753	0.5393		9.6753	0.4065		9.6753	0.5569
	9.6837	0.5781		9.6837	0.4354		9.6837	0.606
	9.692	0.5975		9.692	0.4558		9.692	0.6512
	9.7003	0.5839		9.7003	0.4895		9.7003	0.6952
	9.7087	0.6246		9.7087	0.5183		9.7087	0.7397
	9.717	0.6731		9.717	0.552		9.717	0.7788
	9.7253	0.6751		9.7253	0.5737		9.7253	0.8193
	9.7337	0.7158		9.7337	0.6085		9.7337	0.8579
	9.742	0.71		9.742	0.6308		9.742	0.8895
	9.7503	0.7565		9.7503	0.6693		9.7503	0.9195
	9.7587	0.7624		9.7587	0.6915		9.7587	0.9445
	9.767	0.7934		9.767	0.7186		9.767	0.963
	9.7753	0.7953		9.7753	0.7541		9.7753	0.9775
	9.7837	0.8264		9.7837	0.7697		9.7837	0.9918
	9.792	0.8555		9.792	0.8016		9.792	0.9956
	9.8003	0.8574		9.8003	0.8226		9.8003	0.9998
	9.8087	0.8933		9.8087	0.8449		9.8087	1
	9.817	0.8894		9.817	0.8701		9.817	0.9986
	9.8253	0.9399		9.8253	0.8857		9.8253	0.9843
	9.8337	0.9098		9.8337	0.9092		9.8337	0.9717
	9.842	0.9108		9.842	0.9254		9.842	0.9572
	9.8503	0.934		9.8503	0.9369		9.8503	0.9391
	9.8587	0.9389		9.8587	0.9549		9.8587	0.9181
	9.867	0.9379		9.867	0.9657		9.867	0.8958
	9.8753	0.9525		9.8753	0.9729		9.8753	0.872
	9.8837	0.9651		9.8837	0.9784		9.8837	0.8469
	9.892	0.9534		9.892	0.9886		9.892	0.8174
	9.9003	0.9554		9.9003	0.9892		9.9003	0.7858
	9.9087	0.967		9.9087	0.985		9.9087	0.7554
	9.917	0.9699		9.917	0.9958		9.917	0.7266
	9.9253	1		9.9253	0.9946		9.9253	0.6917
	9.9337	0.9767		9.9337	0.994		9.9337	0.6594
	9.942	0.9602		9.942	0.9976		9.942	0.6304
	9.9503	0.9913		9.9503	1		9.9503	0.6009
	9.9587	0.9641		9.9587	0.994		9.9587	0.5693
	9.967	0.999		9.967	0.9988		9.967	0.5417
	9.9753	1		9.9753	0.9844		9.9753	0.5098
	9.9837	0.9835		9.9837	0.979		9.9837	0.4848
	9.992	0.999		9.992	0.9693		9.992	0.4548
	10.0003	0.9913		10.0003	0.9711		10.0003	0.4293
	10.0087	0.9602		10.0087	0.9573		10.0087	0.3998
	10.017	0.9564		10.017	0.9513		10.017	0.3769
	10.0253	0.9748		10.0253	0.9507		10.0253	0.3521
	10.0337	0.9903		10.0337	0.9351		10.0337	0.3345
	10.042	0.936		10.042	0.9302		10.042	0.3123
	10.0503	0.9408		10.0503	0.9206		10.0503	0.29
	10.0587	0.9234		10.0587	0.9194		10.0587	0.2715
	10.067	0.9049		10.067	0.902		10.067	0.2547
	10.0753	0.8788		10.0753	0.8972		10.0753	0.239
	10.0837	0.8855		10.0837	0.8894		10.0837	0.2228
	10.092	0.8545		10.092	0.8815		10.092	0.2095
	10.1003	0.8855		10.1003	0.8653		10.1003	0.1969
	10.1087	0.872		10.1087	0.8623		10.1087	0.1852
	10.117	0.8652		10.117	0.8503		10.117	0.1709
	10.1253	0.8565		10.1253	0.8443		10.1253	0.1646
	10.1337	0.8603		10.1337	0.8419		10.1337	0.1505
	10.142	0.8555		10.142	0.8358		10.142	0.1428
	10.1503	0.8341		10.1503	0.8226		10.1503	0.1337
	10.1587	0.8225		10.1587	0.8112		10.1587	0.1255
	10.167	0.8089		10.167	0.8058		10.167	0.1175
	10.1753	0.8283		10.1753	0.8052		10.1753	0.1105
	10.1837	0.807		10.1837	0.7931		10.1837	0.1023
	10.192	0.805		10.192	0.7787		10.192	0.1011
	10.2003	0.7934		10.2003	0.7787		10.2003	0.0943
	10.2087	0.7934		10.2087	0.7625		10.2087	0.0868
	10.217	0.7837		10.217	0.7625		10.217	0.0829
	10.2253	0.8089		10.2253	0.7523		10.2253	0.0761
	10.2337	0.7856		10.2337	0.7414		10.2337	0.0751
	10.242	0.7701		10.242	0.7402		10.242	0.0691
	10.2503	0.7779		10.2503	0.7354		10.2503	0.0669
	10.2587	0.7798		10.2587	0.7234		10.2587	0.0653
	10.267	0.7701		10.267	0.7252		10.267	0.0618
	10.2753	0.7992		10.2753	0.7228		10.2753	0.0581
	10.2837	0.8031		10.2837	0.7216		10.2837	0.0571
	10.292	0.7856		10.292	0.7108		10.292	0.0545
	10.3003	0.774		10.3003	0.6993		10.3003	0.0548
	10.3087	0.7779		10.3087	0.7029		10.3087	0.0496
	10.317	0.7895		10.317	0.6873		10.317	0.0473
	10.3253	0.774		10.3253	0.6795		10.3253	0.0459
	10.3337	0.7837		10.3337	0.6717		10.3337	0.0487
	10.342	0.7565		10.342	0.6711		10.342	0.0499
	10.3503	0.7488		10.3503	0.6705		10.3503	0.0466
	10.3587	0.7624		10.3587	0.659		10.3587	0.0468
	10.367	0.7333		10.367	0.6542		10.367	0.0433
	10.3753	0.743		10.3753	0.65		10.3753	0.0447
	10.3837	0.7255		10.3837	0.6362		10.3837	0.0447
	10.392	0.7139		10.392	0.6326		10.392	0.044
	10.4003	0.6828		10.4003	0.6212		10.4003	0.0412
	10.4087	0.6887		10.4087	0.6272		10.4087	0.0433
	10.417	0.7061		10.417	0.6218		10.417	0.0426
	10.4253	0.6828		10.4253	0.6085		10.4253	0.0435
	10.4337	0.6906		10.4337	0.6097		10.4337	0.0452
	10.442	0.6964		10.442	0.6085		10.442	0.0473
	10.4503	0.6751		10.4503	0.6073		10.4503	0.0438
	10.4587	0.6634		10.4587	0.5965		10.4587	0.0466
	10.467	0.6751		10.467	0.5857		10.467	0.0456
	10.4753	0.6634		10.4753	0.5935		10.4753	0.044
	10.4837	0.6537		10.4837	0.5875		10.4837	0.0454
	10.492	0.6479		10.492	0.5797		10.492	0.0454
	10.5003	0.6324		10.5003	0.5737		10.5003	0.0461
	10.5087	0.6246		10.5087	0.5616		10.5087	0.0466
	10.517	0.6402		10.517	0.5616		10.517	0.0449
	10.5253	0.6324		10.5253	0.5652		10.5253	0.0433
	10.5337	0.646		10.5337	0.5562		10.5337	0.0433
	10.542	0.6382		10.542	0.5502		10.542	0.0433
	10.5503	0.6188		10.5503	0.5412		10.5503	0.0421
	10.5587	0.6149		10.5587	0.5442		10.5587	0.0396
	10.567	0.6227		10.567	0.5418		10.567	0.044
	10.5753	0.6169		10.5753	0.537		10.5753	0.0447
	10.5837	0.6149		10.5837	0.5466		10.5837	0.0421
	10.592	0.6285		10.592	0.5382		10.592	0.0421
	10.6003	0.6305		10.6003	0.54		10.6003	0.0426
	10.6087	0.6208		10.6087	0.5286		10.6087	0.0426
	10.617	0.6072		10.617	0.5274		10.617	0.0412
	10.6253	0.5878		10.6253	0.5274		10.6253	0.0396
	10.6337	0.6052		10.6337	0.5286		10.6337	0.0393
	10.642	0.5839		10.642	0.5232		10.642	0.0393
	10.6503	0.5994		10.6503	0.5147		10.6503	0.0412
	10.6587	0.6033		10.6587	0.5057		10.6587	0.0433
	10.667	0.6091		10.667	0.5093		10.667	0.0426
	10.6753	0.5781		10.6753	0.5009		10.6753	0.0424
	10.6837	0.5742		10.6837	0.5009		10.6837	0.0424
	10.692	0.5432		10.692	0.4919		10.692	0.0424
	10.7003	0.5044		10.7003	0.4889		10.7003	0.0433
	10.7087	0.5529		10.7087	0.4823		10.7087	0.0442
	10.717	0.5761		10.717	0.4787		10.717	0.0452
	10.7253	0.5451		10.7253	0.4756		10.7253	0.0473
	10.7337	0.5393		10.7337	0.475		10.7337	0.0454
	10.742	0.5645		10.742	0.4708		10.742	0.0508
	10.7503	0.516		10.7503	0.4756		10.7503	0.0494
	10.7587	0.5082		10.7587	0.4744		10.7587	0.0471
	10.767	0.5063		10.767	0.463		10.767	0.0466
	10.7753	0.5141		10.7753	0.4636		10.7753	0.0475
	10.7837	0.483		10.7837	0.4618		10.7837	0.0475
	10.792	0.5082		10.792	0.4558		10.792	0.0473
	10.8003	0.4908		10.8003	0.454		10.8003	0.0456
	10.8087	0.4888		10.8087	0.4588		10.8087	0.0473
	10.817	0.4869		10.817	0.4504		10.817	0.0487
	10.8253	0.4927		10.8253	0.4438		10.8253	0.051
	10.8337	0.5121		10.8337	0.4384		10.8337	0.0459
	10.842	0.5063		10.842	0.451		10.842	0.0482
	10.8503	0.516		10.8503	0.4438		10.8503	0.048
	10.8587	0.5296		10.8587	0.4432		10.8587	0.0461
	10.867	0.4908		10.867	0.4396		10.867	0.0475
	10.8753	0.4888		10.8753	0.4402		10.8753	0.048
	10.8837	0.5276		10.8837	0.442		10.8837	0.0482
	10.892	0.4985		10.892	0.436		10.892	0.0468
	10.9003	0.5199		10.9003	0.439		10.9003	0.0503
	10.9087	0.5218		10.9087	0.4287		10.9087	0.051
	10.917	0.516		10.917	0.4311		10.917	0.0499
	10.9253	0.5393		10.9253	0.4233		10.9253	0.0517
	10.9337	0.5179		10.9337	0.4354		10.9337	0.0496
	10.942	0.5024		10.942	0.4336		10.942	0.0475
	10.9503	0.5567		10.9503	0.4324		10.9503	0.0501
	10.9587	0.516		10.9587	0.4263		10.9587	0.0503
	10.967	0.5276		10.967	0.4269		10.967	0.0534
	10.9753	0.5121		10.9753	0.4263		10.9753	0.0548
	10.9837	0.4888		10.9837	0.4263		10.9837	0.0557
	10.992	0.5044		10.992	0.4203		10.992	0.0517
	11.0003	0.5044		11.0003	0.4173		11.0003	0.0524
	11.0087	0.4908		11.0087	0.4035		11.0087	0.0534
	11.017	0.4617		11.017	0.4185		11.017	0.0555
	11.0253	0.4442		11.0253	0.4137		11.0253	0.055
	11.0337	0.4694		11.0337	0.4101		11.0337	0.0581
	11.042	0.4597		11.042	0.4215		11.042	0.0599
	11.0503	0.4733		11.0503	0.4113		11.0503	0.0599
	11.0587	0.4675		11.0587	0.4113		11.0587	0.0585
	11.067	0.4539		11.067	0.4065		11.067	0.0599
	11.0753	0.452		11.0753	0.4077		11.0753	0.0609
	11.0837	0.4617		11.0837	0.4035		11.0837	0.0609
	11.092	0.4578		11.092	0.3957		11.092	0.0592
	11.1003	0.4597		11.1003	0.3867		11.1003	0.0599
	11.1087	0.4384		11.1087	0.3842		11.1087	0.0583
	11.117	0.45		11.117	0.3921		11.117	0.0592
	11.1253	0.4326		11.1253	0.386		11.1253	0.063
	11.1337	0.4462		11.1337	0.3824		11.1337	0.059
	11.142	0.4559		11.142	0.3903		11.142	0.0588
	11.1503	0.4403		11.1503	0.3933		11.1503	0.0578
	11.1587	0.45		11.1587	0.3933		11.1587	0.0583
	11.167	0.4694		11.167	0.3903		11.167	0.0555
	11.1753	0.4578		11.1753	0.3836		11.1753	0.0548
	11.1837	0.4403		11.1837	0.3806		11.1837	0.0566
	11.192	0.4559		11.192	0.3842		11.192	0.0548
	11.2003	0.4617		11.2003	0.3897		11.2003	0.0578
	11.2087	0.4578		11.2087	0.3824		11.2087	0.0541
	11.217	0.4753		11.217	0.3806		11.217	0.0564
	11.2253	0.4559		11.2253	0.3722		11.2253	0.0531
	11.2337	0.4694		11.2337	0.3836		11.2337	0.0543
	11.242	0.4811		11.242	0.38		11.242	0.0538
	11.2503	0.45		11.2503	0.3782		11.2503	0.0541
	11.2587	0.4578		11.2587	0.3728		11.2587	0.0548
	11.267	0.4462		11.267	0.3752		11.267	0.0517
	11.2753	0.4597		11.2753	0.374		11.2753	0.0538
	11.2837	0.4539		11.2837	0.3788		11.2837	0.0552
	11.292	0.4733		11.292	0.3722		11.292	0.0548
	11.3003	0.4791		11.3003	0.3728		11.3003	0.0571
	11.3087	0.4539		11.3087	0.3788		11.3087	0.0571
	11.317	0.4442		11.317	0.3752		11.317	0.0569
	11.3253	0.4306		11.3253	0.3728		11.3253	0.0602
	11.3337	0.4423		11.3337	0.3746		11.3337	0.0599
	11.342	0.4365		11.342	0.3686		11.342	0.0595
	11.3503	0.4578		11.3503	0.3788		11.3503	0.0604
	11.3587	0.4365		11.3587	0.3692		11.3587	0.0611
	11.367	0.4287		11.367	0.3776		11.367	0.0599
	11.3753	0.4171		11.3753	0.3746		11.3753	0.0634
	11.3837	0.4268		11.3837	0.3716		11.3837	0.062
	11.392	0.4462		11.392	0.3722		11.392	0.0613
	11.4003	0.4423		11.4003	0.3704		11.4003	0.059
	11.4087	0.4462		11.4087	0.3662		11.4087	0.066
	11.417	0.4423		11.417	0.3734		11.417	0.0632
	11.4253	0.4403		11.4253	0.3692		11.4253	0.0613
	11.4337	0.4326		11.4337	0.3662		11.4337	0.0592
	11.442	0.4268		11.442	0.3692		11.442	0.0634
	11.4503	0.4093		11.4503	0.3686		11.4503	0.063
	11.4587	0.4229		11.4587	0.3662		11.4587	0.059
	11.467	0.421		11.467	0.3692		11.467	0.0625
	11.4753	0.4132		11.4753	0.362		11.4753	0.0641
	11.4837	0.4248		11.4837	0.3674		11.4837	0.0588
	11.492	0.421		11.492	0.3566		11.492	0.0583
	11.5003	0.4132		11.5003	0.3602		11.5003	0.0602
	11.5087	0.4306		11.5087	0.3584		11.5087	0.0641
	11.517	0.4171		11.517	0.3524		11.517	0.0616
	11.5253	0.4403		11.5253	0.3644		11.5253	0.0618
	11.5337	0.4132		11.5337	0.356		11.5337	0.0604
	11.542	0.421		11.542	0.3554		11.542	0.0613
	11.5503	0.4287		11.5503	0.3566		11.5503	0.0632
	11.5587	0.4229		11.5587	0.3572		11.5587	0.0644
	11.567	0.4132		11.567	0.3506		11.567	0.0674
	11.5753	0.4132		11.5753	0.3632		11.5753	0.0658
	11.5837	0.4035		11.5837	0.3572		11.5837	0.07
	11.592	0.4054		11.592	0.356		11.592	0.0723
	11.6003	0.4171		11.6003	0.356		11.6003	0.0749
	11.6087	0.3957		11.6087	0.3536		11.6087	0.0787
	11.617	0.4268		11.617	0.3572		11.617	0.0761
	11.6253	0.419		11.6253	0.3464		11.6253	0.0847
	11.6337	0.388		11.6337	0.35		11.6337	0.084
	11.642	0.3744		11.642	0.3524		11.642	0.0822
	11.6503	0.3841		11.6503	0.3428		11.6503	0.107
	11.6587	0.3744		11.6587	0.344		11.6587	0.1037
	11.667	0.3802		11.667	0.3476		11.667	0.1065
	11.6753	0.3841		11.6753	0.3464		11.6753	0.1096
	11.6837	0.3666		11.6837	0.35		11.6837	0.114
	11.692	0.388		11.692	0.3488		11.692	0.1201
	11.7003	0.3647		11.7003	0.3428		11.7003	0.1231
	11.7087	0.3628		11.7087	0.3428		11.7087	0.1287
	11.717	0.386		11.717	0.3452		11.717	0.1339
	11.7253	0.3977		11.7253	0.3452		11.7253	0.1374
	11.7337	0.3395		11.7337	0.3397		11.7337	0.1456
	11.742	0.388		11.742	0.3319		11.742	0.1507
	11.7503	0.3725		11.7503	0.3307		11.7503	0.1592
	11.7587	0.3589		11.7587	0.3355		11.7587	0.1603
	11.767	0.3841		11.767	0.3325		11.767	0.1615
	11.7753	0.3569		11.7753	0.3331		11.7753	0.1676
	11.7837	0.3628		11.7837	0.3355		11.7837	0.1711
	11.792	0.3725		11.792	0.3379		11.792	0.1758
	11.8003	0.3725		11.8003	0.3313		11.8003	0.1805
	11.8087	0.3744		11.8087	0.3343		11.8087	0.1821
	11.817	0.3705		11.817	0.3355		11.817	0.184
	11.8253	0.4093		11.8253	0.3349		11.8253	0.1849
	11.8337	0.3977		11.8337	0.3307		11.8337	0.1919
	11.842	0.4054		11.842	0.3337		11.842	0.1915
	11.8503	0.3957		11.8503	0.3343		11.8503	0.1952
	11.8587	0.4306		11.8587	0.3331		11.8587	0.1945
	11.867	0.4035		11.867	0.3385		11.867	0.1952
	11.8753	0.4035		11.8753	0.3307		11.8753	0.198
	11.8837	0.4035		11.8837	0.3277		11.8837	0.2013
	11.892	0.386		11.892	0.3379		11.892	0.2006
	11.9003	0.4035		11.9003	0.3289		11.9003	0.2004
	11.9087	0.3725		11.9087	0.3283		11.9087	0.2006
	11.917	0.4035		11.917	0.3295		11.917	0.2032
	11.9253	0.4035		11.9253	0.3319		11.9253	0.2008
	11.9337	0.3763		11.9337	0.3223		11.9337	0.1999
	11.942	0.386		11.942	0.3205		11.942	0.2032
	11.9503	0.3841		11.9503	0.3223		11.9503	0.2008
	11.9587	0.386		11.9587	0.3217		11.9587	0.2011
	11.967	0.3763		11.967	0.3265		11.967	0.2001
	11.9753	0.3996		11.9753	0.3295		11.9753	0.2008
	11.9837	0.3938		11.9837	0.3241		11.9837	0.1999
	11.992	0.388		11.992	0.3169		11.992	0.1992
	12.0003	0.3647		12.0003	0.3193		12.0003	0.1978
	12.0087	0.3977		12.0087	0.3193		12.0087	0.2018
	12.017	0.3841		12.017	0.3139		12.017	0.1978
	12.0253	0.3589		12.0253	0.3175		12.0253	0.1964
	12.0337	0.3725		12.0337	0.3139		12.0337	0.1971
	12.042	0.3725		12.042	0.3169		12.042	0.195
	12.0503	0.3569		12.0503	0.3151		12.0503	0.1952
	12.0587	0.3744		12.0587	0.3187		12.0587	0.1919
	12.067	0.3569		12.067	0.3169		12.067	0.1896
	12.0753	0.3608		12.0753	0.3139		12.0753	0.1882
	12.0837	0.3569		12.0837	0.3121		12.0837	0.1842
	12.092	0.355		12.092	0.3175		12.092	0.1833
	12.1003	0.3647		12.1003	0.3181		12.1003	0.1826
	12.1087	0.3569		12.1087	0.3175		12.1087	0.1821
	12.117	0.3569		12.117	0.3241		12.117	0.1814
	12.1253	0.3725		12.1253	0.3145		12.1253	0.1816
	12.1337	0.3899		12.1337	0.3145		12.1337	0.1763
	12.142	0.3569		12.142	0.3157		12.142	0.1746
	12.1503	0.3705		12.1503	0.3211		12.1503	0.1756
	12.1587	0.3977		12.1587	0.3217		12.1587	0.1753
	12.167	0.3802		12.167	0.3199		12.167	0.1728
	12.1753	0.3589		12.1753	0.3181		12.1753	0.1737
	12.1837	0.3628		12.1837	0.3217		12.1837	0.1699
	12.192	0.3841		12.192	0.3205		12.192	0.1678
	12.2003	0.3725		12.2003	0.3169		12.2003	0.1674
	12.2087	0.3628		12.2087	0.3253		12.2087	0.1662
	12.217	0.3666		12.217	0.3181		12.217	0.1671
	12.2253	0.3802		12.2253	0.3163		12.2253	0.165
	12.2337	0.3919		12.2337	0.3145		12.2337	0.1667
	12.242	0.3744		12.242	0.3205		12.242	0.162
	12.2503	0.3628		12.2503	0.3091		12.2503	0.1639
	12.2587	0.355		12.2587	0.3133		12.2587	0.1622
	12.267	0.3686		12.267	0.3079		12.267	0.1634
	12.2753	0.3647		12.2753	0.3073		12.2753	0.1634
	12.2837	0.3744		12.2837	0.3085		12.2837	0.1641
	12.292	0.3531		12.292	0.3127		12.292	0.162
	12.3003	0.3802		12.3003	0.3031		12.3003	0.1622
	12.3087	0.3802		12.3087	0.3019		12.3087	0.1575
	12.317	0.3744		12.317	0.3079		12.317	0.1606
	12.3253	0.3375		12.3253	0.3055		12.3253	0.1587
	12.3337	0.3608		12.3337	0.3013		12.3337	0.1545
	12.342	0.3434		12.342	0.3055		12.342	0.1573
	12.3503	0.3375		12.3503	0.3079		12.3503	0.1561
	12.3587	0.3472		12.3587	0.3061		12.3587	0.1533
	12.367	0.3298		12.367	0.3037		12.367	0.154
	12.3753	0.3259		12.3753	0.3037		12.3753	0.1529
	12.3837	0.3511		12.3837	0.3103		12.3837	0.15
	12.392	0.3569		12.392	0.3055		12.392	0.1475
	12.4003	0.3569		12.4003	0.3013		12.4003	0.1468
	12.4087	0.3511		12.4087	0.3061		12.4087	0.1463
	12.417	0.3317		12.417	0.3061		12.417	0.1449
	12.4253	0.3472		12.4253	0.3091		12.4253	0.1437
	12.4337	0.3647		12.4337	0.3091		12.4337	0.147
	12.442	0.3628		12.442	0.3091		12.442	0.1414
	12.4503	0.386		12.4503	0.3157		12.4503	0.144
	12.4587	0.386		12.4587	0.3157		12.4587	0.1421
	12.467	0.4151		12.467	0.3127		12.467	0.1428
	12.4753	0.3899		12.4753	0.3139		12.4753	0.1386
	12.4837	0.3919		12.4837	0.3133		12.4837	0.1381
	12.492	0.4054		12.492	0.3073		12.492	0.1376
	12.5003	0.3996		12.5003	0.3139		12.5003	0.136
	12.5087	0.4035		12.5087	0.3139		12.5087	0.1372
	12.517	0.386		12.517	0.3133		12.517	0.1372
	12.5253	0.3841		12.5253	0.3157		12.5253	0.1374
	12.5337	0.3822		12.5337	0.3121		12.5337	0.139
	12.542	0.3822		12.542	0.3127		12.542	0.1369
	12.5503	0.4035		12.5503	0.3241		12.5503	0.1379
	12.5587	0.3472		12.5587	0.3043		12.5587	0.1341
	12.567	0.3492		12.567	0.3001		12.567	0.1341
	12.5753	0.3317		12.5753	0.3037		12.5753	0.1341
	12.5837	0.3414		12.5837	0.2983		12.5837	0.1381
	12.592	0.355		12.592	0.3007		12.592	0.1353
	12.6003	0.3589		12.6003	0.2977		12.6003	0.1374
	12.6087	0.3531		12.6087	0.3019		12.6087	0.1381
	12.617	0.3628		12.617	0.3055		12.617	0.1367
	12.6253	0.3705		12.6253	0.3007		12.6253	0.1372
	12.6337	0.3569		12.6337	0.2995		12.6337	0.133
	12.642	0.3375		12.642	0.3007		12.642	0.1313
	12.6503	0.3259		12.6503	0.2952		12.6503	0.133
	12.6587	0.3375		12.6587	0.2959		12.6587	0.1311
	12.667	0.3375		12.667	0.3043		12.667	0.1325
	12.6753	0.3531		12.6753	0.3043		12.6753	0.1318
	12.6837	0.324		12.6837	0.3049		12.6837	0.1325
	12.692	0.3569		12.692	0.3049		12.692	0.1294
	12.7003	0.3395		12.7003	0.2995		12.7003	0.1299
	12.7087	0.3472		12.7087	0.3037		12.7087	0.1269
	12.717	0.3802		12.717	0.3085		12.717	0.1278
	12.7253	0.3259		12.7253	0.3073		12.7253	0.1297
	12.7337	0.3259		12.7337	0.3055		12.7337	0.1262
	12.742	0.3453		12.742	0.3043		12.742	0.1276
	12.7503	0.3531		12.7503	0.3085		12.7503	0.129
	12.7587	0.3589		12.7587	0.3181		12.7587	0.1248
	12.767	0.3763		12.767	0.3115		12.767	0.1231
	12.7753	0.3802		12.7753	0.3151		12.7753	0.1227
	12.7837	0.3938		12.7837	0.3103		12.7837	0.1206
	12.792	0.386		12.792	0.3043		12.792	0.1206
	12.8003	0.3841		12.8003	0.3049		12.8003	0.1203
	12.8087	0.3628		12.8087	0.3025		12.8087	0.122
	12.817	0.3725		12.817	0.3025		12.817	0.1201
	12.8253	0.3589		12.8253	0.3139		12.8253	0.1215
	12.8337	0.3686		12.8337	0.3133		12.8337	0.1238
	12.842	0.3744		12.842	0.3103		12.842	0.1189
	12.8503	0.3569		12.8503	0.3085		12.8503	0.1199
	12.8587	0.3763		12.8587	0.3067		12.8587	0.1168
	12.867	0.3744		12.867	0.3037		12.867	0.1194
	12.8753	0.3375		12.8753	0.3037		12.8753	0.1196
	12.8837	0.324		12.8837	0.3049		12.8837	0.1224
	12.892	0.3298		12.892	0.3127		12.892	0.121
	12.9003	0.3317		12.9003	0.3013		12.9003	0.1236
	12.9087	0.3162		12.9087	0.3031		12.9087	0.1224
	12.917	0.3181		12.917	0.3019		12.917	0.1208
	12.9253	0.3278		12.9253	0.3061		12.9253	0.1215
	12.9337	0.3007		12.9337	0.3001		12.9337	0.121
	12.942	0.3181		12.942	0.3037		12.942	0.1213
	12.9503	0.3123		12.9503	0.3043		12.9503	0.1203
	12.9587	0.3143		12.9587	0.2983		12.9587	0.1187
	12.967	0.3046		12.967	0.3061		12.967	0.1196
	12.9753	0.3143		12.9753	0.2983		12.9753	0.1201
	12.9837	0.324		12.9837	0.3007		12.9837	0.1213
	12.992	0.324		12.992	0.2952		12.992	0.1206
	13.0003	0.3104		13.0003	0.2977		13.0003	0.1191
	13.0087	0.3317		13.0087	0.2959		13.0087	0.1191
	13.017	0.3123		13.017	0.2934		13.017	0.1154
	13.0253	0.3143		13.0253	0.291		13.0253	0.1156
	13.0337	0.3162		13.0337	0.2916		13.0337	0.1168
	13.042	0.3084		13.042	0.2989		13.042	0.1142
	13.0503	0.3046		13.0503	0.3055		13.0503	0.1149
	13.0587	0.3259		13.0587	0.3013		13.0587	0.1166
	13.067	0.3143		13.067	0.3061		13.067	0.1177
	13.0753	0.3472		13.0753	0.3055		13.0753	0.1156
	13.0837	0.3608		13.0837	0.3037		13.0837	0.1133
	13.092	0.3531		13.092	0.3049		13.092	0.1126
	13.1003	0.3395		13.1003	0.2995		13.1003	0.1147
	13.1087	0.3434		13.1087	0.3031		13.1087	0.1135
	13.117	0.3472		13.117	0.3085		13.117	0.1128
	13.1253	0.3375		13.1253	0.3067		13.1253	0.11
	13.1337	0.3492		13.1337	0.3007		13.1337	0.1117
	13.142	0.3647		13.142	0.3049		13.142	0.1128
	13.1503	0.3414		13.1503	0.2995		13.1503	0.1126
	13.1587	0.3356		13.1587	0.2946		13.1587	0.1128
	13.167	0.3259		13.167	0.3007		13.167	0.1173
	13.1753	0.3317		13.1753	0.2977		13.1753	0.1128
	13.1837	0.3278		13.1837	0.2886		13.1837	0.1124
	13.192	0.3026		13.192	0.2838		13.192	0.1131
	13.2003	0.3259		13.2003	0.2862		13.2003	0.1126
	13.2087	0.3046		13.2087	0.2868		13.2087	0.1154
	13.217	0.2852		13.217	0.2904		13.217	0.1142
	13.2253	0.3065		13.2253	0.2904		13.2253	0.1128
	13.2337	0.2871		13.2337	0.2892		13.2337	0.1149
	13.242	0.3104		13.242	0.2862		13.242	0.1145
	13.2503	0.3084		13.2503	0.2808		13.2503	0.1159
	13.2587	0.2852		13.2587	0.2868		13.2587	0.1156
	13.267	0.2871		13.267	0.2844		13.267	0.1128
	13.2753	0.2949		13.2753	0.288		13.2753	0.1177
	13.2837	0.2774		13.2837	0.288		13.2837	0.1147
	13.292	0.2813		13.292	0.2916		13.292	0.1156
	13.3003	0.2619		13.3003	0.2862		13.3003	0.1161
	13.3087	0.2677		13.3087	0.2868		13.3087	0.1182
	13.317	0.2793		13.317	0.2784		13.317	0.117
	13.3253	0.2696		13.3253	0.2826		13.3253	0.1105
	13.3337	0.2949		13.3337	0.2856		13.3337	0.1131
	13.342	0.2987		13.342	0.2946		13.342	0.1133
	13.3503	0.2677		13.3503	0.2965		13.3503	0.1114
	13.3587	0.2619		13.3587	0.2922		13.3587	0.1152
	13.367	0.2735		13.367	0.2952		13.367	0.114
	13.3753	0.3026		13.3753	0.2928		13.3753	0.1107
	13.3837	0.3046		13.3837	0.2989		13.3837	0.1112
	13.392	0.2968		13.392	0.2844		13.392	0.1145
	13.4003	0.2852		13.4003	0.2898		13.4003	0.114
	13.4087	0.2949		13.4087	0.2904		13.4087	0.1126
	13.417	0.2929		13.417	0.2892		13.417	0.1098
	13.4253	0.2852		13.4253	0.2934		13.4253	0.1091
	13.4337	0.2949		13.4337	0.2965		13.4337	0.1086
	13.442	0.3259		13.442	0.2796		13.442	0.1086
	13.4503	0.2987		13.4503	0.288		13.4503	0.1098
	13.4587	0.2987		13.4587	0.2892		13.4587	0.1098
	13.467	0.3143		13.467	0.2886		13.467	0.11
	13.4753	0.3123		13.4753	0.2892		13.4753	0.1105
	13.4837	0.3104		13.4837	0.2838		13.4837	0.1098
	13.492	0.3007		13.492	0.282		13.492	0.1107
	13.5003	0.2735		13.5003	0.2754		13.5003	0.1114
	13.5087	0.2755		13.5087	0.2748		13.5087	0.1126
	13.517	0.2658		13.517	0.2784		13.517	0.1119
	13.5253	0.2619		13.5253	0.2796		13.5253	0.1105
	13.5337	0.2755		13.5337	0.2766		13.5337	0.1119
	13.542	0.258		13.542	0.282		13.542	0.1107
	13.5503	0.2522		13.5503	0.2856		13.5503	0.1121
	13.5587	0.2774		13.5587	0.2844		13.5587	0.1086
	13.567	0.2444		13.567	0.2802		13.567	0.111
	13.5753	0.2716		13.5753	0.2742		13.5753	0.1119
	13.5837	0.2677		13.5837	0.273		13.5837	0.1098
	13.592	0.2677		13.592	0.282		13.592	0.1117
	13.6003	0.2405		13.6003	0.2754		13.6003	0.1112
	13.6087	0.2619		13.6087	0.2838		13.6087	0.1093
	13.617	0.2483		13.617	0.2808		13.617	0.1112
	13.6253	0.2949		13.6253	0.2826		13.6253	0.1077
	13.6337	0.2774		13.6337	0.2784		13.6337	0.1058
	13.642	0.2522		13.642	0.2748		13.642	0.1072
	13.6503	0.2599		13.6503	0.2748		13.6503	0.1079
	13.6587	0.2522		13.6587	0.2754		13.6587	0.1096
	13.667	0.258		13.667	0.276		13.667	0.1074
	13.6753	0.2677		13.6753	0.2802		13.6753	0.106
	13.6837	0.2541		13.6837	0.2808		13.6837	0.1077
	13.692	0.2696		13.692	0.2784		13.692	0.1088
	13.7003	0.2852		13.7003	0.2844		13.7003	0.1084
	13.7087	0.2658		13.7087	0.282		13.7087	0.1072
	13.717	0.2755		13.717	0.285		13.717	0.1065
	13.7253	0.2949		13.7253	0.2808		13.7253	0.1072
	13.7337	0.2968		13.7337	0.2796		13.7337	0.1044
	13.742	0.3007		13.742	0.2796		13.742	0.1051
	13.7503	0.2677		13.7503	0.2808		13.7503	0.1074
	13.7587	0.2638		13.7587	0.2796		13.7587	0.1053
	13.767	0.2987		13.767	0.2796		13.767	0.1051
	13.7753	0.3007		13.7753	0.2814		13.7753	0.1063
	13.7837	0.3046		13.7837	0.2826		13.7837	0.1051
	13.792	0.291		13.792	0.279		13.792	0.1079
	13.8003	0.2949		13.8003	0.2766		13.8003	0.1063
	13.8087	0.3084		13.8087	0.2706		13.8087	0.1074
	13.817	0.2541		13.817	0.2742		13.817	0.1107
	13.8253	0.2638		13.8253	0.2766		13.8253	0.1119
	13.8337	0.291		13.8337	0.2712		13.8337	0.1119
	13.842	0.2716		13.842	0.2682		13.842	0.1112
	13.8503	0.2813		13.8503	0.2718		13.8503	0.1112
	13.8587	0.2755		13.8587	0.2712		13.8587	0.1142
	13.867	0.2832		13.867	0.2712		13.867	0.1112
	13.8753	0.2541		13.8753	0.2784		13.8753	0.1149
	13.8837	0.2464		13.8837	0.2652		13.8837	0.1163
	13.892	0.2832		13.892	0.2718		13.892	0.1126
	13.9003	0.2658		13.9003	0.2724		13.9003	0.1117
	13.9087	0.291		13.9087	0.2676		13.9087	0.111
	13.917	0.258		13.917	0.267		13.917	0.1112
	13.9253	0.2638		13.9253	0.2664		13.9253	0.11
	13.9337	0.2483		13.9337	0.2652		13.9337	0.1093
	13.942	0.2619		13.942	0.2604		13.942	0.1088
	13.9503	0.2716		13.9503	0.273		13.9503	0.1081
	13.9587	0.2832		13.9587	0.2712		13.9587	0.1093
	13.967	0.2774		13.967	0.2688		13.967	0.1103
	13.9753	0.2813		13.9753	0.2652		13.9753	0.1081
	13.9837	0.2386		13.9837	0.2694		13.9837	0.1084
	13.992	0.2483		13.992	0.2664		13.992	0.1135
	14.0003	0.2677		14.0003	0.27		14.0003	0.1088
	14.0087	0.2716		14.0087	0.2706		14.0087	0.1093
	14.017	0.2755		14.017	0.2718		14.017	0.1107
	14.0253	0.2871		14.0253	0.2754		14.0253	0.1096
	14.0337	0.2716		14.0337	0.2712		14.0337	0.1088
	14.042	0.2755		14.042	0.273		14.042	0.1098
	14.0503	0.2832		14.0503	0.2652		14.0503	0.1124
	14.0587	0.2852		14.0587	0.2694		14.0587	0.106
	14.067	0.2871		14.067	0.2712		14.067	0.1065
	14.0753	0.2599		14.0753	0.27		14.0753	0.1081
	14.0837	0.2716		14.0837	0.2652		14.0837	0.111
	14.092	0.2638		14.092	0.2754		14.092	0.1079
	14.1003	0.2813		14.1003	0.2706		14.1003	0.1098
	14.1087	0.2987		14.1087	0.2754		14.1087	0.11
	14.117	0.2619		14.117	0.2658		14.117	0.1086
	14.1253	0.2502		14.1253	0.2706		14.1253	0.1098
	14.1337	0.2774		14.1337	0.273		14.1337	0.1138
	14.142	0.2522		14.142	0.2676		14.142	0.1149
	14.1503	0.2658		14.1503	0.27		14.1503	0.1121
	14.1587	0.291		14.1587	0.2664		14.1587	0.1152
	14.167	0.2871		14.167	0.2658		14.167	0.1133
	14.1753	0.2832		14.1753	0.2646		14.1753	0.1128
	14.1837	0.2774		14.1837	0.264		14.1837	0.1142
	14.192	0.2619		14.192	0.2646		14.192	0.1142
	14.2003	0.258		14.2003	0.2652		14.2003	0.1103
	14.2087	0.2677		14.2087	0.2622		14.2087	0.1121
	14.217	0.258		14.217	0.258		14.217	0.1121
	14.2253	0.2541		14.2253	0.2628		14.2253	0.1117
	14.2337	0.2638		14.2337	0.2706		14.2337	0.1147
	14.242	0.2405		14.242	0.267		14.242	0.1145
	14.2503	0.2502		14.2503	0.2658		14.2503	0.1119
	14.2587	0.2716		14.2587	0.2646		14.2587	0.1103
	14.267	0.258		14.267	0.2712		14.267	0.1096
	14.2753	0.2444		14.2753	0.2682		14.2753	0.11
	14.2837	0.2638		14.2837	0.2706		14.2837	0.1091
	14.292	0.2677		14.292	0.2664		14.292	0.1096
	14.3003	0.2755		14.3003	0.2736		14.3003	0.1105
	14.3087	0.2774		14.3087	0.2742		14.3087	0.107
	14.317	0.2541		14.317	0.27		14.317	0.1098
	14.3253	0.2386		14.3253	0.2694		14.3253	0.1086
	14.3337	0.2677		14.3337	0.2706		14.3337	0.1081
	14.342	0.2696		14.342	0.27		14.342	0.11
	14.3503	0.2735		14.3503	0.267		14.3503	0.1072
	14.3587	0.2755		14.3587	0.2754		14.3587	0.1119
	14.367	0.2386		14.367	0.2754		14.367	0.1072
	14.3753	0.2696		14.3753	0.27		14.3753	0.1065
	14.3837	0.2173		14.3837	0.2748		14.3837	0.1081
	14.392	0.2483		14.392	0.27		14.392	0.1086
	14.4003	0.258		14.4003	0.2694		14.4003	0.1119
	14.4087	0.2561		14.4087	0.2772		14.4087	0.1112
	14.417	0.2716		14.417	0.276		14.417	0.1105
	14.4253	0.2328		14.4253	0.2712		14.4253	0.1131
	14.4337	0.2405		14.4337	0.2682		14.4337	0.1142
	14.442	0.2308		14.442	0.2652		14.442	0.1124
	14.4503	0.2211		14.4503	0.2688		14.4503	0.1126
	14.4587	0.2153		14.4587	0.2748		14.4587	0.1126
	14.467	0.2289		14.467	0.2688		14.467	0.1128
	14.4753	0.2289		14.4753	0.2706		14.4753	0.1145
	14.4837	0.2328		14.4837	0.2652		14.4837	0.1112
	14.492	0.2095		14.492	0.267		14.492	0.1147
	14.5003	0.227		14.5003	0.2712		14.5003	0.1145
	14.5087	0.2308		14.5087	0.261		14.5087	0.114
	14.517	0.2211		14.517	0.2598		14.517	0.1112
	14.5253	0.2328		14.5253	0.273		14.5253	0.1117
	14.5337	0.2153		14.5337	0.2718		14.5337	0.1119
	14.542	0.2153		14.542	0.2652		14.542	0.1147
	14.5503	0.2289		14.5503	0.2652		14.5503	0.1138
	14.5587	0.2308		14.5587	0.2628		14.5587	0.1112
	14.567	0.2696		14.567	0.2712		14.567	0.1096
	14.5753	0.2522		14.5753	0.267		14.5753	0.1098
	14.5837	0.2386		14.5837	0.2724		14.5837	0.1117
	14.592	0.2483		14.592	0.2742		14.592	0.1107
	14.6003	0.2425		14.6003	0.2694		14.6003	0.1133
	14.6087	0.2328		14.6087	0.2682		14.6087	0.1126
	14.617	0.2483		14.617	0.2706		14.617	0.1119
	14.6253	0.2347		14.6253	0.2754		14.6253	0.1135
	14.6337	0.2619		14.6337	0.2754		14.6337	0.1133
	14.642	0.2483		14.642	0.2688		14.642	0.1117
	14.6503	0.2347		14.6503	0.2742		14.6503	0.114
	14.6587	0.2522		14.6587	0.2634		14.6587	0.1124
	14.667	0.2502		14.667	0.273		14.667	0.1126
	14.6753	0.2483		14.6753	0.2748		14.6753	0.1138
	14.6837	0.2308		14.6837	0.2856		14.6837	0.1093
	14.692	0.2522		14.692	0.2748		14.692	0.1107
	14.7003	0.258		14.7003	0.2754		14.7003	0.114
	14.7087	0.258		14.7087	0.2748		14.7087	0.1131
	14.717	0.2638		14.717	0.2742		14.717	0.1114
	14.7253	0.258		14.7253	0.2814		14.7253	0.1126
	14.7337	0.2386		14.7337	0.27		14.7337	0.1119
	14.742	0.2541		14.742	0.2658		14.742	0.1128
	14.7503	0.2308		14.7503	0.2634		14.7503	0.1177
	14.7587	0.2289		14.7587	0.2658		14.7587	0.1163
	14.767	0.2405		14.767	0.27		14.767	0.1156
	14.7753	0.2347		14.7753	0.2682		14.7753	0.1182
	14.7837	0.2483		14.7837	0.2634		14.7837	0.1184
	14.792	0.227		14.792	0.2694		14.792	0.1187
	14.8003	0.225		14.8003	0.2718		14.8003	0.1156
	14.8087	0.2192		14.8087	0.267		14.8087	0.1147
	14.817	0.2095		14.817	0.2682		14.817	0.1161
	14.8253	0.2134		14.8253	0.2676		14.8253	0.1163
	14.8337	0.2211		14.8337	0.2586		14.8337	0.1152
	14.842	0.2037		14.842	0.2682		14.842	0.1156
	14.8503	0.225		14.8503	0.267		14.8503	0.1149
	14.8587	0.192		14.8587	0.2622		14.8587	0.1152
	14.867	0.1998		14.867	0.2664		14.867	0.1152
	14.8753	0.2211		14.8753	0.264		14.8753	0.114
	14.8837	0.2134		14.8837	0.2796		14.8837	0.1131
	14.892	0.2037		14.892	0.2784		14.892	0.1147
	14.9003	0.1979		14.9003	0.279		14.9003	0.1152
	14.9087	0.225		14.9087	0.2802		14.9087	0.1138
	14.917	0.2056		14.917	0.2802		14.917	0.1124
	14.9253	0.2231		14.9253	0.2838		14.9253	0.1163
	14.9337	0.2425		14.9337	0.2712		14.9337	0.1126
	14.942	0.2173		14.942	0.2736		14.942	0.1147
	14.9503	0.2192		14.9503	0.282		14.9503	0.1128
	14.9587	0.2153		14.9587	0.285		14.9587	0.1175
	14.967	0.2173		14.967	0.2772		14.967	0.1131
	14.9753	0.2367		14.9753	0.2736		14.9753	0.111
	14.9837	0.2405		14.9837	0.2754		14.9837	0.1103
	14.992	0.2076		14.992	0.279		14.992	0.1077
	15.0003	0.2192		15.0003	0.2784		15.0003	0.1135
	15.0087	0.2114		15.0087	0.282		15.0087	0.1117
	15.017	0.2095		15.017	0.2808		15.017	0.1126
	15.0253	0.2017		15.0253	0.2766		15.0253	0.1135
	15.0337	0.2095		15.0337	0.2826		15.0337	0.1149
	15.042	0.1959		15.042	0.2742		15.042	0.1147
	15.0503	0.194		15.0503	0.2718		15.0503	0.1131
	15.0587	0.1804		15.0587	0.2874		15.0587	0.1152
	15.067	0.192		15.067	0.285		15.067	0.1147
	15.0753	0.2056		15.0753	0.2838		15.0753	0.1147
	15.0837	0.2173		15.0837	0.2838		15.0837	0.1187
	15.092	0.1707		15.092	0.2802		15.092	0.1184
	15.1003	0.2056		15.1003	0.2778		15.1003	0.1156
	15.1087	0.1959		15.1087	0.285		15.1087	0.1189
	15.117	0.194		15.117	0.2886		15.117	0.1177
	15.1253	0.192		15.1253	0.2814		15.1253	0.1187
	15.1337	0.1804		15.1337	0.2754		15.1337	0.118
	15.142	0.1823		15.142	0.2766		15.142	0.1145
	15.1503	0.1862		15.1503	0.282		15.1503	0.1187
	15.1587	0.192		15.1587	0.285		15.1587	0.1161
	15.167	0.1649		15.167	0.2808		15.167	0.1182
	15.1753	0.194		15.1753	0.2802		15.1753	0.1222
	15.1837	0.1862		15.1837	0.2838		15.1837	0.1159
	15.192	0.1746		15.192	0.2844		15.192	0.1173
	15.2003	0.1843		15.2003	0.285		15.2003	0.1177
	15.2087	0.1552		15.2087	0.2796		15.2087	0.1156
	15.217	0.1591		15.217	0.2844		15.217	0.1194
	15.2253	0.1591		15.2253	0.2844		15.2253	0.1154
	15.2337	0.1804		15.2337	0.288		15.2337	0.1194
	15.242	0.1649		15.242	0.2904		15.242	0.1163
	15.2503	0.1571		15.2503	0.2832		15.2503	0.1166
	15.2587	0.1765		15.2587	0.2886		15.2587	0.1173
	15.267	0.1746		15.267	0.288		15.267	0.1142
	15.2753	0.1843		15.2753	0.3001		15.2753	0.1114
	15.2837	0.1649		15.2837	0.2928		15.2837	0.1152
	15.292	0.1959		15.292	0.2898		15.292	0.1135
	15.3003	0.1882		15.3003	0.294		15.3003	0.1163
	15.3087	0.1823		15.3087	0.2952		15.3087	0.1149
	15.317	0.1746		15.317	0.2874		15.317	0.1163
	15.3253	0.1862		15.3253	0.2904		15.3253	0.1161
	15.3337	0.1746		15.3337	0.2892		15.3337	0.1154
	15.342	0.1901		15.342	0.2959		15.342	0.1168
	15.3503	0.1979		15.3503	0.2952		15.3503	0.1191
	15.3587	0.1765		15.3587	0.288		15.3587	0.1159
	15.367	0.1552		15.367	0.2898		15.367	0.1175
	15.3753	0.1765		15.3753	0.282		15.3753	0.1168
	15.3837	0.1629		15.3837	0.2862		15.3837	0.1175
	15.392	0.1668		15.392	0.2898		15.392	0.1175
	15.4003	0.1688		15.4003	0.2862		15.4003	0.1168
	15.4087	0.1552		15.4087	0.282		15.4087	0.1213
	15.417	0.1591		15.417	0.2892		15.417	0.1189
	15.4253	0.1649		15.4253	0.2916		15.4253	0.1213
	15.4337	0.1416		15.4337	0.2874		15.4337	0.118
	15.442	0.1629		15.442	0.282		15.442	0.1194
	15.4503	0.1513		15.4503	0.2772		15.4503	0.1196
	15.4587	0.1513		15.4587	0.2874		15.4587	0.1184
	15.467	0.1358		15.467	0.2892		15.467	0.1187
	15.4753	0.128		15.4753	0.2814		15.4753	0.1206
	15.4837	0.1513		15.4837	0.2874		15.4837	0.1231
	15.492	0.1552		15.492	0.2832		15.492	0.1217
	15.5003	0.1397		15.5003	0.288		15.5003	0.1182
	15.5087	0.1377		15.5087	0.2892		15.5087	0.1194
	15.517	0.1455		15.517	0.2862		15.517	0.1189
	15.5253	0.1339		15.5253	0.2898		15.5253	0.1213
	15.5337	0.128		15.5337	0.2886		15.5337	0.1177
	15.542	0.1339		15.542	0.2844		15.542	0.1177
	15.5503	0.13		15.5503	0.2862		15.5503	0.1182
	15.5587	0.1862		15.5587	0.2892		15.5587	0.1177
	15.567	0.1785		15.567	0.2946		15.567	0.117
	15.5753	0.1688		15.5753	0.3061		15.5753	0.1206
	15.5837	0.1726		15.5837	0.2904		15.5837	0.1168
	15.592	0.1532		15.592	0.2904		15.592	0.1184
	15.6003	0.1513		15.6003	0.2983		15.6003	0.1182
	15.6087	0.1455		15.6087	0.2965		15.6087	0.1138
	15.617	0.1532		15.617	0.2922		15.617	0.1126
	15.6253	0.1513		15.6253	0.2965		15.6253	0.1154
	15.6337	0.161		15.6337	0.2959		15.6337	0.118
	15.642	0.1591		15.642	0.2977		15.642	0.1166
	15.6503	0.1629		15.6503	0.2946		15.6503	0.1168
	15.6587	0.1649		15.6587	0.2971		15.6587	0.1175
	15.667	0.1668		15.667	0.2916		15.667	0.1184
	15.6753	0.128		15.6753	0.2892		15.6753	0.1189
	15.6837	0.1086		15.6837	0.2814		15.6837	0.1189
	15.692	0.1513		15.692	0.2784		15.692	0.1213
	15.7003	0.1435		15.7003	0.282		15.7003	0.121
	15.7087	0.1591		15.7087	0.2862		15.7087	0.1227
	15.717	0.1435		15.717	0.2838		15.717	0.1231
	15.7253	0.1591		15.7253	0.2868		15.7253	0.1196
	15.7337	0.1455		15.7337	0.2814		15.7337	0.122
	15.742	0.161		15.742	0.2868		15.742	0.1189
	15.7503	0.1591		15.7503	0.2796		15.7503	0.1217
	15.7587	0.1532		15.7587	0.282		15.7587	0.1222
	15.767	0.1397		15.767	0.2832		15.767	0.1187
	15.7753	0.1552		15.7753	0.2772		15.7753	0.1224
	15.7837	0.1649		15.7837	0.2682		15.7837	0.1201
	15.792	0.1494		15.792	0.2694		15.792	0.1194
	15.8003	0.1474		15.8003	0.2814		15.8003	0.1208
	15.8087	0.1435		15.8087	0.2802		15.8087	0.1161
	15.817	0.1532		15.817	0.282		15.817	0.1166
	15.8253	0.1629		15.8253	0.285		15.8253	0.1163
	15.8337	0.1494		15.8337	0.2916		15.8337	0.1161
	15.842	0.1688		15.842	0.2844		15.842	0.117
	15.8503	0.1629		15.8503	0.2862		15.8503	0.1159
	15.8587	0.1823		15.8587	0.2862		15.8587	0.1161
	15.867	0.1843		15.867	0.2838		15.867	0.1189
	15.8753	0.1785		15.8753	0.2796		15.8753	0.1189
	15.8837	0.1823		15.8837	0.2754		15.8837	0.1142
	15.892	0.1668		15.892	0.2868		15.892	0.1168
	15.9003	0.1649		15.9003	0.2808		15.9003	0.1147
	15.9087	0.1843		15.9087	0.2874		15.9087	0.1152
	15.917	0.1649		15.917	0.2832		15.917	0.1149
	15.9253	0.1882		15.9253	0.2808		15.9253	0.1142
	15.9337	0.1726		15.9337	0.282		15.9337	0.1147
	15.942	0.1668		15.942	0.2772		15.942	0.1154
	15.9503	0.1668		15.9503	0.2808		15.9503	0.1175
	15.9587	0.1882		15.9587	0.2796		15.9587	0.1168
	15.967	0.1882		15.967	0.2868		15.967	0.1163
	15.9753	0.2095		15.9753	0.282		15.9753	0.1138
	15.9837	0.1552		15.9837	0.2706		15.9837	0.1163
	15.992	0.1591		15.992	0.2748		15.992	0.1177

## Sheet: Figure S14
Supplemental Figure S14
	Figure S14(a)			Figure S14(b)			Figure S14(c)			Figure S14(d)
	Retention time (min)	Normalized intensity (a.u.)		Retention time (min)	Normalized intensity (a.u.)		Retention time (min)	Normalized intensity (a.u.)		Retention time (min)	Normalized intensity (a.u.)
	8.0003	0.7077		8.0002	0.2998		8.0002	0.3749		8.0002	0.0015535
	8.0087	0.7065		8.0085	0.2993		8.0085	0.3742		8.0085	0.0016147
	8.017	0.706		8.0168	0.2987		8.0168	0.3734		8.0168	0.0016147
	8.0253	0.7049		8.0252	0.2984		8.0252	0.3729		8.0252	0.0014189
	8.0337	0.7044		8.0335	0.2981		8.0335	0.3721		8.0335	0.0015902
	8.042	0.7033		8.0418	0.2981		8.0418	0.3715		8.0418	0.001529
	8.0503	0.7019		8.0502	0.298		8.0502	0.3707		8.0502	0.0014801
	8.0587	0.7014		8.0585	0.2977		8.0585	0.3703		8.0585	0.0011865
	8.067	0.7001		8.0668	0.297		8.0668	0.3695		8.0668	0.0013089
	8.0753	0.6998		8.0752	0.2969		8.0752	0.3691		8.0752	0.0012355
	8.0837	0.6994		8.0835	0.2965		8.0835	0.3684		8.0835	0.0012844
	8.092	0.6985		8.0918	0.2968		8.0918	0.368		8.0918	0.0014923
	8.1003	0.6976		8.1002	0.2965		8.1002	0.3674		8.1002	0.0014312
	8.1087	0.6959		8.1085	0.2958		8.1085	0.3669		8.1085	0.0015168
	8.117	0.6953		8.1168	0.2953		8.1168	0.3662		8.1168	0.0013822
	8.1253	0.6944		8.1252	0.2954		8.1252	0.3659		8.1252	0.0013945
	8.1337	0.6937		8.1335	0.2948		8.1335	0.3649		8.1335	0.0010764
	8.142	0.6929		8.1418	0.2937		8.1418	0.3648		8.1418	0.0012966
	8.1503	0.6919		8.1502	0.2935		8.1502	0.3637		8.1502	0.0014189
	8.1587	0.6913		8.1585	0.2939		8.1585	0.3633		8.1585	0.0012355
	8.167	0.6907		8.1668	0.2934		8.1668	0.3626		8.1668	0.0011621
	8.1753	0.6898		8.1752	0.2929		8.1752	0.362		8.1752	0.0011621
	8.1837	0.6887		8.1835	0.2928		8.1835	0.3614		8.1835	0.00088072
	8.192	0.6881		8.1918	0.2924		8.1918	0.3608		8.1918	0.0011131
	8.2003	0.6873		8.2002	0.2918		8.2002	0.3603		8.2002	0.00070947
	8.2087	0.6852		8.2085	0.2913		8.2085	0.3599		8.2085	0.00028134
	8.217	0.6843		8.2168	0.2902		8.2168	0.3584		8.2168	0.00026911
	8.2253	0.6834		8.2252	0.2905		8.2252	0.3578		8.2252	0.00035474
	8.2337	0.6827		8.2335	0.2899		8.2335	0.3572		8.2335	0.00040366
	8.242	0.6821		8.2418	0.2892		8.2418	0.3569		8.2418	0.00055045
	8.2503	0.6812		8.2502	0.289		8.2502	0.3564		8.2502	0.00057492
	8.2587	0.6804		8.2585	0.2889		8.2585	0.3558		8.2585	0.00055045
	8.267	0.6795		8.2668	0.2884		8.2668	0.3548		8.2668	0.00052599
	8.2753	0.6791		8.2752	0.2884		8.2752	0.3547		8.2752	0.00030581
	8.2837	0.6781		8.2835	0.2873		8.2835	0.3543		8.2835	0.0003792
	8.292	0.6768		8.2918	0.287		8.2918	0.3534		8.2918	0.00026911
	8.3003	0.6761		8.3002	0.2871		8.3002	0.353		8.3002	0.00030581
	8.3087	0.6754		8.3085	0.287		8.3085	0.3524		8.3085	0.00030581
	8.317	0.6754		8.3168	0.2863		8.3168	0.3516		8.3168	0.00061161
	8.3253	0.6741		8.3252	0.2855		8.3252	0.3511		8.3252	0.00048929
	8.3337	0.6733		8.3335	0.286		8.3335	0.3506		8.3335	0.00055045
	8.342	0.6728		8.3418	0.2849		8.3418	0.3504		8.3418	0.00081956
	8.3503	0.6719		8.3502	0.2851		8.3502	0.3497		8.3502	0.001003
	8.3587	0.6712		8.3585	0.2849		8.3585	0.3495		8.3585	0.0011743
	8.367	0.6702		8.3668	0.2852		8.3668	0.349		8.3668	0.0013455
	8.3753	0.6701		8.3752	0.2851		8.3752	0.3484		8.3752	0.0013822
	8.3837	0.6695		8.3835	0.2844		8.3835	0.348		8.3835	0.0014801
	8.392	0.6695		8.3918	0.2844		8.3918	0.3477		8.3918	0.0015535
	8.4003	0.6687		8.4002	0.2846		8.4002	0.3474		8.4002	0.0016881
	8.4087	0.6685		8.4085	0.2846		8.4085	0.3471		8.4085	0.0017981
	8.417	0.6679		8.4168	0.2845		8.4168	0.3466		8.4168	0.0016514
	8.4253	0.6674		8.4252	0.2841		8.4252	0.3462		8.4252	0.0017125
	8.4337	0.6668		8.4335	0.2843		8.4335	0.3459		8.4335	0.0018715
	8.442	0.6664		8.4418	0.2842		8.4418	0.345		8.4418	0.0020795
	8.4503	0.6651		8.4502	0.2837		8.4502	0.3449		8.4502	0.0020306
	8.4587	0.6649		8.4585	0.2835		8.4585	0.3442		8.4585	0.0019327
	8.467	0.6643		8.4668	0.2832		8.4668	0.3438		8.4668	0.0020795
	8.4753	0.6635		8.4752	0.2823		8.4752	0.3432		8.4752	0.001896
	8.4837	0.6633		8.4835	0.2824		8.4835	0.3427		8.4835	0.002055
	8.492	0.6628		8.4918	0.2819		8.4918	0.3423		8.4918	0.0018715
	8.5003	0.6619		8.5002	0.2821		8.5002	0.342		8.5002	0.0022507
	8.5087	0.6621		8.5085	0.2812		8.5085	0.3419		8.5085	0.0018593
	8.517	0.6605		8.5168	0.2811		8.5168	0.3409		8.5168	0.0017614
	8.5253	0.6598		8.5252	0.2802		8.5252	0.3403		8.5252	0.0016269
	8.5337	0.6595		8.5335	0.28		8.5335	0.3398		8.5335	0.0015902
	8.542	0.6589		8.5418	0.2801		8.5418	0.3395		8.5418	0.0014067
	8.5503	0.6579		8.5502	0.2795		8.5502	0.3389		8.5502	0.0014189
	8.5587	0.6572		8.5585	0.2794		8.5585	0.3386		8.5585	0.0013455
	8.567	0.6564		8.5668	0.2789		8.5668	0.3381		8.5668	0.0013945
	8.5753	0.6556		8.5752	0.2786		8.5752	0.3381		8.5752	0.0013945
	8.5837	0.6559		8.5835	0.2783		8.5835	0.3379		8.5835	0.0012232
	8.592	0.6545		8.5918	0.2785		8.5918	0.3372		8.5918	0.001052
	8.6003	0.6537		8.6002	0.2778		8.6002	0.337		8.6002	0.0011988
	8.6087	0.6532		8.6085	0.2775		8.6085	0.3362		8.6085	0.00097858
	8.617	0.6524		8.6168	0.2772		8.6168	0.3359		8.6168	0.00089296
	8.6253	0.6516		8.6252	0.2765		8.6252	0.3356		8.6252	0.00090519
	8.6337	0.6504		8.6335	0.2764		8.6335	0.3351		8.6335	0.0007951
	8.642	0.6498		8.6418	0.2765		8.6418	0.3349		8.6418	0.0007584
	8.6503	0.6496		8.6502	0.276		8.6502	0.3351		8.6502	0.00081956
	8.6587	0.6493		8.6585	0.2761		8.6585	0.3346		8.6585	0.00092965
	8.667	0.6488		8.6668	0.2761		8.6668	0.3343		8.6668	0.00091742
	8.6753	0.6479		8.6752	0.2766		8.6752	0.3344		8.6752	0.00083179
	8.6837	0.6474		8.6835	0.2757		8.6835	0.3342		8.6835	0.00094188
	8.692	0.6463		8.6918	0.276		8.6918	0.3337		8.6918	0.00078287
	8.7003	0.6461		8.7002	0.2759		8.7002	0.3335		8.7002	0.00090519
	8.7087	0.6456		8.7085	0.2761		8.7085	0.3332		8.7085	0.001052
	8.717	0.6443		8.7168	0.2755		8.7168	0.3333		8.7168	0.0011131
	8.7253	0.6439		8.7252	0.2754		8.7252	0.3326		8.7252	0.0012232
	8.7337	0.6428		8.7335	0.2753		8.7335	0.3324		8.7335	0.0014312
	8.742	0.6417		8.7418	0.275		8.7418	0.3322		8.7418	0.001578
	8.7503	0.6415		8.7502	0.2754		8.7502	0.3318		8.7502	0.0014679
	8.7587	0.641		8.7585	0.2752		8.7585	0.3314		8.7585	0.0014067
	8.767	0.6403		8.7668	0.2748		8.7668	0.3314		8.7668	0.00137
	8.7753	0.639		8.7752	0.2749		8.7752	0.3308		8.7752	0.0014312
	8.7837	0.6386		8.7835	0.2746		8.7835	0.3304		8.7835	0.0014434
	8.792	0.6386		8.7918	0.2746		8.7918	0.3303		8.7918	0.0012355
	8.8003	0.6373		8.8002	0.2746		8.8002	0.3299		8.8002	0.0013578
	8.8087	0.6369		8.8085	0.2744		8.8085	0.3292		8.8085	0.0014434
	8.817	0.636		8.8168	0.2746		8.8168	0.3286		8.8168	0.001578
	8.8253	0.6358		8.8252	0.2741		8.8252	0.3282		8.8252	0.0012355
	8.8337	0.6346		8.8335	0.2737		8.8335	0.3278		8.8335	0.0012477
	8.842	0.634		8.8418	0.2733		8.8418	0.3269		8.8418	0.0012232
	8.8503	0.633		8.8502	0.2733		8.8502	0.3267		8.8502	0.0014679
	8.8587	0.6327		8.8585	0.2733		8.8585	0.3266		8.8585	0.0015535
	8.867	0.6326		8.8668	0.2733		8.8668	0.3257		8.8668	0.001578
	8.8753	0.6324		8.8752	0.2726		8.8752	0.3255		8.8752	0.0018715
	8.8837	0.6321		8.8835	0.2728		8.8835	0.3249		8.8835	0.0020183
	8.892	0.632		8.8918	0.273		8.8918	0.3244		8.8918	0.0021406
	8.9003	0.6332		8.9002	0.2727		8.9002	0.3238		8.9002	0.0019816
	8.9087	0.6329		8.9085	0.2723		8.9085	0.3234		8.9085	0.0022997
	8.917	0.6335		8.9168	0.2726		8.9168	0.3224		8.9168	0.0022018
	8.9253	0.6348		8.9252	0.2721		8.9252	0.3223		8.9252	0.0024465
	8.9337	0.6365		8.9335	0.2724		8.9335	0.3217		8.9335	0.0024587
	8.942	0.6385		8.9418	0.2722		8.9418	0.3212		8.9418	0.0025565
	8.9503	0.6411		8.9502	0.2723		8.9502	0.3207		8.9502	0.0026422
	8.9587	0.6446		8.9585	0.2727		8.9585	0.3201		8.9585	0.0028379
	8.967	0.6477		8.9668	0.2725		8.9668	0.3198		8.9668	0.0028746
	8.9753	0.6523		8.9752	0.2721		8.9752	0.319		8.9752	0.0029847
	8.9837	0.6581		8.9835	0.2729		8.9835	0.319		8.9835	0.0030091
	8.992	0.6633		8.9918	0.2725		8.9918	0.3185		8.9918	0.0030825
	9.0003	0.6705		9.0002	0.2722		9.0002	0.3176		9.0002	0.0032538
	9.0087	0.6781		9.0085	0.272		9.0085	0.3172		9.0085	0.0032905
	9.017	0.6865		9.0168	0.2725		9.0168	0.3169		9.0168	0.0035229
	9.0253	0.6961		9.0252	0.273		9.0252	0.3168		9.0252	0.0033027
	9.0337	0.706		9.0335	0.2729		9.0335	0.3164		9.0335	0.0034862
	9.042	0.7166		9.0418	0.2726		9.0418	0.3164		9.0418	0.0033883
	9.0503	0.728		9.0502	0.272		9.0502	0.3159		9.0502	0.0032416
	9.0587	0.7403		9.0585	0.272		9.0585	0.3154		9.0585	0.0032293
	9.067	0.7531		9.0668	0.2718		9.0668	0.3149		9.0668	0.0031804
	9.0753	0.7659		9.0752	0.2714		9.0752	0.3147		9.0752	0.0031682
	9.0837	0.7789		9.0835	0.2716		9.0835	0.3145		9.0835	0.0030336
	9.092	0.793		9.0918	0.2721		9.0918	0.3139		9.0918	0.0030703
	9.1003	0.8062		9.1002	0.2712		9.1002	0.3134		9.1002	0.0030336
	9.1087	0.8203		9.1085	0.2711		9.1085	0.3131		9.1085	0.0028379
	9.117	0.8341		9.1168	0.2713		9.1168	0.3131		9.1168	0.0026055
	9.1253	0.8483		9.1252	0.2706		9.1252	0.313		9.1252	0.0026422
	9.1337	0.8613		9.1335	0.2705		9.1335	0.3132		9.1335	0.0024098
	9.142	0.8742		9.1418	0.2701		9.1418	0.3126		9.1418	0.0018471
	9.1503	0.8864		9.1502	0.2691		9.1502	0.3121		9.1502	0.0017614
	9.1587	0.8989		9.1585	0.2693		9.1585	0.3128		9.1585	0.0018838
	9.167	0.9101		9.1668	0.2696		9.1668	0.3132		9.1668	0.0017614
	9.1753	0.9209		9.1752	0.2689		9.1752	0.3137		9.1752	0.0016269
	9.1837	0.9313		9.1835	0.269		9.1835	0.3141		9.1835	0.0014923
	9.192	0.9408		9.1918	0.2684		9.1918	0.3152		9.1918	0.0016514
	9.2003	0.9498		9.2002	0.2686		9.2002	0.3164		9.2002	0.0013945
	9.2087	0.9575		9.2085	0.2681		9.2085	0.3178		9.2085	0.0011009
	9.217	0.9642		9.2168	0.2678		9.2168	0.319		9.2168	0.0011621
	9.2253	0.9707		9.2252	0.2678		9.2252	0.3211		9.2252	0.00086849
	9.2337	0.9764		9.2335	0.2674		9.2335	0.3237		9.2335	0.00089296
	9.242	0.9816		9.2418	0.2673		9.2418	0.3259		9.2418	0.00088072
	9.2503	0.9859		9.2502	0.2669		9.2502	0.329		9.2502	0.00083179
	9.2587	0.9899		9.2585	0.2668		9.2585	0.3324		9.2585	0.00077063
	9.267	0.9926		9.2668	0.2671		9.2668	0.3361		9.2668	0.0007584
	9.2753	0.9954		9.2752	0.2672		9.2752	0.3404		9.2752	0.0007584
	9.2837	0.9971		9.2835	0.267		9.2835	0.3446		9.2835	0.0007217
	9.292	0.9985		9.2918	0.2667		9.2918	0.3492		9.2918	0.0007584
	9.3003	0.9996		9.3002	0.2674		9.3002	0.3543		9.3002	0.00070947
	9.3087	0.9997		9.3085	0.2667		9.3085	0.3594		9.3085	0.0007951
	9.317	1		9.3168	0.267		9.3168	0.3647		9.3168	0.00081956
	9.3253	0.9998		9.3252	0.2675		9.3252	0.3701		9.3252	0.00078287
	9.3337	0.9993		9.3335	0.2677		9.3335	0.3766		9.3335	0.00095412
	9.342	0.9974		9.3418	0.268		9.3418	0.3822		9.3418	0.0010764
	9.3503	0.996		9.3502	0.2687		9.3502	0.3882		9.3502	0.0012232
	9.3587	0.9945		9.3585	0.2687		9.3585	0.3944		9.3585	0.00088072
	9.367	0.9921		9.3668	0.2696		9.3668	0.4002		9.3668	0.0011621
	9.3753	0.9897		9.3752	0.2703		9.3752	0.4059		9.3752	0.0010887
	9.3837	0.9873		9.3835	0.2715		9.3835	0.4118		9.3835	0.0011254
	9.392	0.9844		9.3918	0.2727		9.3918	0.4174		9.3918	0.00092965
	9.4003	0.9811		9.4002	0.2741		9.4002	0.4224		9.4002	0.0010887
	9.4087	0.9779		9.4085	0.2758		9.4085	0.428		9.4085	0.00091742
	9.417	0.9743		9.4168	0.2776		9.4168	0.433		9.4168	0.00089296
	9.4253	0.9709		9.4252	0.28		9.4252	0.4374		9.4252	0.00096635
	9.4337	0.967		9.4335	0.2826		9.4335	0.4422		9.4335	0.00091742
	9.442	0.9639		9.4418	0.286		9.4418	0.4462		9.4418	0.00077063
	9.4503	0.9593		9.4502	0.2886		9.4502	0.4504		9.4502	0.00044036
	9.4587	0.9556		9.4585	0.2914		9.4585	0.4534		9.4585	0.00046483
	9.467	0.9509		9.4668	0.2949		9.4668	0.4565		9.4668	0.00059938
	9.4753	0.9471		9.4752	0.2993		9.4752	0.4595		9.4752	0.00073394
	9.4837	0.9423		9.4835	0.3039		9.4835	0.4621		9.4835	0.0007584
	9.492	0.9385		9.4918	0.3085		9.4918	0.4642		9.4918	0.00078287
	9.5003	0.9344		9.5002	0.3133		9.5002	0.4661		9.5002	0.00068501
	9.5087	0.9301		9.5085	0.3188		9.5085	0.4681		9.5085	0.00069724
	9.517	0.9257		9.5168	0.3239		9.5168	0.4695		9.5168	0.00081956
	9.5253	0.9213		9.5252	0.3292		9.5252	0.4709		9.5252	0.00083179
	9.5337	0.9168		9.5335	0.3346		9.5335	0.4712		9.5335	0.00086849
	9.542	0.9127		9.5418	0.3404		9.5418	0.472		9.5418	0.0007951
	9.5503	0.9082		9.5502	0.3463		9.5502	0.4727		9.5502	0.00080733
	9.5587	0.9039		9.5585	0.3515		9.5585	0.4728		9.5585	0.00083179
	9.567	0.8993		9.5668	0.3572		9.5668	0.473		9.5668	0.00084403
	9.5753	0.8953		9.5752	0.3629		9.5752	0.4728		9.5752	0.00097858
	9.5837	0.891		9.5835	0.3681		9.5835	0.4729		9.5835	0.001052
	9.592	0.8873		9.5918	0.3736		9.5918	0.4722		9.5918	0.001211
	9.6003	0.8832		9.6002	0.3791		9.6002	0.472		9.6002	0.001211
	9.6087	0.8785		9.6085	0.3834		9.6085	0.4715		9.6085	0.0014679
	9.617	0.8746		9.6168	0.3879		9.6168	0.4705		9.6168	0.0014801
	9.6253	0.8703		9.6252	0.392		9.6252	0.4696		9.6252	0.0014434
	9.6337	0.8663		9.6335	0.3961		9.6335	0.4689		9.6335	0.0016147
	9.642	0.8627		9.6418	0.4001		9.6418	0.4677		9.6418	0.0017492
	9.6503	0.8587		9.6502	0.4043		9.6502	0.4668		9.6502	0.0017247
	9.6587	0.8545		9.6585	0.4068		9.6585	0.4652		9.6585	0.0017492
	9.667	0.8506		9.6668	0.4097		9.6668	0.4643		9.6668	0.0019205
	9.6753	0.8467		9.6752	0.412		9.6752	0.4625		9.6752	0.0020306
	9.6837	0.8425		9.6835	0.4143		9.6835	0.461		9.6835	0.0019939
	9.692	0.8389		9.6918	0.4156		9.6918	0.4591		9.6918	0.0020428
	9.7003	0.8347		9.7002	0.4177		9.7002	0.4574		9.7002	0.0020673
	9.7087	0.8313		9.7085	0.4187		9.7085	0.4557		9.7085	0.0022385
	9.717	0.8274		9.7168	0.4192		9.7168	0.4539		9.7168	0.0023853
	9.7253	0.8237		9.7252	0.4207		9.7252	0.4522		9.7252	0.002581
	9.7337	0.8202		9.7335	0.4213		9.7335	0.4502		9.7335	0.0025932
	9.742	0.8165		9.7418	0.4209		9.7418	0.4483		9.7418	0.0025932
	9.7503	0.8132		9.7502	0.4215		9.7502	0.4461		9.7502	0.0027033
	9.7587	0.8093		9.7585	0.421		9.7585	0.4448		9.7585	0.0025076
	9.767	0.8054		9.7668	0.42		9.7668	0.442		9.7668	0.0023608
	9.7753	0.8016		9.7752	0.4195		9.7752	0.4393		9.7752	0.0027033
	9.7837	0.798		9.7835	0.4184		9.7835	0.4372		9.7835	0.0030214
	9.792	0.7947		9.7918	0.4182		9.7918	0.4352		9.7918	0.002789
	9.8003	0.7914		9.8002	0.4174		9.8002	0.4334		9.8002	0.0029724
	9.8087	0.7881		9.8085	0.4162		9.8085	0.4308		9.8085	0.0030091
	9.817	0.7845		9.8168	0.4149		9.8168	0.4291		9.8168	0.0032293
	9.8253	0.7814		9.8252	0.4137		9.8252	0.4268		9.8252	0.0034128
	9.8337	0.7778		9.8335	0.412		9.8335	0.4249		9.8335	0.0032905
	9.842	0.7752		9.8418	0.411		9.8418	0.4225		9.8418	0.0032782
	9.8503	0.7716		9.8502	0.4094		9.8502	0.4206		9.8502	0.0034006
	9.8587	0.7682		9.8585	0.4075		9.8585	0.4182		9.8585	0.0034984
	9.867	0.7654		9.8668	0.4064		9.8668	0.4161		9.8668	0.0036452
	9.8753	0.7622		9.8752	0.405		9.8752	0.4141		9.8752	0.003474
	9.8837	0.7592		9.8835	0.4035		9.8835	0.412		9.8835	0.0038165
	9.892	0.7561		9.8918	0.4019		9.8918	0.4102		9.8918	0.0037798
	9.9003	0.7532		9.9002	0.4005		9.9002	0.4082		9.9002	0.0038532
	9.9087	0.7503		9.9085	0.3989		9.9085	0.4063		9.9085	0.0038165
	9.917	0.7473		9.9168	0.3972		9.9168	0.4044		9.9168	0.00411
	9.9253	0.7446		9.9252	0.3957		9.9252	0.4029		9.9252	0.0040978
	9.9337	0.7417		9.9335	0.3941		9.9335	0.4008		9.9335	0.0041712
	9.942	0.739		9.9418	0.3928		9.9418	0.3992		9.9418	0.0043547
	9.9503	0.7366		9.9502	0.3908		9.9502	0.3969		9.9502	0.0045382
	9.9587	0.7345		9.9585	0.3893		9.9585	0.3956		9.9585	0.0045626
	9.967	0.7309		9.9668	0.388		9.9668	0.3937		9.9668	0.0048073
	9.9753	0.7287		9.9752	0.3859		9.9752	0.392		9.9752	0.0047584
	9.9837	0.7258		9.9835	0.3844		9.9835	0.3899		9.9835	0.0047217
	9.992	0.7236		9.9918	0.3828		9.9918	0.3884		9.9918	0.004844
	10.0003	0.7207		10.0002	0.3805		10.0002	0.3869		10.0002	0.0051253
	10.0087	0.7186		10.0085	0.3793		10.0085	0.3851		10.0085	0.0049908
	10.017	0.716		10.0168	0.3775		10.0168	0.383		10.0168	0.0050275
	10.0253	0.7135		10.0252	0.376		10.0252	0.3814		10.0252	0.0048073
	10.0337	0.7118		10.0335	0.3746		10.0335	0.38		10.0335	0.004844
	10.042	0.709		10.0418	0.3728		10.0418	0.3783		10.0418	0.0050764
	10.0503	0.7061		10.0502	0.3707		10.0502	0.3767		10.0502	0.0049418
	10.0587	0.7038		10.0585	0.369		10.0585	0.3753		10.0585	0.0052721
	10.067	0.7017		10.0668	0.3679		10.0668	0.374		10.0668	0.0049418
	10.0753	0.6991		10.0752	0.3652		10.0752	0.3724		10.0752	0.0048807
	10.0837	0.6961		10.0835	0.3634		10.0835	0.3703		10.0835	0.0049908
	10.092	0.694		10.0918	0.3619		10.0918	0.3688		10.0918	0.0050152
	10.1003	0.6912		10.1002	0.3599		10.1002	0.3673		10.1002	0.0049663
	10.1087	0.6903		10.1085	0.3583		10.1085	0.366		10.1085	0.0049785
	10.117	0.6875		10.1168	0.3569		10.1168	0.3648		10.1168	0.0050886
	10.1253	0.6854		10.1252	0.3553		10.1252	0.3631		10.1252	0.0051253
	10.1337	0.6833		10.1335	0.3538		10.1335	0.3616		10.1335	0.0050764
	10.142	0.6813		10.1418	0.3522		10.1418	0.3605		10.1418	0.0051987
	10.1503	0.6786		10.1502	0.3509		10.1502	0.3593		10.1502	0.0051253
	10.1587	0.6763		10.1585	0.3486		10.1585	0.3576		10.1585	0.0051498
	10.167	0.6746		10.1668	0.3471		10.1668	0.3562		10.1668	0.0051009
	10.1753	0.6722		10.1752	0.3456		10.1752	0.3553		10.1752	0.005321
	10.1837	0.6698		10.1835	0.3439		10.1835	0.3536		10.1835	0.0055045
	10.192	0.6679		10.1918	0.3429		10.1918	0.3525		10.1918	0.005688
	10.2003	0.6661		10.2002	0.3411		10.2002	0.3509		10.2002	0.0056146
	10.2087	0.6642		10.2085	0.3399		10.2085	0.3499		10.2085	0.0056024
	10.217	0.6621		10.2168	0.3379		10.2168	0.3486		10.2168	0.0058837
	10.2253	0.6605		10.2252	0.3366		10.2252	0.3475		10.2252	0.0060427
	10.2337	0.6588		10.2335	0.3356		10.2335	0.3465		10.2335	0.0063241
	10.242	0.6569		10.2418	0.3343		10.2418	0.3454		10.2418	0.0065443
	10.2503	0.6551		10.2502	0.3327		10.2502	0.3442		10.2502	0.0067644
	10.2587	0.6528		10.2585	0.3319		10.2585	0.3429		10.2585	0.0073149
	10.267	0.6516		10.2668	0.3309		10.2668	0.342		10.2668	0.0073271
	10.2753	0.6502		10.2752	0.3295		10.2752	0.3409		10.2752	0.0074495
	10.2837	0.6483		10.2835	0.3279		10.2835	0.3401		10.2835	0.0077675
	10.292	0.6458		10.2918	0.3271		10.2918	0.3386		10.2918	0.00811
	10.3003	0.6446		10.3002	0.3258		10.3002	0.3379		10.3002	0.0085993
	10.3087	0.6432		10.3085	0.3244		10.3085	0.3369		10.3085	0.0087461
	10.317	0.6413		10.3168	0.324		10.3168	0.3356		10.3168	0.0089663
	10.3253	0.6395		10.3252	0.3225		10.3252	0.3345		10.3252	0.0091008
	10.3337	0.6383		10.3335	0.3207		10.3335	0.3335		10.3335	0.0094678
	10.342	0.6362		10.3418	0.3197		10.3418	0.3323		10.3418	0.0099081
	10.3503	0.6347		10.3502	0.319		10.3502	0.3314		10.3502	0.0103
	10.3587	0.6332		10.3585	0.3176		10.3585	0.3304		10.3585	0.0103
	10.367	0.6314		10.3668	0.3169		10.3668	0.3293		10.3668	0.0106
	10.3753	0.6301		10.3752	0.3159		10.3752	0.3286		10.3752	0.0107
	10.3837	0.6281		10.3835	0.314		10.3835	0.3275		10.3835	0.0109
	10.392	0.6257		10.3918	0.3129		10.3918	0.3263		10.3918	0.011
	10.4003	0.6244		10.4002	0.3118		10.4002	0.3252		10.4002	0.0114
	10.4087	0.6227		10.4085	0.3107		10.4085	0.3243		10.4085	0.0119
	10.417	0.6212		10.4168	0.3103		10.4168	0.3235		10.4168	0.0121
	10.4253	0.62		10.4252	0.3092		10.4252	0.3226		10.4252	0.0124
	10.4337	0.6182		10.4335	0.3081		10.4335	0.3218		10.4335	0.0127
	10.442	0.6168		10.4418	0.3071		10.4418	0.3207		10.4418	0.0129
	10.4503	0.6155		10.4502	0.3058		10.4502	0.3195		10.4502	0.013
	10.4587	0.6139		10.4585	0.3048		10.4585	0.3187		10.4585	0.0134
	10.467	0.6118		10.4668	0.3038		10.4668	0.3175		10.4668	0.0139
	10.4753	0.6109		10.4752	0.3031		10.4752	0.3169		10.4752	0.014
	10.4837	0.6093		10.4835	0.3021		10.4835	0.3161		10.4835	0.0145
	10.492	0.6076		10.4918	0.3018		10.4918	0.315		10.4918	0.0153
	10.5003	0.6056		10.5002	0.3002		10.5002	0.3142		10.5002	0.0157
	10.5087	0.6043		10.5085	0.2999		10.5085	0.3137		10.5085	0.0167
	10.517	0.603		10.5168	0.2992		10.5168	0.3127		10.5168	0.0176
	10.5253	0.6018		10.5252	0.2981		10.5252	0.3121		10.5252	0.0187
	10.5337	0.6001		10.5335	0.2981		10.5335	0.3114		10.5335	0.0199
	10.542	0.5989		10.5418	0.2967		10.5418	0.3105		10.5418	0.0212
	10.5503	0.597		10.5502	0.2962		10.5502	0.31		10.5502	0.0229
	10.5587	0.5955		10.5585	0.2956		10.5585	0.3093		10.5585	0.0247
	10.567	0.5943		10.5668	0.2954		10.5668	0.308		10.5668	0.0265
	10.5753	0.5926		10.5752	0.2948		10.5752	0.308		10.5752	0.0291
	10.5837	0.5915		10.5835	0.2941		10.5835	0.307		10.5835	0.0315
	10.592	0.5905		10.5918	0.2932		10.5918	0.3065		10.5918	0.0342
	10.6003	0.5892		10.6002	0.2921		10.6002	0.3057		10.6002	0.0371
	10.6087	0.5874		10.6085	0.2919		10.6085	0.3049		10.6085	0.0402
	10.617	0.5866		10.6168	0.291		10.6168	0.3044		10.6168	0.0435
	10.6253	0.5848		10.6252	0.2904		10.6252	0.3033		10.6252	0.0473
	10.6337	0.5829		10.6335	0.2894		10.6335	0.3027		10.6335	0.0511
	10.642	0.5814		10.6418	0.2885		10.6418	0.3022		10.6418	0.0551
	10.6503	0.5804		10.6502	0.2879		10.6502	0.3012		10.6502	0.0593
	10.6587	0.579		10.6585	0.2868		10.6585	0.3007		10.6585	0.0637
	10.667	0.5771		10.6668	0.2865		10.6668	0.3002		10.6668	0.0682
	10.6753	0.5757		10.6752	0.2855		10.6752	0.2994		10.6752	0.0728
	10.6837	0.5742		10.6835	0.2857		10.6835	0.2989		10.6835	0.0777
	10.692	0.5722		10.6918	0.285		10.6918	0.2987		10.6918	0.0819
	10.7003	0.5706		10.7002	0.2832		10.7002	0.2973		10.7002	0.0869
	10.7087	0.5691		10.7085	0.2827		10.7085	0.2965		10.7085	0.0916
	10.717	0.5678		10.7168	0.2826		10.7168	0.2963		10.7168	0.0964
	10.7253	0.5662		10.7252	0.281		10.7252	0.2954		10.7252	0.1012
	10.7337	0.5644		10.7335	0.2807		10.7335	0.2949		10.7335	0.1057
	10.742	0.5632		10.7418	0.28		10.7418	0.2942		10.7418	0.11
	10.7503	0.5617		10.7502	0.279		10.7502	0.2938		10.7502	0.1143
	10.7587	0.5605		10.7585	0.2788		10.7585	0.293		10.7585	0.1185
	10.767	0.5597		10.7668	0.2781		10.7668	0.2926		10.7668	0.122
	10.7753	0.5578		10.7752	0.2774		10.7752	0.2919		10.7752	0.1257
	10.7837	0.5561		10.7835	0.2766		10.7835	0.2913		10.7835	0.1289
	10.792	0.5553		10.7918	0.2763		10.7918	0.2907		10.7918	0.1319
	10.8003	0.5534		10.8002	0.276		10.8002	0.2903		10.8002	0.135
	10.8087	0.5518		10.8085	0.2752		10.8085	0.2896		10.8085	0.1376
	10.817	0.5505		10.8168	0.2749		10.8168	0.2892		10.8168	0.1399
	10.8253	0.5495		10.8252	0.2746		10.8252	0.2886		10.8252	0.1419
	10.8337	0.5482		10.8335	0.274		10.8335	0.2878		10.8335	0.1438
	10.842	0.5471		10.8418	0.2733		10.8418	0.2878		10.8418	0.1451
	10.8503	0.5458		10.8502	0.273		10.8502	0.2872		10.8502	0.1465
	10.8587	0.5446		10.8585	0.2727		10.8585	0.2865		10.8585	0.1475
	10.867	0.5437		10.8668	0.2722		10.8668	0.2862		10.8668	0.1482
	10.8753	0.5425		10.8752	0.2719		10.8752	0.2856		10.8752	0.149
	10.8837	0.5415		10.8835	0.2718		10.8835	0.2853		10.8835	0.1493
	10.892	0.5403		10.8918	0.2718		10.8918	0.2848		10.8918	0.1495
	10.9003	0.5388		10.9002	0.2709		10.9002	0.2845		10.9002	0.1493
	10.9087	0.5377		10.9085	0.2706		10.9085	0.2837		10.9085	0.1492
	10.917	0.5364		10.9168	0.27		10.9168	0.2833		10.9168	0.1488
	10.9253	0.5356		10.9252	0.2695		10.9252	0.2825		10.9252	0.1484
	10.9337	0.5337		10.9335	0.2691		10.9335	0.2821		10.9335	0.1477
	10.942	0.5327		10.9418	0.2685		10.9418	0.2814		10.9418	0.147
	10.9503	0.5318		10.9502	0.2686		10.9502	0.281		10.9502	0.1462
	10.9587	0.5308		10.9585	0.2679		10.9585	0.2804		10.9585	0.1452
	10.967	0.5293		10.9668	0.2675		10.9668	0.2797		10.9668	0.1442
	10.9753	0.5282		10.9752	0.2671		10.9752	0.2792		10.9752	0.1431
	10.9837	0.5268		10.9835	0.2669		10.9835	0.2784		10.9835	0.1422
	10.992	0.5262		10.9918	0.2663		10.9918	0.278		10.9918	0.1409
	11.0003	0.5253		11.0002	0.2665		11.0002	0.2777		11.0002	0.1393
	11.0087	0.5229		11.0085	0.265		11.0085	0.2768		11.0085	0.1379
	11.017	0.5218		11.0168	0.2643		11.0168	0.2756		11.0168	0.1365
	11.0253	0.5212		11.0252	0.2644		11.0252	0.2752		11.0252	0.1353
	11.0337	0.5195		11.0335	0.2635		11.0335	0.2746		11.0335	0.1339
	11.042	0.5183		11.0418	0.2633		11.0418	0.2739		11.0418	0.1326
	11.0503	0.5178		11.0502	0.2629		11.0502	0.2733		11.0502	0.1313
	11.0587	0.5162		11.0585	0.2628		11.0585	0.2729		11.0585	0.13
	11.067	0.5152		11.0668	0.2622		11.0668	0.2724		11.0668	0.1285
	11.0753	0.5136		11.0752	0.262		11.0752	0.2715		11.0752	0.1271
	11.0837	0.5126		11.0835	0.2614		11.0835	0.271		11.0835	0.1256
	11.092	0.5118		11.0918	0.2613		11.0918	0.2702		11.0918	0.1243
	11.1003	0.5101		11.1002	0.2602		11.1002	0.2697		11.1002	0.1229
	11.1087	0.5089		11.1085	0.2601		11.1085	0.2692		11.1085	0.1216
	11.117	0.508		11.1168	0.2594		11.1168	0.2686		11.1168	0.1203
	11.1253	0.507		11.1252	0.2594		11.1252	0.268		11.1252	0.119
	11.1337	0.5055		11.1335	0.2591		11.1335	0.2673		11.1335	0.1177
	11.142	0.5052		11.1418	0.259		11.1418	0.2669		11.1418	0.1164
	11.1503	0.5041		11.1502	0.2587		11.1502	0.2665		11.1502	0.1153
	11.1587	0.5027		11.1585	0.2582		11.1585	0.266		11.1585	0.1139
	11.167	0.5019		11.1668	0.2585		11.1668	0.2655		11.1668	0.1126
	11.1753	0.5009		11.1752	0.2576		11.1752	0.2648		11.1752	0.1113
	11.1837	0.5002		11.1835	0.257		11.1835	0.2643		11.1835	0.1104
	11.192	0.4995		11.1918	0.2574		11.1918	0.2642		11.1918	0.1092
	11.2003	0.4991		11.2002	0.2566		11.2002	0.2634		11.2002	0.1082
	11.2087	0.4976		11.2085	0.2565		11.2085	0.2632		11.2085	0.1071
	11.217	0.497		11.2168	0.2564		11.2168	0.2628		11.2168	0.1062
	11.2253	0.4955		11.2252	0.2557		11.2252	0.2623		11.2252	0.1048
	11.2337	0.4946		11.2335	0.2555		11.2335	0.2622		11.2335	0.1039
	11.242	0.4936		11.2418	0.2551		11.2418	0.2614		11.2418	0.1028
	11.2503	0.4922		11.2502	0.2548		11.2502	0.261		11.2502	0.1017
	11.2587	0.4918		11.2585	0.2547		11.2585	0.2601		11.2585	0.1006
	11.267	0.4906		11.2668	0.2541		11.2668	0.2598		11.2668	0.0993
	11.2753	0.4894		11.2752	0.254		11.2752	0.2596		11.2752	0.0984
	11.2837	0.4887		11.2835	0.2534		11.2835	0.2591		11.2835	0.0972
	11.292	0.4877		11.2918	0.2529		11.2918	0.2586		11.2918	0.0963
	11.3003	0.4872		11.3002	0.2529		11.3002	0.2578		11.3002	0.0955
	11.3087	0.4865		11.3085	0.2524		11.3085	0.2575		11.3085	0.0944
	11.317	0.4846		11.3168	0.2514		11.3168	0.2568		11.3168	0.0931
	11.3253	0.4834		11.3252	0.2506		11.3252	0.2561		11.3252	0.0921
	11.3337	0.4824		11.3335	0.2505		11.3335	0.2555		11.3335	0.0913
	11.342	0.4814		11.3418	0.2498		11.3418	0.2552		11.3418	0.0903
	11.3503	0.4805		11.3502	0.2495		11.3502	0.2547		11.3502	0.0895
	11.3587	0.4795		11.3585	0.2494		11.3585	0.2542		11.3585	0.0886
	11.367	0.479		11.3668	0.249		11.3668	0.2539		11.3668	0.0879
	11.3753	0.4775		11.3752	0.2484		11.3752	0.2535		11.3752	0.087
	11.3837	0.4769		11.3835	0.2477		11.3835	0.253		11.3835	0.0861
	11.392	0.4755		11.3918	0.2472		11.3918	0.2528		11.3918	0.0851
	11.4003	0.4752		11.4002	0.2472		11.4002	0.2519		11.4002	0.0844
	11.4087	0.474		11.4085	0.2468		11.4085	0.2515		11.4085	0.0834
	11.417	0.4733		11.4168	0.2464		11.4168	0.2511		11.4168	0.0827
	11.4253	0.4719		11.4252	0.2459		11.4252	0.2507		11.4252	0.082
	11.4337	0.471		11.4335	0.2455		11.4335	0.2501		11.4335	0.0811
	11.442	0.4704		11.4418	0.2447		11.4418	0.2499		11.4418	0.0803
	11.4503	0.4692		11.4502	0.2449		11.4502	0.2497		11.4502	0.0797
	11.4587	0.4687		11.4585	0.2443		11.4585	0.2493		11.4585	0.0791
	11.467	0.4678		11.4668	0.2439		11.4668	0.249		11.4668	0.0785
	11.4753	0.467		11.4752	0.2434		11.4752	0.2486		11.4752	0.0778
	11.4837	0.466		11.4835	0.2431		11.4835	0.2482		11.4835	0.0773
	11.492	0.4652		11.4918	0.2431		11.4918	0.2478		11.4918	0.0763
	11.5003	0.464		11.5002	0.2427		11.5002	0.2474		11.5002	0.0759
	11.5087	0.4639		11.5085	0.2425		11.5085	0.2474		11.5085	0.0752
	11.517	0.4634		11.5168	0.2421		11.5168	0.2471		11.5168	0.0747
	11.5253	0.4624		11.5252	0.2421		11.5252	0.2467		11.5252	0.0741
	11.5337	0.4612		11.5335	0.2415		11.5335	0.2467		11.5335	0.0734
	11.542	0.4604		11.5418	0.2416		11.5418	0.2461		11.5418	0.0728
	11.5503	0.4595		11.5502	0.241		11.5502	0.2457		11.5502	0.0725
	11.5587	0.4588		11.5585	0.2408		11.5585	0.2455		11.5585	0.0716
	11.567	0.4578		11.5668	0.2402		11.5668	0.2453		11.5668	0.0711
	11.5753	0.4568		11.5752	0.2402		11.5752	0.2447		11.5752	0.0705
	11.5837	0.4562		11.5835	0.2396		11.5835	0.2444		11.5835	0.0697
	11.592	0.4557		11.5918	0.2391		11.5918	0.2438		11.5918	0.0695
	11.6003	0.4549		11.6002	0.2388		11.6002	0.2435		11.6002	0.0688
	11.6087	0.4535		11.6085	0.2384		11.6085	0.2434		11.6085	0.0683
	11.617	0.453		11.6168	0.2379		11.6168	0.243		11.6168	0.0676
	11.6253	0.4518		11.6252	0.2383		11.6252	0.2428		11.6252	0.067
	11.6337	0.4503		11.6335	0.2369		11.6335	0.242		11.6335	0.0662
	11.642	0.4495		11.6418	0.2364		11.6418	0.2414		11.6418	0.0659
	11.6503	0.4487		11.6502	0.2359		11.6502	0.2409		11.6502	0.0653
	11.6587	0.4481		11.6585	0.2356		11.6585	0.2405		11.6585	0.0646
	11.667	0.4467		11.6668	0.2353		11.6668	0.2404		11.6668	0.0644
	11.6753	0.4463		11.6752	0.235		11.6752	0.2397		11.6752	0.0639
	11.6837	0.4454		11.6835	0.2352		11.6835	0.2393		11.6835	0.0634
	11.692	0.4453		11.6918	0.2347		11.6918	0.2394		11.6918	0.0629
	11.7003	0.4438		11.7002	0.2339		11.7002	0.2394		11.7002	0.0624
	11.7087	0.4433		11.7085	0.2338		11.7085	0.2387		11.7085	0.0616
	11.717	0.4422		11.7168	0.2336		11.7168	0.238		11.7168	0.0612
	11.7253	0.4417		11.7252	0.2327		11.7252	0.2376		11.7252	0.0608
	11.7337	0.4403		11.7335	0.2323		11.7335	0.2371		11.7335	0.0602
	11.742	0.4397		11.7418	0.2323		11.7418	0.2367		11.7418	0.0597
	11.7503	0.4387		11.7502	0.2322		11.7502	0.2366		11.7502	0.0594
	11.7587	0.4385		11.7585	0.2322		11.7585	0.2362		11.7585	0.0592
	11.767	0.4379		11.7668	0.2321		11.7668	0.236		11.7668	0.0588
	11.7753	0.4368		11.7752	0.2314		11.7752	0.2359		11.7752	0.0583
	11.7837	0.4364		11.7835	0.2314		11.7835	0.2358		11.7835	0.0579
	11.792	0.4353		11.7918	0.231		11.7918	0.2352		11.7918	0.0574
	11.8003	0.435		11.8002	0.2311		11.8002	0.2348		11.8002	0.0569
	11.8087	0.4343		11.8085	0.2312		11.8085	0.2345		11.8085	0.0565
	11.817	0.4339		11.8168	0.2307		11.8168	0.2342		11.8168	0.0563
	11.8253	0.4329		11.8252	0.2307		11.8252	0.2344		11.8252	0.0559
	11.8337	0.4322		11.8335	0.2307		11.8335	0.2342		11.8335	0.0557
	11.842	0.4317		11.8418	0.2303		11.8418	0.2335		11.8418	0.0552
	11.8503	0.4303		11.8502	0.23		11.8502	0.2331		11.8502	0.0548
	11.8587	0.4298		11.8585	0.2297		11.8585	0.2332		11.8585	0.0543
	11.867	0.4294		11.8668	0.2297		11.8668	0.2326		11.8668	0.054
	11.8753	0.4287		11.8752	0.2293		11.8752	0.2322		11.8752	0.0536
	11.8837	0.4284		11.8835	0.2292		11.8835	0.2321		11.8835	0.0531
	11.892	0.4278		11.8918	0.2293		11.8918	0.2319		11.8918	0.0527
	11.9003	0.427		11.9002	0.2286		11.9002	0.2314		11.9002	0.0523
	11.9087	0.4267		11.9085	0.2284		11.9085	0.2315		11.9085	0.052
	11.917	0.4255		11.9168	0.2286		11.9168	0.231		11.9168	0.0517
	11.9253	0.4251		11.9252	0.2287		11.9252	0.2308		11.9252	0.0513
	11.9337	0.4247		11.9335	0.2278		11.9335	0.2308		11.9335	0.0506
	11.942	0.4233		11.9418	0.2272		11.9418	0.2298		11.9418	0.0501
	11.9503	0.4226		11.9502	0.2273		11.9502	0.2293		11.9502	0.0498
	11.9587	0.4222		11.9585	0.2268		11.9585	0.2289		11.9585	0.0493
	11.967	0.4215		11.9668	0.2263		11.9668	0.2286		11.9668	0.0491
	11.9753	0.4212		11.9752	0.2263		11.9752	0.2284		11.9752	0.0487
	11.9837	0.4205		11.9835	0.2256		11.9835	0.2282		11.9835	0.0484
	11.992	0.4198		11.9918	0.2257		11.9918	0.2279		11.9918	0.048
	12.0003	0.4188		12.0002	0.2255		12.0002	0.2278		12.0002	0.0477
	12.0087	0.4182		12.0085	0.2255		12.0085	0.2276		12.0085	0.0472
	12.017	0.4175		12.0168	0.2253		12.0168	0.227		12.0168	0.0468
	12.0253	0.4169		12.0252	0.2251		12.0252	0.2268		12.0252	0.0465
	12.0337	0.4163		12.0335	0.2245		12.0335	0.2265		12.0335	0.0462
	12.042	0.4156		12.0418	0.2243		12.0418	0.2263		12.0418	0.0458
	12.0503	0.4147		12.0502	0.2241		12.0502	0.2258		12.0502	0.0454
	12.0587	0.4142		12.0585	0.2243		12.0585	0.2256		12.0585	0.0454
	12.067	0.4137		12.0668	0.2239		12.0668	0.2254		12.0668	0.045
	12.0753	0.4126		12.0752	0.2242		12.0752	0.2253		12.0752	0.045
	12.0837	0.4123		12.0835	0.2238		12.0835	0.2247		12.0835	0.0446
	12.092	0.4114		12.0918	0.2236		12.0918	0.2247		12.0918	0.0442
	12.1003	0.4109		12.1002	0.2239		12.1002	0.2244		12.1002	0.044
	12.1087	0.4102		12.1085	0.2232		12.1085	0.224		12.1085	0.0439
	12.117	0.4091		12.1168	0.2232		12.1168	0.2239		12.1168	0.0436
	12.1253	0.4091		12.1252	0.2227		12.1252	0.2238		12.1252	0.0434
	12.1337	0.4082		12.1335	0.223		12.1335	0.224		12.1335	0.0434
	12.142	0.4077		12.1418	0.2226		12.1418	0.2234		12.1418	0.0431
	12.1503	0.4067		12.1502	0.2227		12.1502	0.2237		12.1502	0.0427
	12.1587	0.4067		12.1585	0.223		12.1585	0.2232		12.1585	0.0425
	12.167	0.4056		12.1668	0.2227		12.1668	0.2229		12.1668	0.0423
	12.1753	0.4049		12.1752	0.2225		12.1752	0.2223		12.1752	0.0419
	12.1837	0.4041		12.1835	0.222		12.1835	0.222		12.1835	0.0416
	12.192	0.4031		12.1918	0.222		12.1918	0.2219		12.1918	0.0415
	12.2003	0.4024		12.2002	0.2214		12.2002	0.2218		12.2002	0.0412
	12.2087	0.402		12.2085	0.2214		12.2085	0.2214		12.2085	0.0408
	12.217	0.4011		12.2168	0.2213		12.2168	0.2209		12.2168	0.0407
	12.2253	0.4007		12.2252	0.2206		12.2252	0.2208		12.2252	0.0404
	12.2337	0.3998		12.2335	0.2209		12.2335	0.2202		12.2335	0.0404
	12.242	0.3993		12.2418	0.2205		12.2418	0.2202		12.2418	0.0398
	12.2503	0.3979		12.2502	0.2206		12.2502	0.2199		12.2502	0.0392
	12.2587	0.3968		12.2585	0.2197		12.2585	0.219		12.2585	0.0392
	12.267	0.3963		12.2668	0.2196		12.2668	0.219		12.2668	0.039
	12.2753	0.3956		12.2752	0.2196		12.2752	0.2187		12.2752	0.0389
	12.2837	0.3954		12.2835	0.2192		12.2835	0.2186		12.2835	0.0386
	12.292	0.394		12.2918	0.2186		12.2918	0.2181		12.2918	0.0386
	12.3003	0.3935		12.3002	0.219		12.3002	0.2182		12.3002	0.0381
	12.3087	0.3926		12.3085	0.2183		12.3085	0.2176		12.3085	0.0381
	12.317	0.3924		12.3168	0.2184		12.3168	0.218		12.3168	0.0378
	12.3253	0.3912		12.3252	0.2182		12.3252	0.2175		12.3252	0.0373
	12.3337	0.3903		12.3335	0.2174		12.3335	0.217		12.3335	0.037
	12.342	0.3898		12.3418	0.2175		12.3418	0.2165		12.3418	0.0369
	12.3503	0.389		12.3502	0.2172		12.3502	0.2164		12.3502	0.0367
	12.3587	0.3886		12.3585	0.2172		12.3585	0.2163		12.3585	0.0365
	12.367	0.3878		12.3668	0.2167		12.3668	0.2159		12.3668	0.0362
	12.3753	0.3872		12.3752	0.2165		12.3752	0.2158		12.3752	0.0361
	12.3837	0.3863		12.3835	0.2164		12.3835	0.2153		12.3835	0.0361
	12.392	0.3858		12.3918	0.2162		12.3918	0.215		12.3918	0.036
	12.4003	0.3848		12.4002	0.2162		12.4002	0.215		12.4002	0.0359
	12.4087	0.3844		12.4085	0.216		12.4085	0.2147		12.4085	0.0355
	12.417	0.3835		12.4168	0.216		12.4168	0.2149		12.4168	0.0353
	12.4253	0.383		12.4252	0.2158		12.4252	0.2146		12.4252	0.0352
	12.4337	0.3827		12.4335	0.2162		12.4335	0.2142		12.4335	0.035
	12.442	0.3827		12.4418	0.216		12.4418	0.2143		12.4418	0.0351
	12.4503	0.3821		12.4502	0.2161		12.4502	0.2142		12.4502	0.035
	12.4587	0.3813		12.4585	0.2159		12.4585	0.2136		12.4585	0.0349
	12.467	0.3806		12.4668	0.2155		12.4668	0.2134		12.4668	0.0347
	12.4753	0.3802		12.4752	0.215		12.4752	0.2132		12.4752	0.0346
	12.4837	0.379		12.4835	0.2148		12.4835	0.2132		12.4835	0.0344
	12.492	0.3787		12.4918	0.2147		12.4918	0.2129		12.4918	0.0342
	12.5003	0.3781		12.5002	0.2147		12.5002	0.2126		12.5002	0.0341
	12.5087	0.3775		12.5085	0.2146		12.5085	0.2127		12.5085	0.0339
	12.517	0.377		12.5168	0.2143		12.5168	0.2124		12.5168	0.0335
	12.5253	0.3767		12.5252	0.2142		12.5252	0.2126		12.5252	0.0332
	12.5337	0.3759		12.5335	0.2144		12.5335	0.2122		12.5335	0.0331
	12.542	0.3748		12.5418	0.2139		12.5418	0.2118		12.5418	0.033
	12.5503	0.3748		12.5502	0.2138		12.5502	0.212		12.5502	0.0328
	12.5587	0.3738		12.5585	0.2131		12.5585	0.212		12.5585	0.0323
	12.567	0.3723		12.5668	0.2126		12.5668	0.2114		12.5668	0.0321
	12.5753	0.3717		12.5752	0.2124		12.5752	0.2104		12.5752	0.0319
	12.5837	0.3713		12.5835	0.2124		12.5835	0.2106		12.5835	0.0318
	12.592	0.3704		12.5918	0.212		12.5918	0.2105		12.5918	0.0316
	12.6003	0.3699		12.6002	0.212		12.6002	0.2103		12.6002	0.0314
	12.6087	0.3695		12.6085	0.2117		12.6085	0.2099		12.6085	0.0313
	12.617	0.3689		12.6168	0.2118		12.6168	0.2098		12.6168	0.0311
	12.6253	0.3682		12.6252	0.2114		12.6252	0.2096		12.6252	0.031
	12.6337	0.3675		12.6335	0.2112		12.6335	0.2094		12.6335	0.0308
	12.642	0.3668		12.6418	0.211		12.6418	0.209		12.6418	0.0305
	12.6503	0.3657		12.6502	0.2108		12.6502	0.2089		12.6502	0.0304
	12.6587	0.3651		12.6585	0.2102		12.6585	0.2086		12.6585	0.0303
	12.667	0.3647		12.6668	0.2103		12.6668	0.2083		12.6668	0.0302
	12.6753	0.3636		12.6752	0.2099		12.6752	0.2078		12.6752	0.0301
	12.6837	0.3632		12.6835	0.2099		12.6835	0.2078		12.6835	0.0299
	12.692	0.363		12.6918	0.2101		12.6918	0.2074		12.6918	0.0297
	12.7003	0.3617		12.7002	0.2098		12.7002	0.2073		12.7002	0.0299
	12.7087	0.362		12.7085	0.2099		12.7085	0.207		12.7085	0.0295
	12.717	0.3611		12.7168	0.2098		12.7168	0.2072		12.7168	0.0296
	12.7253	0.3607		12.7252	0.2098		12.7252	0.2069		12.7252	0.0294
	12.7337	0.3598		12.7335	0.2103		12.7335	0.2067		12.7335	0.0295
	12.742	0.3596		12.7418	0.2099		12.7418	0.2063		12.7418	0.0296
	12.7503	0.359		12.7502	0.21		12.7502	0.2064		12.7502	0.0295
	12.7587	0.3588		12.7585	0.2097		12.7585	0.2062		12.7585	0.0294
	12.767	0.3579		12.7668	0.2102		12.7668	0.2058		12.7668	0.0291
	12.7753	0.3575		12.7752	0.2095		12.7752	0.2056		12.7752	0.0293
	12.7837	0.3569		12.7835	0.2095		12.7835	0.2057		12.7835	0.0293
	12.792	0.3564		12.7918	0.2093		12.7918	0.2053		12.7918	0.0289
	12.8003	0.3562		12.8002	0.2096		12.8002	0.2049		12.8002	0.0288
	12.8087	0.3556		12.8085	0.2094		12.8085	0.2048		12.8085	0.0289
	12.817	0.3554		12.8168	0.2085		12.8168	0.2044		12.8168	0.0288
	12.8253	0.3547		12.8252	0.2087		12.8252	0.2043		12.8252	0.0287
	12.8337	0.3542		12.8335	0.2086		12.8335	0.2041		12.8335	0.0285
	12.842	0.3537		12.8418	0.2082		12.8418	0.2041		12.8418	0.0285
	12.8503	0.3533		12.8502	0.2078		12.8502	0.2038		12.8502	0.0283
	12.8587	0.3522		12.8585	0.2079		12.8585	0.2035		12.8585	0.0283
	12.867	0.3521		12.8668	0.2076		12.8668	0.2031		12.8668	0.0281
	12.8753	0.3511		12.8752	0.2072		12.8752	0.2026		12.8752	0.0277
	12.8837	0.3505		12.8835	0.2067		12.8835	0.2019		12.8835	0.0278
	12.892	0.3498		12.8918	0.2069		12.8918	0.2013		12.8918	0.0277
	12.9003	0.3495		12.9002	0.2063		12.9002	0.2017		12.9002	0.0274
	12.9087	0.349		12.9085	0.2064		12.9085	0.2015		12.9085	0.0276
	12.917	0.3483		12.9168	0.2059		12.9168	0.2009		12.9168	0.0274
	12.9253	0.3478		12.9252	0.2057		12.9252	0.2006		12.9252	0.0273
	12.9337	0.3478		12.9335	0.2055		12.9335	0.2005		12.9335	0.0273
	12.942	0.347		12.9418	0.2056		12.9418	0.2001		12.9418	0.0273
	12.9503	0.3462		12.9502	0.2052		12.9502	0.1998		12.9502	0.0269
	12.9587	0.3455		12.9585	0.2053		12.9585	0.1995		12.9585	0.027
	12.967	0.3451		12.9668	0.2047		12.9668	0.1993		12.9668	0.0268
	12.9753	0.3446		12.9752	0.2046		12.9752	0.199		12.9752	0.027
	12.9837	0.3444		12.9835	0.2044		12.9835	0.1988		12.9835	0.0265
	12.992	0.3435		12.9918	0.2044		12.9918	0.1987		12.9918	0.0266
	13.0003	0.3436		13.0002	0.2042		13.0002	0.1982		13.0002	0.0267
	13.0087	0.343		13.0085	0.2036		13.0085	0.1985		13.0085	0.0263
	13.017	0.3427		13.0168	0.2041		13.0168	0.1982		13.0168	0.0264
	13.0253	0.3424		13.0252	0.2037		13.0252	0.1982		13.0252	0.0262
	13.0337	0.3421		13.0335	0.204		13.0335	0.1978		13.0335	0.026
	13.042	0.3419		13.0418	0.2039		13.0418	0.1975		13.0418	0.0262
	13.0503	0.3413		13.0502	0.2034		13.0502	0.1966		13.0502	0.0259
	13.0587	0.3416		13.0585	0.2034		13.0585	0.1968		13.0585	0.0261
	13.067	0.3411		13.0668	0.2038		13.0668	0.1967		13.0668	0.026
	13.0753	0.3409		13.0752	0.2034		13.0752	0.1959		13.0752	0.026
	13.0837	0.3407		13.0835	0.2038		13.0835	0.1959		13.0835	0.0257
	13.092	0.3399		13.0918	0.2031		13.0918	0.1959		13.0918	0.0254
	13.1003	0.3397		13.1002	0.2035		13.1002	0.1955		13.1002	0.0255
	13.1087	0.3393		13.1085	0.2033		13.1085	0.1948		13.1085	0.0254
	13.117	0.3385		13.1168	0.2029		13.1168	0.1943		13.1168	0.0253
	13.1253	0.3383		13.1252	0.2026		13.1252	0.1938		13.1252	0.0251
	13.1337	0.3383		13.1335	0.203		13.1335	0.194		13.1335	0.025
	13.142	0.3372		13.1418	0.2027		13.1418	0.1933		13.1418	0.0246
	13.1503	0.3372		13.1502	0.2025		13.1502	0.1929		13.1502	0.0245
	13.1587	0.3369		13.1585	0.2026		13.1585	0.1925		13.1585	0.0245
	13.167	0.336		13.1668	0.2023		13.1668	0.1917		13.1668	0.0244
	13.1753	0.3363		13.1752	0.2019		13.1752	0.1913		13.1752	0.0239
	13.1837	0.3344		13.1835	0.2015		13.1835	0.1906		13.1835	0.0236
	13.192	0.3344		13.1918	0.201		13.1918	0.1896		13.1918	0.0236
	13.2003	0.3338		13.2002	0.2009		13.2002	0.1894		13.2002	0.0234
	13.2087	0.3335		13.2085	0.2013		13.2085	0.189		13.2085	0.0234
	13.217	0.3329		13.2168	0.2011		13.2168	0.1886		13.2168	0.0233
	13.2253	0.3322		13.2252	0.2005		13.2252	0.1882		13.2252	0.0229
	13.2337	0.332		13.2335	0.2006		13.2335	0.1875		13.2335	0.0232
	13.242	0.3312		13.2418	0.2007		13.2418	0.1873		13.2418	0.0229
	13.2503	0.3314		13.2502	0.2006		13.2502	0.1868		13.2502	0.0226
	13.2587	0.3303		13.2585	0.2		13.2585	0.1865		13.2585	0.0224
	13.267	0.3297		13.2668	0.1999		13.2668	0.1856		13.2668	0.0225
	13.2753	0.3293		13.2752	0.1998		13.2752	0.1852		13.2752	0.0223
	13.2837	0.3291		13.2835	0.2002		13.2835	0.1849		13.2835	0.0221
	13.292	0.3286		13.2918	0.1994		13.2918	0.1843		13.2918	0.022
	13.3003	0.3284		13.3002	0.1988		13.3002	0.1839		13.3002	0.0219
	13.3087	0.3279		13.3085	0.1989		13.3085	0.1834		13.3085	0.0219
	13.317	0.3273		13.3168	0.1991		13.3168	0.1829		13.3168	0.0218
	13.3253	0.3274		13.3252	0.199		13.3252	0.1831		13.3252	0.0216
	13.3337	0.3268		13.3335	0.1982		13.3335	0.1827		13.3335	0.0217
	13.342	0.3262		13.3418	0.1987		13.3418	0.1825		13.3418	0.0217
	13.3503	0.3265		13.3502	0.1985		13.3502	0.1824		13.3502	0.0216
	13.3587	0.3259		13.3585	0.1982		13.3585	0.1821		13.3585	0.0216
	13.367	0.3257		13.3668	0.1985		13.3668	0.1821		13.3668	0.0216
	13.3753	0.3257		13.3752	0.1986		13.3752	0.1819		13.3752	0.0214
	13.3837	0.3253		13.3835	0.1988		13.3835	0.1816		13.3835	0.0213
	13.392	0.3256		13.3918	0.1987		13.3918	0.1817		13.3918	0.0213
	13.4003	0.3246		13.4002	0.1984		13.4002	0.1815		13.4002	0.0215
	13.4087	0.3241		13.4085	0.1985		13.4085	0.1816		13.4085	0.0214
	13.417	0.3238		13.4168	0.1982		13.4168	0.1815		13.4168	0.0211
	13.4253	0.3232		13.4252	0.1981		13.4252	0.1817		13.4252	0.021
	13.4337	0.3228		13.4335	0.1978		13.4335	0.1815		13.4335	0.0209
	13.442	0.3222		13.4418	0.1974		13.4418	0.1811		13.4418	0.0209
	13.4503	0.3219		13.4502	0.1974		13.4502	0.1812		13.4502	0.0206
	13.4587	0.322		13.4585	0.197		13.4585	0.1811		13.4585	0.0206
	13.467	0.3212		13.4668	0.1968		13.4668	0.1813		13.4668	0.0205
	13.4753	0.3211		13.4752	0.1966		13.4752	0.1815		13.4752	0.0204
	13.4837	0.3206		13.4835	0.1958		13.4835	0.1816		13.4835	0.0202
	13.492	0.3196		13.4918	0.1957		13.4918	0.1818		13.4918	0.0197
	13.5003	0.3186		13.5002	0.1946		13.5002	0.1809		13.5002	0.0197
	13.5087	0.3184		13.5085	0.1946		13.5085	0.181		13.5085	0.0193
	13.517	0.3175		13.5168	0.194		13.5168	0.1809		13.5168	0.0196
	13.5253	0.3172		13.5252	0.1944		13.5252	0.1812		13.5252	0.0194
	13.5337	0.3172		13.5335	0.193		13.5335	0.1812		13.5335	0.0195
	13.542	0.3165		13.5418	0.1931		13.5418	0.1812		13.5418	0.0193
	13.5503	0.3162		13.5502	0.1926		13.5502	0.1808		13.5502	0.0192
	13.5587	0.316		13.5585	0.1918		13.5585	0.1814		13.5585	0.0191
	13.567	0.315		13.5668	0.1917		13.5668	0.1813		13.5668	0.0189
	13.5753	0.3146		13.5752	0.1911		13.5752	0.1811		13.5752	0.0188
	13.5837	0.3141		13.5835	0.1907		13.5835	0.1811		13.5835	0.0187
	13.592	0.3135		13.5918	0.1905		13.5918	0.1807		13.5918	0.0187
	13.6003	0.3132		13.6002	0.19		13.6002	0.1809		13.6002	0.0186
	13.6087	0.313		13.6085	0.1892		13.6085	0.181		13.6085	0.0185
	13.617	0.3125		13.6168	0.1888		13.6168	0.181		13.6168	0.0185
	13.6253	0.3125		13.6252	0.188		13.6252	0.1811		13.6252	0.0184
	13.6337	0.3117		13.6335	0.1885		13.6335	0.1814		13.6335	0.0184
	13.642	0.3119		13.6418	0.1879		13.6418	0.181		13.6418	0.0182
	13.6503	0.3114		13.6502	0.1882		13.6502	0.1813		13.6502	0.0183
	13.6587	0.3114		13.6585	0.1871		13.6585	0.1813		13.6585	0.0181
	13.667	0.3111		13.6668	0.187		13.6668	0.1814		13.6668	0.0181
	13.6753	0.3108		13.6752	0.1873		13.6752	0.1814		13.6752	0.0182
	13.6837	0.3109		13.6835	0.1865		13.6835	0.1816		13.6835	0.0183
	13.692	0.3096		13.6918	0.1874		13.6918	0.1817		13.6918	0.0184
	13.7003	0.3095		13.7002	0.1874		13.7002	0.1817		13.7002	0.0184
	13.7087	0.3091		13.7085	0.1876		13.7085	0.182		13.7085	0.0183
	13.717	0.3089		13.7168	0.1875		13.7168	0.182		13.7168	0.0183
	13.7253	0.3088		13.7252	0.1871		13.7252	0.1822		13.7252	0.018
	13.7337	0.3085		13.7335	0.1868		13.7335	0.1821		13.7335	0.018
	13.742	0.3079		13.7418	0.1865		13.7418	0.1818		13.7418	0.018
	13.7503	0.3078		13.7502	0.1866		13.7502	0.1817		13.7502	0.0177
	13.7587	0.3076		13.7585	0.1866		13.7585	0.1817		13.7585	0.0177
	13.767	0.307		13.7668	0.1864		13.7668	0.1813		13.7668	0.0176
	13.7753	0.3065		13.7752	0.1868		13.7752	0.1811		13.7752	0.0177
	13.7837	0.3064		13.7835	0.1868		13.7835	0.1811		13.7835	0.0176
	13.792	0.3062		13.7918	0.1873		13.7918	0.1807		13.7918	0.0173
	13.8003	0.3053		13.8002	0.1867		13.8002	0.1814		13.8002	0.017
	13.8087	0.3044		13.8085	0.1861		13.8085	0.1807		13.8085	0.0168
	13.817	0.3042		13.8168	0.186		13.8168	0.1803		13.8168	0.0169
	13.8253	0.304		13.8252	0.1861		13.8252	0.1802		13.8252	0.0169
	13.8337	0.3039		13.8335	0.1867		13.8335	0.1803		13.8335	0.0169
	13.842	0.3034		13.8418	0.1868		13.8418	0.18		13.8418	0.0167
	13.8503	0.3031		13.8502	0.1863		13.8502	0.18		13.8502	0.0168
	13.8587	0.3032		13.8585	0.1871		13.8585	0.1796		13.8585	0.0168
	13.867	0.303		13.8668	0.1874		13.8668	0.1798		13.8668	0.0166
	13.8753	0.302		13.8752	0.1875		13.8752	0.1797		13.8752	0.0163
	13.8837	0.302		13.8835	0.1873		13.8835	0.1791		13.8835	0.0164
	13.892	0.3018		13.8918	0.1876		13.8918	0.1794		13.8918	0.0163
	13.9003	0.3012		13.9002	0.1876		13.9002	0.1791		13.9002	0.0162
	13.9087	0.3007		13.9085	0.1879		13.9085	0.1789		13.9085	0.0163
	13.917	0.3007		13.9168	0.1881		13.9168	0.1787		13.9168	0.0163
	13.9253	0.2998		13.9252	0.1882		13.9252	0.1785		13.9252	0.0162
	13.9337	0.2994		13.9335	0.1883		13.9335	0.1786		13.9335	0.0163
	13.942	0.299		13.9418	0.1889		13.9418	0.1786		13.9418	0.0161
	13.9503	0.2993		13.9502	0.1889		13.9502	0.1785		13.9502	0.0162
	13.9587	0.2993		13.9585	0.1889		13.9585	0.1784		13.9585	0.0163
	13.967	0.299		13.9668	0.1893		13.9668	0.1785		13.9668	0.016
	13.9753	0.2987		13.9752	0.1896		13.9752	0.1784		13.9752	0.0161
	13.9837	0.2986		13.9835	0.1897		13.9835	0.1782		13.9835	0.0162
	13.992	0.2983		13.9918	0.19		13.9918	0.1782		13.9918	0.0163
	14.0003	0.298		14.0002	0.19		14.0002	0.1782		14.0002	0.0163
	14.0087	0.2981		14.0085	0.191		14.0085	0.1787		14.0085	0.0162
	14.017	0.2976		14.0168	0.1913		14.0168	0.1786		14.0168	0.016
	14.0253	0.2971		14.0252	0.191		14.0252	0.1783		14.0252	0.0162
	14.0337	0.2972		14.0335	0.1913		14.0335	0.1783		14.0335	0.0161
	14.042	0.2967		14.0418	0.1909		14.0418	0.1782		14.0418	0.0162
	14.0503	0.2964		14.0502	0.1912		14.0502	0.1782		14.0502	0.016
	14.0587	0.2962		14.0585	0.1913		14.0585	0.178		14.0585	0.0159
	14.067	0.2958		14.0668	0.1917		14.0668	0.1778		14.0668	0.0158
	14.0753	0.2954		14.0752	0.1915		14.0752	0.1776		14.0752	0.0158
	14.0837	0.2952		14.0835	0.1914		14.0835	0.1773		14.0835	0.0158
	14.092	0.2947		14.0918	0.1919		14.0918	0.1777		14.0918	0.0159
	14.1003	0.2942		14.1002	0.1917		14.1002	0.1772		14.1002	0.0159
	14.1087	0.294		14.1085	0.1917		14.1085	0.1772		14.1085	0.0157
	14.117	0.2929		14.1168	0.1913		14.1168	0.1767		14.1168	0.0153
	14.1253	0.2924		14.1252	0.1911		14.1252	0.1763		14.1252	0.0154
	14.1337	0.2923		14.1335	0.1907		14.1335	0.1758		14.1335	0.0153
	14.142	0.2922		14.1418	0.1907		14.1418	0.1757		14.1418	0.0154
	14.1503	0.2914		14.1502	0.1911		14.1502	0.1757		14.1502	0.0153
	14.1587	0.2915		14.1585	0.1914		14.1585	0.1753		14.1585	0.0154
	14.167	0.2913		14.1668	0.1912		14.1668	0.1754		14.1668	0.0154
	14.1753	0.2911		14.1752	0.1911		14.1752	0.175		14.1752	0.0151
	14.1837	0.2909		14.1835	0.1911		14.1835	0.1751		14.1835	0.015
	14.192	0.2904		14.1918	0.1911		14.1918	0.1747		14.1918	0.015
	14.2003	0.2902		14.2002	0.1906		14.2002	0.1743		14.2002	0.0151
	14.2087	0.2897		14.2085	0.1909		14.2085	0.1743		14.2085	0.0149
	14.217	0.2894		14.2168	0.1905		14.2168	0.1739		14.2168	0.0149
	14.2253	0.2888		14.2252	0.1907		14.2252	0.1737		14.2252	0.0151
	14.2337	0.2884		14.2335	0.1908		14.2335	0.1738		14.2335	0.0148
	14.242	0.2885		14.2418	0.1906		14.2418	0.1735		14.2418	0.015
	14.2503	0.2881		14.2502	0.1908		14.2502	0.1735		14.2502	0.0149
	14.2587	0.2882		14.2585	0.1913		14.2585	0.1736		14.2585	0.0151
	14.267	0.2879		14.2668	0.1912		14.2668	0.1734		14.2668	0.0149
	14.2753	0.2877		14.2752	0.1911		14.2752	0.1731		14.2752	0.0151
	14.2837	0.2874		14.2835	0.1911		14.2835	0.1734		14.2835	0.015
	14.292	0.287		14.2918	0.1911		14.2918	0.1732		14.2918	0.015
	14.3003	0.2869		14.3002	0.1913		14.3002	0.1731		14.3002	0.0152
	14.3087	0.2869		14.3085	0.1916		14.3085	0.173		14.3085	0.0154
	14.317	0.2867		14.3168	0.1915		14.3168	0.1727		14.3168	0.0156
	14.3253	0.2871		14.3252	0.1909		14.3252	0.1725		14.3252	0.0155
	14.3337	0.2867		14.3335	0.1912		14.3335	0.1725		14.3335	0.0154
	14.342	0.2861		14.3418	0.1908		14.3418	0.172		14.3418	0.0154
	14.3503	0.2858		14.3502	0.1908		14.3502	0.172		14.3502	0.0153
	14.3587	0.2855		14.3585	0.1908		14.3585	0.1718		14.3585	0.0152
	14.367	0.285		14.3668	0.1907		14.3668	0.1714		14.3668	0.0153
	14.3753	0.285		14.3752	0.1907		14.3752	0.1712		14.3752	0.0154
	14.3837	0.2844		14.3835	0.1911		14.3835	0.1716		14.3835	0.0152
	14.392	0.2842		14.3918	0.1905		14.3918	0.1712		14.3918	0.0152
	14.4003	0.2844		14.4002	0.1903		14.4002	0.171		14.4002	0.0151
	14.4087	0.2842		14.4085	0.1908		14.4085	0.171		14.4085	0.0152
	14.417	0.2833		14.4168	0.1908		14.4168	0.1712		14.4168	0.0149
	14.4253	0.2835		14.4252	0.1897		14.4252	0.1708		14.4252	0.0146
	14.4337	0.2824		14.4335	0.1898		14.4335	0.1707		14.4335	0.0146
	14.442	0.2826		14.4418	0.1898		14.4418	0.1701		14.4418	0.0148
	14.4503	0.2824		14.4502	0.1902		14.4502	0.1701		14.4502	0.0148
	14.4587	0.2822		14.4585	0.1891		14.4585	0.1701		14.4585	0.0146
	14.467	0.2817		14.4668	0.1895		14.4668	0.17		14.4668	0.0147
	14.4753	0.2812		14.4752	0.1896		14.4752	0.1697		14.4752	0.0147
	14.4837	0.2814		14.4835	0.1894		14.4835	0.1697		14.4835	0.0148
	14.492	0.2809		14.4918	0.1889		14.4918	0.1694		14.4918	0.0146
	14.5003	0.2803		14.5002	0.1891		14.5002	0.1694		14.5002	0.0145
	14.5087	0.2802		14.5085	0.1888		14.5085	0.169		14.5085	0.0145
	14.517	0.2797		14.5168	0.1891		14.5168	0.169		14.5168	0.0145
	14.5253	0.2796		14.5252	0.1892		14.5252	0.169		14.5252	0.0144
	14.5337	0.2792		14.5335	0.1892		14.5335	0.1687		14.5335	0.0146
	14.542	0.2791		14.5418	0.1891		14.5418	0.1688		14.5418	0.0145
	14.5503	0.2786		14.5502	0.1888		14.5502	0.169		14.5502	0.0145
	14.5587	0.2786		14.5585	0.189		14.5585	0.1687		14.5585	0.0146
	14.567	0.2788		14.5668	0.1889		14.5668	0.1683		14.5668	0.0148
	14.5753	0.2788		14.5752	0.1892		14.5752	0.1687		14.5752	0.0147
	14.5837	0.2779		14.5835	0.1895		14.5835	0.1686		14.5835	0.0145
	14.592	0.2782		14.5918	0.1891		14.5918	0.1684		14.5918	0.0148
	14.6003	0.2775		14.6002	0.1887		14.6002	0.1682		14.6002	0.0146
	14.6087	0.2772		14.6085	0.189		14.6085	0.168		14.6085	0.015
	14.617	0.2776		14.6168	0.1887		14.6168	0.1678		14.6168	0.0149
	14.6253	0.2777		14.6252	0.1894		14.6252	0.168		14.6252	0.0148
	14.6337	0.2775		14.6335	0.1894		14.6335	0.1681		14.6335	0.0146
	14.642	0.2776		14.6418	0.1895		14.6418	0.168		14.6418	0.0148
	14.6503	0.2771		14.6502	0.1895		14.6502	0.1681		14.6502	0.0148
	14.6587	0.2768		14.6585	0.1895		14.6585	0.1678		14.6585	0.0148
	14.667	0.2768		14.6668	0.1895		14.6668	0.1675		14.6668	0.0149
	14.6753	0.2762		14.6752	0.1891		14.6752	0.1678		14.6752	0.0147
	14.6837	0.2763		14.6835	0.1887		14.6835	0.1676		14.6835	0.0149
	14.692	0.2765		14.6918	0.1888		14.6918	0.1677		14.6918	0.0148
	14.7003	0.2759		14.7002	0.1887		14.7002	0.1676		14.7002	0.0149
	14.7087	0.2759		14.7085	0.1889		14.7085	0.1671		14.7085	0.0148
	14.717	0.2754		14.7168	0.1886		14.7168	0.1676		14.7168	0.0148
	14.7253	0.2751		14.7252	0.1882		14.7252	0.167		14.7252	0.0149
	14.7337	0.2746		14.7335	0.1879		14.7335	0.1672		14.7335	0.0145
	14.742	0.2743		14.7418	0.188		14.7418	0.1665		14.7418	0.0144
	14.7503	0.2739		14.7502	0.1875		14.7502	0.166		14.7502	0.0144
	14.7587	0.2734		14.7585	0.1878		14.7585	0.1661		14.7585	0.0145
	14.767	0.2733		14.7668	0.1875		14.7668	0.1658		14.7668	0.0142
	14.7753	0.2728		14.7752	0.1874		14.7752	0.1657		14.7752	0.0143
	14.7837	0.2729		14.7835	0.1878		14.7835	0.1655		14.7835	0.0143
	14.792	0.273		14.7918	0.1875		14.7918	0.1654		14.7918	0.0142
	14.8003	0.2727		14.8002	0.1871		14.8002	0.1654		14.8002	0.014
	14.8087	0.2723		14.8085	0.1874		14.8085	0.1652		14.8085	0.0142
	14.817	0.2721		14.8168	0.1873		14.8168	0.1647		14.8168	0.014
	14.8253	0.2714		14.8252	0.187		14.8252	0.1645		14.8252	0.0138
	14.8337	0.2713		14.8335	0.1867		14.8335	0.1646		14.8335	0.0142
	14.842	0.271		14.8418	0.1868		14.8418	0.1644		14.8418	0.014
	14.8503	0.2709		14.8502	0.1865		14.8502	0.164		14.8502	0.0138
	14.8587	0.2708		14.8585	0.1863		14.8585	0.1638		14.8585	0.014
	14.867	0.2707		14.8668	0.1866		14.8668	0.1639		14.8668	0.014
	14.8753	0.2707		14.8752	0.1866		14.8752	0.1641		14.8752	0.0142
	14.8837	0.2704		14.8835	0.1867		14.8835	0.1639		14.8835	0.0143
	14.892	0.2702		14.8918	0.1863		14.8918	0.1638		14.8918	0.014
	14.9003	0.2703		14.9002	0.1866		14.9002	0.1638		14.9002	0.0142
	14.9087	0.27		14.9085	0.1869		14.9085	0.1637		14.9085	0.0142
	14.917	0.2704		14.9168	0.1864		14.9168	0.1634		14.9168	0.0141
	14.9253	0.27		14.9252	0.1871		14.9252	0.1634		14.9252	0.0142
	14.9337	0.27		14.9335	0.1868		14.9335	0.1638		14.9335	0.0142
	14.942	0.2704		14.9418	0.1873		14.9418	0.1632		14.9418	0.0144
	14.9503	0.2704		14.9502	0.1868		14.9502	0.1634		14.9502	0.0143
	14.9587	0.2697		14.9585	0.187		14.9585	0.1629		14.9585	0.0143
	14.967	0.2697		14.9668	0.1866		14.9668	0.1627		14.9668	0.0143
	14.9753	0.2696		14.9752	0.1864		14.9752	0.1627		14.9752	0.0143
	14.9837	0.2691		14.9835	0.1865		14.9835	0.1625		14.9835	0.0141
	14.992	0.2692		14.9918	0.1867		14.9918	0.1626		14.9918	0.014
	15.0003	0.2694		15.0002	0.1869		15.0002	0.1623		15.0002	0.014
	15.0087	0.2687		15.0085	0.1863		15.0085	0.1623		15.0085	0.0141
	15.017	0.2681		15.0168	0.1863		15.0168	0.1619		15.0168	0.0141
	15.0253	0.2677		15.0252	0.1864		15.0252	0.162		15.0252	0.014
	15.0337	0.2674		15.0335	0.1861		15.0335	0.162		15.0335	0.0138
	15.042	0.2677		15.0418	0.1862		15.0418	0.1621		15.0418	0.0136
	15.0503	0.2672		15.0502	0.1858		15.0502	0.1616		15.0502	0.0133
	15.0587	0.2667		15.0585	0.1852		15.0585	0.1607		15.0585	0.0134
	15.067	0.2664		15.0668	0.1854		15.0668	0.1605		15.0668	0.0135
	15.0753	0.2663		15.0752	0.1857		15.0752	0.1603		15.0752	0.0135
	15.0837	0.266		15.0835	0.1854		15.0835	0.1605		15.0835	0.0132
	15.092	0.2661		15.0918	0.1851		15.0918	0.1603		15.0918	0.0131
	15.1003	0.2657		15.1002	0.1847		15.1002	0.1604		15.1002	0.0133
	15.1087	0.2653		15.1085	0.1855		15.1085	0.1602		15.1085	0.0132
	15.117	0.2653		15.1168	0.1848		15.1168	0.1602		15.1168	0.0129
	15.1253	0.2651		15.1252	0.1848		15.1252	0.1603		15.1252	0.0129
	15.1337	0.2644		15.1335	0.1847		15.1335	0.1596		15.1335	0.0128
	15.142	0.2641		15.1418	0.1846		15.1418	0.1596		15.1418	0.0128
	15.1503	0.2643		15.1502	0.1848		15.1502	0.1594		15.1502	0.0127
	15.1587	0.264		15.1585	0.1851		15.1585	0.159		15.1585	0.0128
	15.167	0.2637		15.1668	0.1847		15.1668	0.1592		15.1668	0.0127
	15.1753	0.2634		15.1752	0.1845		15.1752	0.1592		15.1752	0.0127
	15.1837	0.2633		15.1835	0.1849		15.1835	0.159		15.1835	0.0127
	15.192	0.2633		15.1918	0.1851		15.1918	0.1594		15.1918	0.0127
	15.2003	0.263		15.2002	0.1848		15.2002	0.1592		15.2002	0.0127
	15.2087	0.263		15.2085	0.1846		15.2085	0.1591		15.2085	0.0127
	15.217	0.2627		15.2168	0.1851		15.2168	0.159		15.2168	0.0126
	15.2253	0.2627		15.2252	0.1846		15.2252	0.159		15.2252	0.0125
	15.2337	0.2627		15.2335	0.1854		15.2335	0.1586		15.2335	0.0127
	15.242	0.2628		15.2418	0.1853		15.2418	0.1587		15.2418	0.0128
	15.2503	0.2626		15.2502	0.185		15.2502	0.1589		15.2502	0.0127
	15.2587	0.2626		15.2585	0.1856		15.2585	0.1584		15.2585	0.0128
	15.267	0.2619		15.2668	0.1854		15.2668	0.1584		15.2668	0.0128
	15.2753	0.2619		15.2752	0.1852		15.2752	0.1587		15.2752	0.0126
	15.2837	0.2621		15.2835	0.1858		15.2835	0.158		15.2835	0.0123
	15.292	0.2618		15.2918	0.1854		15.2918	0.1583		15.2918	0.0124
	15.3003	0.2619		15.3002	0.1855		15.3002	0.1581		15.3002	0.0126
	15.3087	0.2614		15.3085	0.1857		15.3085	0.1578		15.3085	0.0125
	15.317	0.2615		15.3168	0.1849		15.3168	0.1579		15.3168	0.0125
	15.3253	0.2611		15.3252	0.1855		15.3252	0.1582		15.3252	0.0124
	15.3337	0.2614		15.3335	0.1849		15.3335	0.1578		15.3335	0.0124
	15.342	0.2607		15.3418	0.1849		15.3418	0.1581		15.3418	0.0123
	15.3503	0.2604		15.3502	0.1855		15.3502	0.1576		15.3502	0.012
	15.3587	0.26		15.3585	0.1846		15.3585	0.1572		15.3585	0.0116
	15.367	0.2595		15.3668	0.1842		15.3668	0.1568		15.3668	0.0116
	15.3753	0.2595		15.3752	0.1843		15.3752	0.1564		15.3752	0.0118
	15.3837	0.2593		15.3835	0.1837		15.3835	0.1562		15.3835	0.0117
	15.392	0.259		15.3918	0.184		15.3918	0.1563		15.3918	0.0117
	15.4003	0.2586		15.4002	0.1837		15.4002	0.1562		15.4002	0.0118
	15.4087	0.2585		15.4085	0.1836		15.4085	0.1562		15.4085	0.0116
	15.417	0.2586		15.4168	0.1835		15.4168	0.1559		15.4168	0.0116
	15.4253	0.2579		15.4252	0.184		15.4252	0.1556		15.4252	0.0114
	15.4337	0.2582		15.4335	0.1837		15.4335	0.1557		15.4335	0.0114
	15.442	0.2575		15.4418	0.1832		15.4418	0.1554		15.4418	0.0112
	15.4503	0.2572		15.4502	0.1832		15.4502	0.1556		15.4502	0.0113
	15.4587	0.2567		15.4585	0.1834		15.4585	0.1552		15.4585	0.0112
	15.467	0.2568		15.4668	0.1824		15.4668	0.1552		15.4668	0.011
	15.4753	0.2566		15.4752	0.1831		15.4752	0.1549		15.4752	0.011
	15.4837	0.2564		15.4835	0.1834		15.4835	0.1546		15.4835	0.0111
	15.492	0.2568		15.4918	0.1826		15.4918	0.1547		15.4918	0.0109
	15.5003	0.2563		15.5002	0.1827		15.5002	0.1546		15.5002	0.0111
	15.5087	0.2564		15.5085	0.183		15.5085	0.1546		15.5085	0.0109
	15.517	0.2562		15.5168	0.183		15.5168	0.1546		15.5168	0.0111
	15.5253	0.2561		15.5252	0.1824		15.5252	0.1542		15.5252	0.011
	15.5337	0.2558		15.5335	0.1827		15.5335	0.1543		15.5335	0.011
	15.542	0.2555		15.5418	0.1827		15.5418	0.1542		15.5418	0.0112
	15.5503	0.2558		15.5502	0.1834		15.5502	0.1543		15.5502	0.0111
	15.5587	0.2561		15.5585	0.1832		15.5585	0.1545		15.5585	0.0112
	15.567	0.2557		15.5668	0.1833		15.5668	0.1544		15.5668	0.0113
	15.5753	0.2559		15.5752	0.1834		15.5752	0.1547		15.5752	0.0114
	15.5837	0.2556		15.5835	0.183		15.5835	0.1545		15.5835	0.0112
	15.592	0.2558		15.5918	0.1831		15.5918	0.1546		15.5918	0.0111
	15.6003	0.2554		15.6002	0.1827		15.6002	0.1543		15.6002	0.011
	15.6087	0.2546		15.6085	0.1829		15.6085	0.1538		15.6085	0.011
	15.617	0.2548		15.6168	0.1829		15.6168	0.1535		15.6168	0.0108
	15.6253	0.2548		15.6252	0.183		15.6252	0.1535		15.6252	0.0106
	15.6337	0.2546		15.6335	0.1827		15.6335	0.1535		15.6335	0.0107
	15.642	0.2542		15.6418	0.1825		15.6418	0.1534		15.6418	0.0108
	15.6503	0.254		15.6502	0.1826		15.6502	0.1533		15.6502	0.0108
	15.6587	0.254		15.6585	0.1825		15.6585	0.1529		15.6585	0.0103
	15.667	0.2534		15.6668	0.1824		15.6668	0.1533		15.6668	0.0099448
	15.6753	0.2523		15.6752	0.1821		15.6752	0.1524		15.6752	0.0101
	15.6837	0.2524		15.6835	0.1819		15.6835	0.1521		15.6835	0.01
	15.692	0.2522		15.6918	0.1822		15.6918	0.1522		15.6918	0.0098225
	15.7003	0.2523		15.7002	0.1823		15.7002	0.1519		15.7002	0.01
	15.7087	0.2519		15.7085	0.1821		15.7085	0.1518		15.7085	0.0096513
	15.717	0.2518		15.7168	0.1821		15.7168	0.1517		15.7168	0.0098103
	15.7253	0.2515		15.7252	0.1815		15.7252	0.1513		15.7252	0.009798
	15.7337	0.2513		15.7335	0.1813		15.7335	0.1515		15.7335	0.0097736
	15.742	0.2517		15.7418	0.1812		15.7418	0.1513		15.7418	0.0096268
	15.7503	0.2509		15.7502	0.1815		15.7502	0.1513		15.7502	0.0097491
	15.7587	0.2505		15.7585	0.181		15.7585	0.1509		15.7585	0.00948
	15.767	0.2508		15.7668	0.1812		15.7668	0.1508		15.7668	0.0094922
	15.7753	0.2503		15.7752	0.1808		15.7752	0.1504		15.7752	0.0096757
	15.7837	0.2496		15.7835	0.1808		15.7835	0.1504		15.7835	0.0096146
	15.792	0.25		15.7918	0.181		15.7918	0.1506		15.7918	0.0096268
	15.8003	0.2501		15.8002	0.1809		15.8002	0.1502		15.8002	0.0095534
	15.8087	0.2495		15.8085	0.1812		15.8085	0.1505		15.8085	0.0096635
	15.817	0.25		15.8168	0.1809		15.8168	0.1502		15.8168	0.0096757
	15.8253	0.2499		15.8252	0.1814		15.8252	0.1501		15.8252	0.0097247
	15.8337	0.2495		15.8335	0.1812		15.8335	0.1505		15.8335	0.0096268
	15.842	0.2493		15.8418	0.1812		15.8418	0.1501		15.8418	0.0095901
	15.8503	0.2494		15.8502	0.181		15.8502	0.15		15.8502	0.0097247
	15.8587	0.249		15.8585	0.1809		15.8585	0.15		15.8585	0.0098837
	15.867	0.2494		15.8668	0.1813		15.8668	0.1502		15.8668	0.01
	15.8753	0.2495		15.8752	0.1816		15.8752	0.1503		15.8752	0.0098837
	15.8837	0.249		15.8835	0.1815		15.8835	0.1501		15.8835	0.01
	15.892	0.2484		15.8918	0.1816		15.8918	0.1499		15.8918	0.0097858
	15.9003	0.2485		15.9002	0.1815		15.9002	0.1498		15.9002	0.0098592
	15.9087	0.2485		15.9085	0.1817		15.9085	0.1498		15.9085	0.0098714
	15.917	0.249		15.9168	0.1816		15.9168	0.1497		15.9168	0.0097736
	15.9253	0.2483		15.9252	0.1818		15.9252	0.1497		15.9252	0.0097736
	15.9337	0.2485		15.9335	0.1814		15.9335	0.1496		15.9335	0.0098959
	15.942	0.2483		15.9418	0.1815		15.9418	0.1492		15.9418	0.0096146
	15.9503	0.248		15.9502	0.1813		15.9502	0.1492		15.9502	0.0097369
	15.9587	0.2474		15.9585	0.1812		15.9585	0.1493		15.9585	0.0096513
	15.967	0.2473		15.9668	0.1812		15.9668	0.149		15.9668	0.0097736
	15.9753	0.2474		15.9752	0.181		15.9752	0.1492		15.9752	0.0093821
	15.9837	0.2465		15.9835	0.1806		15.9835	0.1483		15.9835	0.0092109
	15.992	0.2462		15.9918	0.1797		15.9918	0.1479		15.9918	0.0094066
	16.0003	0.2459		16.0002	0.18		16.0002	0.1479		16.0002	0.0095289
	16.0087	0.2458		16.0085	0.1802		16.0085	0.148		16.0085	0.0095656
	16.017	0.246		16.0168	0.1804		16.0168	0.148		16.0168	0.0095901
	16.0253	0.2457		16.0252	0.1802		16.0252	0.1477		16.0252	0.0096757
	16.0337	0.2454		16.0335	0.1798		16.0335	0.1475		16.0335	0.0096268
	16.042	0.2453		16.0418	0.1802		16.0418	0.1478		16.0418	0.0095779
	16.0503	0.2454		16.0502	0.1802		16.0502	0.1475		16.0502	0.00948
	16.0587	0.2454		16.0585	0.18		16.0585	0.1478		16.0585	0.0097491
	16.067	0.2447		16.0668	0.1801		16.0668	0.1471		16.0668	0.0096513
	16.0753	0.2446		16.0752	0.1794		16.0752	0.1469		16.0752	0.0097736
	16.0837	0.2443		16.0835	0.1793		16.0835	0.147		16.0835	0.009847
	16.092	0.2443		16.0918	0.1796		16.0918	0.1464		16.0918	0.0099326
	16.1003	0.2438		16.1002	0.1793		16.1002	0.1464		16.1002	0.0101
	16.1087	0.2437		16.1085	0.1794		16.1085	0.1463		16.1085	0.0102
	16.117	0.2439		16.1168	0.1794		16.1168	0.1461		16.1168	0.0103
	16.1253	0.2432		16.1252	0.1797		16.1252	0.1462		16.1252	0.0104
	16.1337	0.2435		16.1335	0.1799		16.1335	0.1466		16.1335	0.0107
	16.142	0.243		16.1418	0.1796		16.1418	0.1461		16.1418	0.0106
	16.1503	0.2433		16.1502	0.1794		16.1502	0.1461		16.1502	0.0108
	16.1587	0.2433		16.1585	0.1792		16.1585	0.1457		16.1585	0.011
	16.167	0.2433		16.1668	0.1793		16.1668	0.146		16.1668	0.0113
	16.1753	0.2435		16.1752	0.1797		16.1752	0.1462		16.1752	0.0118
	16.1837	0.2435		16.1835	0.1795		16.1835	0.1462		16.1835	0.012
	16.192	0.2437		16.1918	0.1796		16.1918	0.1465		16.1918	0.0122
	16.2003	0.2435		16.2002	0.1799		16.2002	0.1462		16.2002	0.0125
	16.2087	0.2437		16.2085	0.1796		16.2085	0.1462		16.2085	0.0124
	16.217	0.2432		16.2168	0.1796		16.2168	0.1461		16.2168	0.0126
	16.2253	0.2431		16.2252	0.1791		16.2252	0.1457		16.2252	0.013
	16.2337	0.2428		16.2335	0.1797		16.2335	0.1457		16.2335	0.0131
	16.242	0.2426		16.2418	0.1797		16.2418	0.1459		16.2418	0.0134
	16.2503	0.2422		16.2502	0.1797		16.2502	0.1459		16.2502	0.0134
	16.2587	0.2424		16.2585	0.1797		16.2585	0.1454		16.2585	0.0137
	16.267	0.242		16.2668	0.1797		16.2668	0.1454		16.2668	0.0141
	16.2753	0.2422		16.2752	0.1794		16.2752	0.1452		16.2752	0.0143
	16.2837	0.2416		16.2835	0.1796		16.2835	0.1448		16.2835	0.0144
	16.292	0.2414		16.2918	0.1794		16.2918	0.1451		16.2918	0.0146
	16.3003	0.2409		16.3002	0.1792		16.3002	0.1442		16.3002	0.0148
	16.3087	0.2404		16.3085	0.1785		16.3085	0.1442		16.3085	0.0151
	16.317	0.2406		16.3168	0.1792		16.3168	0.1442		16.3168	0.0156
	16.3253	0.2407		16.3252	0.1781		16.3252	0.1441		16.3252	0.016
	16.3337	0.2401		16.3335	0.1784		16.3335	0.1441		16.3335	0.0164
	16.342	0.2405		16.3418	0.1787		16.3418	0.1443		16.3418	0.0168
	16.3503	0.2402		16.3502	0.1786		16.3502	0.1438		16.3502	0.0171
	16.3587	0.2403		16.3585	0.1783		16.3585	0.1437		16.3585	0.0176
	16.367	0.24		16.3668	0.1785		16.3668	0.1435		16.3668	0.0177
	16.3753	0.2392		16.3752	0.1782		16.3752	0.1436		16.3752	0.0182
	16.3837	0.2394		16.3835	0.178		16.3835	0.1432		16.3835	0.0186
	16.392	0.2391		16.3918	0.178		16.3918	0.1432		16.3918	0.0191
	16.4003	0.2395		16.4002	0.1782		16.4002	0.143		16.4002	0.0195
	16.4087	0.2384		16.4085	0.178		16.4085	0.1427		16.4085	0.0202
	16.417	0.2383		16.4168	0.1778		16.4168	0.1427		16.4168	0.0207
	16.4253	0.2399		16.4252	0.1782		16.4252	0.1428		16.4252	0.0213
	16.4337	0.2386		16.4335	0.1781		16.4335	0.1425		16.4335	0.0218
	16.442	0.2388		16.4418	0.1778		16.4418	0.1429		16.4418	0.0223
	16.4503	0.2386		16.4502	0.1778		16.4502	0.1426		16.4502	0.023
	16.4587	0.2388		16.4585	0.1778		16.4585	0.1428		16.4585	0.0233
	16.467	0.2388		16.4668	0.1779		16.4668	0.1428		16.4668	0.0241
	16.4753	0.2385		16.4752	0.1781		16.4752	0.1422		16.4752	0.0248
	16.4837	0.2392		16.4835	0.1782		16.4835	0.1426		16.4835	0.0252
	16.492	0.2395		16.4918	0.1783		16.4918	0.1427		16.4918	0.0258
	16.5003	0.2389		16.5002	0.1788		16.5002	0.1432		16.5002	0.0263
	16.5087	0.2385		16.5085	0.179		16.5085	0.1423		16.5085	0.0269
	16.517	0.2385		16.5168	0.1789		16.5168	0.1427		16.5168	0.0277
	16.5253	0.2388		16.5252	0.1789		16.5252	0.1425		16.5252	0.0282
	16.5337	0.2387		16.5335	0.1784		16.5335	0.1422		16.5335	0.0288
	16.542	0.2384		16.5418	0.1784		16.5418	0.1426		16.5418	0.0292
	16.5503	0.238		16.5502	0.1784		16.5502	0.1422		16.5502	0.0296
	16.5587	0.2385		16.5585	0.1787		16.5585	0.1415		16.5585	0.0301
	16.567	0.2381		16.5668	0.179		16.5668	0.142		16.5668	0.0308
	16.5753	0.2381		16.5752	0.1785		16.5752	0.1416		16.5752	0.0315
	16.5837	0.2383		16.5835	0.1783		16.5835	0.1415		16.5835	0.0321
	16.592	0.2377		16.5918	0.1781		16.5918	0.1412		16.5918	0.0321
	16.6003	0.2378		16.6002	0.1786		16.6002	0.142		16.6002	0.0326
	16.6087	0.2371		16.6085	0.1779		16.6085	0.141		16.6085	0.0332
	16.617	0.237		16.6168	0.1776		16.6168	0.1408		16.6168	0.0336
	16.6253	0.2369		16.6252	0.1775		16.6252	0.1412		16.6252	0.0341
	16.6337	0.2369		16.6335	0.1768		16.6335	0.1409		16.6335	0.0348
	16.642	0.237		16.6418	0.1768		16.6418	0.1406		16.6418	0.0352
	16.6503	0.2367		16.6502	0.1771		16.6502	0.1408		16.6502	0.0357
	16.6587	0.2369		16.6585	0.1766		16.6585	0.1409		16.6585	0.0362
	16.667	0.2368		16.6668	0.177		16.6668	0.1403		16.6668	0.0366
	16.6753	0.2369		16.6752	0.1768		16.6752	0.1402		16.6752	0.0371
	16.6837	0.2365		16.6835	0.1768		16.6835	0.1401		16.6835	0.0376
	16.692	0.236		16.6918	0.1765		16.6918	0.1401		16.6918	0.0381
	16.7003	0.236		16.7002	0.1763		16.7002	0.1395		16.7002	0.0387
	16.7087	0.2361		16.7085	0.1761		16.7085	0.1397		16.7085	0.039
	16.717	0.2359		16.7168	0.1765		16.7168	0.1396		16.7168	0.0395
	16.7253	0.2357		16.7252	0.1765		16.7252	0.1395		16.7252	0.0399
	16.7337	0.2354		16.7335	0.176		16.7335	0.1395		16.7335	0.0404
	16.742	0.2354		16.7418	0.177		16.7418	0.1393		16.7418	0.0407
	16.7503	0.2356		16.7502	0.1771		16.7502	0.1396		16.7502	0.0413
	16.7587	0.2356		16.7585	0.1771		16.7585	0.1393		16.7585	0.0415
	16.767	0.2357		16.7668	0.1768		16.7668	0.1391		16.7668	0.0417
	16.7753	0.2357		16.7752	0.1772		16.7752	0.139		16.7752	0.0423
	16.7837	0.2358		16.7835	0.1774		16.7835	0.1388		16.7835	0.0428
	16.792	0.2357		16.7918	0.1768		16.7918	0.1389		16.7918	0.0431
	16.8003	0.2354		16.8002	0.1773		16.8002	0.1388		16.8002	0.0436
	16.8087	0.2357		16.8085	0.1772		16.8085	0.1392		16.8085	0.044
	16.817	0.2357		16.8168	0.1771		16.8168	0.1393		16.8168	0.0444
	16.8253	0.236		16.8252	0.1772		16.8252	0.1391		16.8252	0.0446
	16.8337	0.236		16.8335	0.1777		16.8335	0.1391		16.8335	0.045
	16.842	0.2359		16.8418	0.1778		16.8418	0.1391		16.8418	0.045
	16.8503	0.2354		16.8502	0.1772		16.8502	0.1388		16.8502	0.0454
	16.8587	0.2356		16.8585	0.1774		16.8585	0.1388		16.8585	0.0456
	16.867	0.2354		16.8668	0.1772		16.8668	0.1386		16.8668	0.0459
	16.8753	0.2357		16.8752	0.1768		16.8752	0.1389		16.8752	0.0458
	16.8837	0.2356		16.8835	0.1773		16.8835	0.1387		16.8835	0.046
	16.892	0.2353		16.8918	0.1771		16.8918	0.1385		16.8918	0.0464
	16.9003	0.2356		16.9002	0.1774		16.9002	0.1382		16.9002	0.0466
	16.9087	0.2357		16.9085	0.1777		16.9085	0.138		16.9085	0.0464
	16.917	0.2348		16.9168	0.1762		16.9168	0.1379		16.9168	0.0465
	16.9253	0.2343		16.9252	0.1763		16.9252	0.1371		16.9252	0.0467
	16.9337	0.2341		16.9335	0.1759		16.9335	0.1373		16.9335	0.047
	16.942	0.2338		16.9418	0.1761		16.9418	0.1372		16.9418	0.0471
	16.9503	0.2341		16.9502	0.1763		16.9502	0.1369		16.9502	0.0473
	16.9587	0.2339		16.9585	0.1763		16.9585	0.1372		16.9585	0.0472
	16.967	0.2339		16.9668	0.1764		16.9668	0.1366		16.9668	0.0475
	16.9753	0.2337		16.9752	0.1763		16.9752	0.1368		16.9752	0.0476
	16.9837	0.234		16.9835	0.1759		16.9835	0.1364		16.9835	0.0474
	16.992	0.2335		16.9918	0.1758		16.9918	0.1365		16.9918	0.0474
	17.0003	0.2337		17.0002	0.1756		17.0002	0.1364		17.0002	0.0473
	17.0087	0.2333		17.0085	0.1759		17.0085	0.136		17.0085	0.0474
	17.017	0.2327		17.0168	0.1757		17.0168	0.136		17.0168	0.0474
	17.0253	0.2331		17.0252	0.1753		17.0252	0.1355		17.0252	0.0477
	17.0337	0.233		17.0335	0.1755		17.0335	0.1353		17.0335	0.0479
	17.042	0.233		17.0418	0.1757		17.0418	0.1353		17.0418	0.0479
	17.0503	0.2336		17.0502	0.1752		17.0502	0.1353		17.0502	0.0479
	17.0587	0.2337		17.0585	0.1753		17.0585	0.1358		17.0585	0.0479
	17.067	0.2335		17.0668	0.1755		17.0668	0.1354		17.0668	0.0478
	17.0753	0.2336		17.0752	0.1755		17.0752	0.1353		17.0752	0.048
	17.0837	0.2333		17.0835	0.1751		17.0835	0.1354		17.0835	0.0483
	17.092	0.2332		17.0918	0.1751		17.0918	0.135		17.0918	0.0483
	17.1003	0.2331		17.1002	0.1754		17.1002	0.135		17.1002	0.0483
	17.1087	0.2337		17.1085	0.1757		17.1085	0.1352		17.1085	0.0484
	17.117	0.2337		17.1168	0.1758		17.1168	0.1351		17.1168	0.0482
	17.1253	0.2335		17.1252	0.1761		17.1252	0.1351		17.1252	0.0482
	17.1337	0.2341		17.1335	0.1761		17.1335	0.1349		17.1335	0.048
	17.142	0.234		17.1418	0.1764		17.1418	0.1349		17.1418	0.0481
	17.1503	0.2339		17.1502	0.1762		17.1502	0.135		17.1502	0.048
	17.1587	0.2335		17.1585	0.1757		17.1585	0.135		17.1585	0.0481
	17.167	0.233		17.1668	0.1758		17.1668	0.1348		17.1668	0.0479
	17.1753	0.2336		17.1752	0.1759		17.1752	0.1348		17.1752	0.048
	17.1837	0.2333		17.1835	0.1759		17.1835	0.1345		17.1835	0.0477
	17.192	0.2339		17.1918	0.1759		17.1918	0.1344		17.1918	0.0476
	17.2003	0.233		17.2002	0.176		17.2002	0.1341		17.2002	0.0476
	17.2087	0.2327		17.2085	0.1755		17.2085	0.1344		17.2085	0.0475
	17.217	0.2329		17.2168	0.1759		17.2168	0.1343		17.2168	0.0472
	17.2253	0.2332		17.2252	0.1748		17.2252	0.1341		17.2252	0.047
	17.2337	0.2326		17.2335	0.1746		17.2335	0.1336		17.2335	0.0469
	17.242	0.232		17.2418	0.1749		17.2418	0.1335		17.2418	0.0469
	17.2503	0.2322		17.2502	0.1741		17.2502	0.1333		17.2502	0.0468
	17.2587	0.2323		17.2585	0.1743		17.2585	0.1332		17.2585	0.0466
	17.267	0.2321		17.2668	0.175		17.2668	0.1328		17.2668	0.0465
	17.2753	0.232		17.2752	0.1744		17.2752	0.1328		17.2752	0.0465
	17.2837	0.2324		17.2835	0.1745		17.2835	0.1328		17.2835	0.0462
	17.292	0.2324		17.2918	0.1747		17.2918	0.1327		17.2918	0.0459
	17.3003	0.232		17.3002	0.1743		17.3002	0.1324		17.3002	0.0458
	17.3087	0.2321		17.3085	0.1739		17.3085	0.1323		17.3085	0.0457
	17.317	0.232		17.3168	0.1739		17.3168	0.1321		17.3168	0.0455
	17.3253	0.2325		17.3252	0.1736		17.3252	0.1321		17.3252	0.0454
	17.3337	0.2318		17.3335	0.174		17.3335	0.1321		17.3335	0.0454
	17.342	0.2321		17.3418	0.1734		17.3418	0.1317		17.3418	0.0452
	17.3503	0.2318		17.3502	0.1742		17.3502	0.1315		17.3502	0.0452
	17.3587	0.2317		17.3585	0.174		17.3585	0.1315		17.3585	0.045
	17.367	0.2315		17.3668	0.1739		17.3668	0.1317		17.3668	0.045
	17.3753	0.2315		17.3752	0.1742		17.3752	0.132		17.3752	0.0449
	17.3837	0.2322		17.3835	0.1738		17.3835	0.1319		17.3835	0.0449
	17.392	0.2317		17.3918	0.1738		17.3918	0.1315		17.3918	0.0446
	17.4003	0.2318		17.4002	0.1741		17.4002	0.1315		17.4002	0.0444
	17.4087	0.2317		17.4085	0.1735		17.4085	0.1315		17.4085	0.0444
	17.417	0.2318		17.4168	0.1741		17.4168	0.1314		17.4168	0.0444
	17.4253	0.2323		17.4252	0.1738		17.4252	0.1316		17.4252	0.0445
	17.4337	0.2324		17.4335	0.1739		17.4335	0.1316		17.4335	0.0444
	17.442	0.2327		17.4418	0.174		17.4418	0.1314		17.4418	0.0443
	17.4503	0.2325		17.4502	0.1741		17.4502	0.1314		17.4502	0.0441
	17.4587	0.2328		17.4585	0.1735		17.4585	0.1311		17.4585	0.0439
	17.467	0.2324		17.4668	0.1738		17.4668	0.1311		17.4668	0.0437
	17.4753	0.2327		17.4752	0.1739		17.4752	0.131		17.4752	0.0435
	17.4837	0.2327		17.4835	0.1733		17.4835	0.131		17.4835	0.0434
	17.492	0.2325		17.4918	0.1735		17.4918	0.131		17.4918	0.0431
	17.5003	0.2324		17.5002	0.1733		17.5002	0.1308		17.5002	0.043
	17.5087	0.2325		17.5085	0.1733		17.5085	0.1308		17.5085	0.0427
	17.517	0.2329		17.5168	0.1736		17.5168	0.1305		17.5168	0.0428
	17.5253	0.2324		17.5252	0.1731		17.5252	0.1307		17.5252	0.0423
	17.5337	0.2323		17.5335	0.1729		17.5335	0.1308		17.5335	0.0421
	17.542	0.2315		17.5418	0.1724		17.5418	0.1302		17.5418	0.0418
	17.5503	0.2311		17.5502	0.1719		17.5502	0.1303		17.5502	0.0415
	17.5587	0.2311		17.5585	0.1722		17.5585	0.1301		17.5585	0.0415
	17.567	0.2315		17.5668	0.1722		17.5668	0.1301		17.5668	0.0415
	17.5753	0.2309		17.5752	0.1722		17.5752	0.13		17.5752	0.0412
	17.5837	0.2311		17.5835	0.1721		17.5835	0.13		17.5835	0.041
	17.592	0.2314		17.5918	0.1719		17.5918	0.1296		17.5918	0.0411
	17.6003	0.2311		17.6002	0.1717		17.6002	0.1297		17.6002	0.0408
	17.6087	0.2311		17.6085	0.1719		17.6085	0.1296		17.6085	0.0406
	17.617	0.2314		17.6168	0.1717		17.6168	0.1298		17.6168	0.0404
	17.6253	0.2309		17.6252	0.172		17.6252	0.1296		17.6252	0.0402
	17.6337	0.231		17.6335	0.1716		17.6335	0.1294		17.6335	0.04
	17.642	0.2308		17.6418	0.1715		17.6418	0.1291		17.6418	0.0398
	17.6503	0.2307		17.6502	0.171		17.6502	0.1291		17.6502	0.0397
	17.6587	0.2306		17.6585	0.1715		17.6585	0.1291		17.6585	0.0395
	17.667	0.2305		17.6668	0.1712		17.6668	0.1293		17.6668	0.0395
	17.6753	0.2304		17.6752	0.1714		17.6752	0.129		17.6752	0.0394
	17.6837	0.2303		17.6835	0.1711		17.6835	0.1294		17.6835	0.0393
	17.692	0.2306		17.6918	0.1715		17.6918	0.1291		17.6918	0.0391
	17.7003	0.2308		17.7002	0.1719		17.7002	0.1296		17.7002	0.0391
	17.7087	0.2306		17.7085	0.1718		17.7085	0.1295		17.7085	0.039
	17.717	0.2306		17.7168	0.172		17.7168	0.1295		17.7168	0.0393
	17.7253	0.2309		17.7252	0.1715		17.7252	0.1293		17.7252	0.0391
	17.7337	0.2309		17.7335	0.172		17.7335	0.1295		17.7335	0.0388
	17.742	0.2307		17.7418	0.1717		17.7418	0.1297		17.7418	0.0389
	17.7503	0.2311		17.7502	0.172		17.7502	0.1295		17.7502	0.0387
	17.7587	0.2311		17.7585	0.1721		17.7585	0.1296		17.7585	0.0385
	17.767	0.2311		17.7668	0.1721		17.7668	0.1296		17.7668	0.0385
	17.7753	0.231		17.7752	0.1719		17.7752	0.1294		17.7752	0.0382
	17.7837	0.2309		17.7835	0.1725		17.7835	0.1292		17.7835	0.0381
	17.792	0.2305		17.7918	0.172		17.7918	0.129		17.7918	0.038
	17.8003	0.2305		17.8002	0.1716		17.8002	0.1289		17.8002	0.0378
	17.8087	0.2304		17.8085	0.1714		17.8085	0.129		17.8085	0.0376
	17.817	0.2306		17.8168	0.1717		17.8168	0.1289		17.8168	0.0375
	17.8253	0.2308		17.8252	0.1717		17.8252	0.1288		17.8252	0.0374
	17.8337	0.2307		17.8335	0.172		17.8335	0.1291		17.8335	0.0372
	17.842	0.2309		17.8418	0.1719		17.8418	0.1291		17.8418	0.0367
	17.8503	0.23		17.8502	0.1713		17.8502	0.129		17.8502	0.0366
	17.8587	0.2295		17.8585	0.1706		17.8585	0.1285		17.8585	0.0365
	17.867	0.2295		17.8668	0.1708		17.8668	0.1281		17.8668	0.0365
	17.8753	0.2298		17.8752	0.1709		17.8752	0.1284		17.8752	0.0362
	17.8837	0.2296		17.8835	0.1713		17.8835	0.1283		17.8835	0.0362
	17.892	0.2293		17.8918	0.171		17.8918	0.1281		17.8918	0.0362
	17.9003	0.2293		17.9002	0.1711		17.9002	0.128		17.9002	0.036
	17.9087	0.229		17.9085	0.171		17.9085	0.1279		17.9085	0.0358
	17.917	0.2293		17.9168	0.171		17.9168	0.1284		17.9168	0.0357
	17.9253	0.2296		17.9252	0.1704		17.9252	0.1282		17.9252	0.0354
	17.9337	0.2288		17.9335	0.1705		17.9335	0.1277		17.9335	0.0354
	17.942	0.2288		17.9418	0.1707		17.9418	0.128		17.9418	0.0352
	17.9503	0.2288		17.9502	0.1704		17.9502	0.1283		17.9502	0.0351
	17.9587	0.2286		17.9585	0.1707		17.9585	0.1281		17.9585	0.0351
	17.967	0.2286		17.9668	0.1704		17.9668	0.128		17.9668	0.0352
	17.9753	0.2288		17.9752	0.1707		17.9752	0.1281		17.9752	0.035
	17.9837	0.2289		17.9835	0.1705		17.9835	0.1283		17.9835	0.035
	17.992	0.2287		17.9918	0.1706		17.9918	0.1281		17.9918	0.0349
	18.0003	0.2287		18.0002	0.171		18.0002	0.1284		18.0002	0.035
	18.0087	0.2291		18.0085	0.1708		18.0085	0.1284		18.0085	0.0346
	18.017	0.2285		18.0168	0.1708		18.0168	0.1285		18.0168	0.0347
	18.0253	0.2288		18.0252	0.1704		18.0252	0.1285		18.0252	0.0345
	18.0337	0.2292		18.0335	0.1707		18.0335	0.1284		18.0335	0.0345
	18.042	0.229		18.0418	0.1711		18.0418	0.1284		18.0418	0.0348
	18.0503	0.2297		18.0502	0.171		18.0502	0.1287		18.0502	0.0347
	18.0587	0.2295		18.0585	0.1715		18.0585	0.1288		18.0585	0.0345
	18.067	0.2296		18.0668	0.1716		18.0668	0.129		18.0668	0.0343
	18.0753	0.2301		18.0752	0.171		18.0752	0.1291		18.0752	0.0343
	18.0837	0.2298		18.0835	0.1713		18.0835	0.1286		18.0835	0.0342
	18.092	0.23		18.0918	0.171		18.0918	0.1291		18.0918	0.0341
	18.1003	0.2298		18.1002	0.1713		18.1002	0.1287		18.1002	0.0338
	18.1087	0.2297		18.1085	0.1718		18.1085	0.1287		18.1085	0.0336
	18.117	0.2295		18.1168	0.1712		18.1168	0.1285		18.1168	0.0335
	18.1253	0.2297		18.1252	0.1712		18.1252	0.1286		18.1252	0.0335
	18.1337	0.2291		18.1335	0.1712		18.1335	0.1285		18.1335	0.0333
	18.142	0.229		18.1418	0.171		18.1418	0.1282		18.1418	0.0334
	18.1503	0.2291		18.1502	0.1719		18.1502	0.1284		18.1502	0.0327
	18.1587	0.2287		18.1585	0.1711		18.1585	0.1283		18.1585	0.0324
	18.167	0.2278		18.1668	0.1707		18.1668	0.1277		18.1668	0.0325
	18.1753	0.2281		18.1752	0.1709		18.1752	0.1276		18.1752	0.0324
	18.1837	0.2285		18.1835	0.1711		18.1835	0.128		18.1835	0.0323
	18.192	0.2277		18.1918	0.1705		18.1918	0.1275		18.1918	0.0322
	18.2003	0.2281		18.2002	0.1708		18.2002	0.1279		18.2002	0.032
	18.2087	0.2278		18.2085	0.1707		18.2085	0.1275		18.2085	0.032
	18.217	0.2276		18.2168	0.1712		18.2168	0.1276		18.2168	0.0319
	18.2253	0.2274		18.2252	0.171		18.2252	0.1278		18.2252	0.0317
	18.2337	0.2279		18.2335	0.1706		18.2335	0.1276		18.2335	0.0314
	18.242	0.2275		18.2418	0.1704		18.2418	0.1275		18.2418	0.0313
	18.2503	0.2274		18.2502	0.1706		18.2502	0.1275		18.2502	0.0311
	18.2587	0.2273		18.2585	0.1705		18.2585	0.1272		18.2585	0.0313
	18.267	0.227		18.2668	0.1705		18.2668	0.1271		18.2668	0.0312
	18.2753	0.2267		18.2752	0.1703		18.2752	0.1265		18.2752	0.0311
	18.2837	0.227		18.2835	0.1703		18.2835	0.1271		18.2835	0.0311
	18.292	0.2269		18.2918	0.171		18.2918	0.1266		18.2918	0.0311
	18.3003	0.2269		18.3002	0.1706		18.3002	0.127		18.3002	0.031
	18.3087	0.2268		18.3085	0.1708		18.3085	0.1272		18.3085	0.0309
	18.317	0.2266		18.3168	0.1714		18.3168	0.1274		18.3168	0.0308
	18.3253	0.2272		18.3252	0.1707		18.3252	0.1274		18.3252	0.0307
	18.3337	0.2268		18.3335	0.1711		18.3335	0.1271		18.3335	0.0307
	18.342	0.2267		18.3418	0.1712		18.3418	0.1269		18.3418	0.0308
	18.3503	0.2269		18.3502	0.1712		18.3502	0.1273		18.3502	0.0308
	18.3587	0.2268		18.3585	0.1717		18.3585	0.1275		18.3585	0.0307
	18.367	0.2268		18.3668	0.1714		18.3668	0.1271		18.3668	0.0306
	18.3753	0.2275		18.3752	0.1716		18.3752	0.127		18.3752	0.0307
	18.3837	0.2271		18.3835	0.1713		18.3835	0.127		18.3835	0.0306
	18.392	0.2267		18.3918	0.1715		18.3918	0.127		18.3918	0.0303
	18.4003	0.2274		18.4002	0.1717		18.4002	0.127		18.4002	0.0302
	18.4087	0.2271		18.4085	0.1711		18.4085	0.1269		18.4085	0.0302
	18.417	0.227		18.4168	0.1716		18.4168	0.1269		18.4168	0.0302
	18.4253	0.2271		18.4252	0.1712		18.4252	0.1269		18.4252	0.0301
	18.4337	0.2268		18.4335	0.1715		18.4335	0.1269		18.4335	0.03
	18.442	0.2273		18.4418	0.1717		18.4418	0.1271		18.4418	0.03
	18.4503	0.2272		18.4502	0.1714		18.4502	0.127		18.4502	0.0301
	18.4587	0.2271		18.4585	0.1714		18.4585	0.1268		18.4585	0.0298
	18.467	0.2272		18.4668	0.1712		18.4668	0.127		18.4668	0.0295
	18.4753	0.2264		18.4752	0.1709		18.4752	0.1268		18.4752	0.0294
	18.4837	0.2261		18.4835	0.1707		18.4835	0.1265		18.4835	0.0294
	18.492	0.2264		18.4918	0.1709		18.4918	0.1261		18.4918	0.0295
	18.5003	0.2262		18.5002	0.1705		18.5002	0.1262		18.5002	0.0293
	18.5087	0.2258		18.5085	0.171		18.5085	0.1259		18.5085	0.0295
	18.517	0.226		18.5168	0.1704		18.5168	0.1257		18.5168	0.0295
	18.5253	0.226		18.5252	0.171		18.5252	0.126		18.5252	0.0295
	18.5337	0.226		18.5335	0.1708		18.5335	0.126		18.5335	0.0292
	18.542	0.2262		18.5418	0.1704		18.5418	0.1257		18.5418	0.0292
	18.5503	0.2262		18.5502	0.1704		18.5502	0.1257		18.5502	0.029
	18.5587	0.2261		18.5585	0.171		18.5585	0.1254		18.5585	0.029
	18.567	0.2258		18.5668	0.1701		18.5668	0.1257		18.5668	0.029
	18.5753	0.2257		18.5752	0.1703		18.5752	0.1255		18.5752	0.0291
	18.5837	0.2257		18.5835	0.1708		18.5835	0.1253		18.5835	0.029
	18.592	0.2257		18.5918	0.1707		18.5918	0.1248		18.5918	0.029
	18.6003	0.2261		18.6002	0.1704		18.6002	0.1254		18.6002	0.0291
	18.6087	0.2262		18.6085	0.1702		18.6085	0.1253		18.6085	0.029
	18.617	0.2259		18.6168	0.1704		18.6168	0.1255		18.6168	0.0291
	18.6253	0.2261		18.6252	0.1707		18.6252	0.1252		18.6252	0.0292
	18.6337	0.226		18.6335	0.1708		18.6335	0.1256		18.6335	0.0291
	18.642	0.226		18.6418	0.1709		18.6418	0.1251		18.6418	0.0292
	18.6503	0.226		18.6502	0.1706		18.6502	0.1251		18.6502	0.0292
	18.6587	0.2261		18.6585	0.171		18.6585	0.1252		18.6585	0.0294
	18.667	0.2263		18.6668	0.1711		18.6668	0.1247		18.6668	0.0295
	18.6753	0.2267		18.6752	0.1713		18.6752	0.1257		18.6752	0.0294
	18.6837	0.2267		18.6835	0.1713		18.6835	0.1259		18.6835	0.0294
	18.692	0.2269		18.6918	0.1713		18.6918	0.1258		18.6918	0.0294
	18.7003	0.2267		18.7002	0.1707		18.7002	0.1256		18.7002	0.0292
	18.7087	0.2267		18.7085	0.1708		18.7085	0.1257		18.7085	0.0294
	18.717	0.2264		18.7168	0.1708		18.7168	0.1255		18.7168	0.0293
	18.7253	0.2265		18.7252	0.1707		18.7252	0.1255		18.7252	0.0292
	18.7337	0.2267		18.7335	0.1711		18.7335	0.1253		18.7335	0.0291
	18.742	0.2263		18.7418	0.1707		18.7418	0.1251		18.7418	0.0292
	18.7503	0.2264		18.7502	0.1707		18.7502	0.1253		18.7502	0.0291
	18.7587	0.2262		18.7585	0.171		18.7585	0.1251		18.7585	0.0291
	18.767	0.2261		18.7668	0.1709		18.7668	0.1247		18.7668	0.0287
	18.7753	0.2265		18.7752	0.1705		18.7752	0.1251		18.7752	0.0286
	18.7837	0.2254		18.7835	0.1707		18.7835	0.125		18.7835	0.0286
	18.792	0.2251		18.7918	0.1708		18.7918	0.1242		18.7918	0.0287
	18.8003	0.2252		18.8002	0.1704		18.8002	0.1243		18.8002	0.0288
	18.8087	0.2253		18.8085	0.1708		18.8085	0.1241		18.8085	0.0288
	18.817	0.2253		18.8168	0.1706		18.8168	0.1237		18.8168	0.0288
	18.8253	0.2252		18.8252	0.1705		18.8252	0.1238		18.8252	0.0287
	18.8337	0.225		18.8335	0.1707		18.8335	0.1236		18.8335	0.0287
	18.842	0.2248		18.8418	0.1709		18.8418	0.1239		18.8418	0.0286
	18.8503	0.2248		18.8502	0.17		18.8502	0.1234		18.8502	0.0286
	18.8587	0.2245		18.8585	0.1704		18.8585	0.1233		18.8585	0.0285
	18.867	0.224		18.8668	0.1701		18.8668	0.1232		18.8668	0.0286
	18.8753	0.2242		18.8752	0.1699		18.8752	0.1232		18.8752	0.0284
	18.8837	0.224		18.8835	0.1704		18.8835	0.1231		18.8835	0.0286
	18.892	0.2243		18.8918	0.1704		18.8918	0.1233		18.8918	0.0284
	18.9003	0.2236		18.9002	0.1699		18.9002	0.1228		18.9002	0.0285
	18.9087	0.2236		18.9085	0.1704		18.9085	0.1226		18.9085	0.0287
	18.917	0.2231		18.9168	0.1703		18.9168	0.1222		18.9168	0.0286
	18.9253	0.2236		18.9252	0.1708		18.9252	0.1228		18.9252	0.0287
	18.9337	0.2237		18.9335	0.1703		18.9335	0.1228		18.9335	0.0288
	18.942	0.2233		18.9418	0.1703		18.9418	0.1228		18.9418	0.0287
	18.9503	0.223		18.9502	0.1701		18.9502	0.1228		18.9502	0.0287
	18.9587	0.2228		18.9585	0.1706		18.9585	0.1226		18.9585	0.029
	18.967	0.2232		18.9668	0.1707		18.9668	0.1228		18.9668	0.029
	18.9753	0.2234		18.9752	0.1709		18.9752	0.1227		18.9752	0.0288
	18.9837	0.2234		18.9835	0.1706		18.9835	0.1225		18.9835	0.0289
	18.992	0.223		18.9918	0.1707		18.9918	0.1229		18.9918	0.0288
	19.0003	0.2236		19.0002	0.1713		19.0002	0.1227		19.0002	0.029
	19.0087	0.2232		19.0085	0.1714		19.0085	0.1224		19.0085	0.0292
	19.017	0.2229		19.0168	0.1713		19.0168	0.1225		19.0168	0.0291
	19.0253	0.2227		19.0252	0.1714		19.0252	0.1222		19.0252	0.029
	19.0337	0.2228		19.0335	0.1707		19.0335	0.1223		19.0335	0.0289
	19.042	0.2227		19.0418	0.1711		19.0418	0.1219		19.0418	0.0292
	19.0503	0.2225		19.0502	0.171		19.0502	0.1222		19.0502	0.0292
	19.0587	0.2229		19.0585	0.1707		19.0585	0.1222		19.0585	0.0292
	19.067	0.2223		19.0668	0.1707		19.0668	0.1218		19.0668	0.0292
	19.0753	0.2227		19.0752	0.1711		19.0752	0.122		19.0752	0.0292
	19.0837	0.2227		19.0835	0.1707		19.0835	0.1217		19.0835	0.029
	19.092	0.2222		19.0918	0.1706		19.0918	0.122		19.0918	0.0288
	19.1003	0.2215		19.1002	0.1702		19.1002	0.1213		19.1002	0.0288
	19.1087	0.2212		19.1085	0.1702		19.1085	0.121		19.1085	0.0289
	19.117	0.2211		19.1168	0.1703		19.1168	0.121		19.1168	0.029
	19.1253	0.2211		19.1252	0.1704		19.1252	0.1209		19.1252	0.029
	19.1337	0.2214		19.1335	0.1704		19.1335	0.1209		19.1335	0.0292
	19.142	0.2209		19.1418	0.1702		19.1418	0.1209		19.1418	0.029
	19.1503	0.221		19.1502	0.1703		19.1502	0.1208		19.1502	0.0291
	19.1587	0.2211		19.1585	0.1704		19.1585	0.1208		19.1585	0.029
	19.167	0.2208		19.1668	0.1705		19.1668	0.1205		19.1668	0.0288
	19.1753	0.2206		19.1752	0.1696		19.1752	0.1202		19.1752	0.0289
	19.1837	0.2202		19.1835	0.1701		19.1835	0.12		19.1835	0.0288
	19.192	0.2202		19.1918	0.1702		19.1918	0.1201		19.1918	0.0288
	19.2003	0.2202		19.2002	0.1705		19.2002	0.1204		19.2002	0.0289
	19.2087	0.22		19.2085	0.1702		19.2085	0.1201		19.2085	0.0289
	19.217	0.2197		19.2168	0.1707		19.2168	0.12		19.2168	0.0288
	19.2253	0.2195		19.2252	0.1705		19.2252	0.1196		19.2252	0.0289
	19.2337	0.2203		19.2335	0.1711		19.2335	0.1197		19.2335	0.029
	19.242	0.2203		19.2418	0.1707		19.2418	0.1198		19.2418	0.0288
	19.2503	0.2201		19.2502	0.1705		19.2502	0.1198		19.2502	0.0291
	19.2587	0.2197		19.2585	0.1702		19.2585	0.1199		19.2585	0.0288
	19.267	0.2195		19.2668	0.171		19.2668	0.1195		19.2668	0.0292
	19.2753	0.22		19.2752	0.1708		19.2752	0.1198		19.2752	0.0295
	19.2837	0.2202		19.2835	0.171		19.2835	0.1194		19.2835	0.0294
	19.292	0.2204		19.2918	0.171		19.2918	0.1197		19.2918	0.0296
	19.3003	0.2205		19.3002	0.1713		19.3002	0.1199		19.3002	0.0295
	19.3087	0.2205		19.3085	0.171		19.3085	0.1203		19.3085	0.0296
	19.317	0.2207		19.3168	0.1712		19.3168	0.1201		19.3168	0.0295
	19.3253	0.2206		19.3252	0.1712		19.3252	0.1195		19.3252	0.0293
	19.3337	0.2205		19.3335	0.1716		19.3335	0.1198		19.3335	0.0293
	19.342	0.2203		19.3418	0.1713		19.3418	0.1196		19.3418	0.0293
	19.3503	0.2206		19.3502	0.1713		19.3502	0.1192		19.3502	0.0294
	19.3587	0.2202		19.3585	0.1708		19.3585	0.1191		19.3585	0.0291
	19.367	0.2203		19.3668	0.1707		19.3668	0.119		19.3668	0.0289
	19.3753	0.22		19.3752	0.1712		19.3752	0.1191		19.3752	0.029
	19.3837	0.2199		19.3835	0.1711		19.3835	0.119		19.3835	0.0291
	19.392	0.2203		19.3918	0.1712		19.3918	0.1189		19.3918	0.0286
	19.4003	0.2203		19.4002	0.171		19.4002	0.119		19.4002	0.0286
	19.4087	0.2195		19.4085	0.1705		19.4085	0.1184		19.4085	0.0287
	19.417	0.2193		19.4168	0.1702		19.4168	0.1181		19.4168	0.0286
	19.4253	0.2194		19.4252	0.1701		19.4252	0.1177		19.4252	0.0286
	19.4337	0.219		19.4335	0.1701		19.4335	0.1178		19.4335	0.0284
	19.442	0.219		19.4418	0.1702		19.4418	0.1175		19.4418	0.0284
	19.4503	0.2195		19.4502	0.1701		19.4502	0.1176		19.4502	0.0285
	19.4587	0.2191		19.4585	0.1706		19.4585	0.1175		19.4585	0.0285
	19.467	0.2191		19.4668	0.17		19.4668	0.1173		19.4668	0.0283
	19.4753	0.219		19.4752	0.1702		19.4752	0.1171		19.4752	0.0282
	19.4837	0.2186		19.4835	0.1703		19.4835	0.1168		19.4835	0.0283
	19.492	0.2186		19.4918	0.1707		19.4918	0.1169		19.4918	0.0281
	19.5003	0.2183		19.5002	0.1704		19.5002	0.1168		19.5002	0.028
	19.5087	0.2181		19.5085	0.1705		19.5085	0.1167		19.5085	0.028
	19.517	0.2184		19.5168	0.1702		19.5168	0.1166		19.5168	0.0283
	19.5253	0.2184		19.5252	0.1701		19.5252	0.1167		19.5252	0.028
	19.5337	0.2185		19.5335	0.1706		19.5335	0.1162		19.5335	0.0281
	19.542	0.2188		19.5418	0.1704		19.5418	0.1163		19.5418	0.0282
	19.5503	0.2185		19.5502	0.1707		19.5502	0.1164		19.5502	0.028
	19.5587	0.2187		19.5585	0.171		19.5585	0.1161		19.5585	0.0282
	19.567	0.2186		19.5668	0.1705		19.5668	0.1161		19.5668	0.0279
	19.5753	0.2181		19.5752	0.1704		19.5752	0.1164		19.5752	0.028
	19.5837	0.2185		19.5835	0.1705		19.5835	0.116		19.5835	0.0281
	19.592	0.2183		19.5918	0.1706		19.5918	0.116		19.5918	0.0283
	19.6003	0.2182		19.6002	0.1715		19.6002	0.1161		19.6002	0.0283
	19.6087	0.219		19.6085	0.1716		19.6085	0.1158		19.6085	0.0282
	19.617	0.2194		19.6168	0.1717		19.6168	0.116		19.6168	0.0282
	19.6253	0.2187		19.6252	0.1722		19.6252	0.116		19.6252	0.0282
	19.6337	0.2188		19.6335	0.1716		19.6335	0.1158		19.6335	0.0281
	19.642	0.219		19.6418	0.1715		19.6418	0.1159		19.6418	0.0281
	19.6503	0.2186		19.6502	0.1716		19.6502	0.1156		19.6502	0.028
	19.6587	0.2192		19.6585	0.1714		19.6585	0.1156		19.6585	0.0278
	19.667	0.2195		19.6668	0.1719		19.6668	0.1154		19.6668	0.0278
	19.6753	0.219		19.6752	0.1718		19.6752	0.1152		19.6752	0.0281
	19.6837	0.2188		19.6835	0.1714		19.6835	0.1149		19.6835	0.028
	19.692	0.2191		19.6918	0.1712		19.6918	0.115		19.6918	0.028
	19.7003	0.219		19.7002	0.1711		19.7002	0.115		19.7002	0.0276
	19.7087	0.2188		19.7085	0.1716		19.7085	0.1149		19.7085	0.0274
	19.717	0.2183		19.7168	0.1713		19.7168	0.1145		19.7168	0.0273
	19.7253	0.2174		19.7252	0.1713		19.7252	0.1142		19.7252	0.0274
	19.7337	0.2175		19.7335	0.1711		19.7335	0.1137		19.7335	0.0273
	19.742	0.2171		19.7418	0.1713		19.7418	0.1139		19.7418	0.0271
	19.7503	0.2172		19.7502	0.171		19.7502	0.1139		19.7502	0.0271
	19.7587	0.2173		19.7585	0.171		19.7585	0.1139		19.7585	0.0271
	19.767	0.217		19.7668	0.1711		19.7668	0.114		19.7668	0.027
	19.7753	0.2173		19.7752	0.1712		19.7752	0.1138		19.7752	0.027
	19.7837	0.2173		19.7835	0.1713		19.7835	0.1141		19.7835	0.027
	19.792	0.2165		19.7918	0.1703		19.7918	0.1137		19.7918	0.0268
	19.8003	0.2166		19.8002	0.1703		19.8002	0.1136		19.8002	0.0268
	19.8087	0.2165		19.8085	0.1704		19.8085	0.1133		19.8085	0.0266
	19.817	0.2165		19.8168	0.17		19.8168	0.1132		19.8168	0.0267
	19.8253	0.2163		19.8252	0.1703		19.8252	0.113		19.8252	0.0267
	19.8337	0.2161		19.8335	0.1707		19.8335	0.1134		19.8335	0.0266
	19.842	0.2162		19.8418	0.171		19.8418	0.1132		19.8418	0.0267
	19.8503	0.2164		19.8502	0.1707		19.8502	0.1131		19.8502	0.0267
	19.8587	0.2166		19.8585	0.1711		19.8585	0.1132		19.8585	0.0266
	19.867	0.2165		19.8668	0.1713		19.8668	0.1131		19.8668	0.0267
	19.8753	0.2165		19.8752	0.1715		19.8752	0.1132		19.8752	0.0266
	19.8837	0.2164		19.8835	0.1716		19.8835	0.1133		19.8835	0.0266
	19.892	0.2165		19.8918	0.1713		19.8918	0.1134		19.8918	0.0267
	19.9003	0.2163		19.9002	0.1717		19.9002	0.1128		19.9002	0.0268
	19.9087	0.2167		19.9085	0.1715		19.9085	0.1133		19.9085	0.0268
	19.917	0.2166		19.9168	0.172		19.9168	0.1134		19.9168	0.0271
	19.9253	0.2168		19.9252	0.1711		19.9252	0.1134		19.9252	0.0269
	19.9337	0.2173		19.9335	0.1716		19.9335	0.1133		19.9335	0.027
	19.942	0.2168		19.9418	0.1714		19.9418	0.1132		19.9418	0.0267
	19.9503	0.2168		19.9502	0.1714		19.9502	0.113		19.9502	0.0266
	19.9587	0.2168		19.9585	0.1716		19.9585	0.1133		19.9585	0.0265
	19.967	0.2167		19.9668	0.1716		19.9668	0.1132		19.9668	0.0266
	19.9753	0.2171		19.9752	0.1717		19.9752	0.113		19.9752	0.0265
	19.9837	0.2164		19.9835	0.1717		19.9835	0.113		19.9835	0.0263
	19.992	0.2168		19.9918	0.1722		19.9918	0.1127		19.9918	0.0262
	20.0003	0.2162		20.0002	0.1721		20.0002	0.1127		20.0002	0.0262
	20.0087	0.2163		20.0085	0.1722		20.0085	0.1131		20.0085	0.0261
	20.017	0.2162		20.0168	0.1722		20.0168	0.113		20.0168	0.0258
	20.0253	0.2159		20.0252	0.1718		20.0252	0.1127		20.0252	0.0255
	20.0337	0.2151		20.0335	0.1711		20.0335	0.1125		20.0335	0.0255
	20.042	0.2149		20.0418	0.1717		20.0418	0.1121		20.0418	0.0256
	20.0503	0.2148		20.0502	0.1719		20.0502	0.1119		20.0502	0.0255
	20.0587	0.215		20.0585	0.1716		20.0585	0.1119		20.0585	0.0254
	20.067	0.2148		20.0668	0.1716		20.0668	0.1118		20.0668	0.0253
	20.0753	0.2146		20.0752	0.1711		20.0752	0.112		20.0752	0.0255
	20.0837	0.2141		20.0835	0.1715		20.0835	0.1117		20.0835	0.0255
	20.092	0.2145		20.0918	0.1713		20.0918	0.1113		20.0918	0.0252
	20.1003	0.2144		20.1002	0.1713		20.1002	0.1113		20.1002	0.0251
	20.1087	0.2136		20.1085	0.171		20.1085	0.1114		20.1085	0.0252
	20.117	0.2139		20.1168	0.1709		20.1168	0.1111		20.1168	0.0249
	20.1253	0.2136		20.1252	0.1712		20.1252	0.1112		20.1252	0.0249
	20.1337	0.214		20.1335	0.1713		20.1335	0.1108		20.1335	0.025
	20.142	0.2139		20.1418	0.171		20.1418	0.1105		20.1418	0.025
	20.1503	0.2137		20.1502	0.171		20.1502	0.1107		20.1502	0.0251
	20.1587	0.2138		20.1585	0.1712		20.1585	0.1109		20.1585	0.0251
	20.167	0.2142		20.1668	0.1713		20.1668	0.1105		20.1668	0.0251
	20.1753	0.214		20.1752	0.1716		20.1752	0.1108		20.1752	0.025
	20.1837	0.2139		20.1835	0.1714		20.1835	0.1103		20.1835	0.025
	20.192	0.2144		20.1918	0.1716		20.1918	0.1104		20.1918	0.0251
	20.2003	0.2142		20.2002	0.171		20.2002	0.1102		20.2002	0.0251
	20.2087	0.2145		20.2085	0.172		20.2085	0.1102		20.2085	0.0252
	20.217	0.214		20.2168	0.1716		20.2168	0.1105		20.2168	0.0252
	20.2253	0.2142		20.2252	0.1718		20.2252	0.1104		20.2252	0.0253
	20.2337	0.2143		20.2335	0.1718		20.2335	0.1105		20.2335	0.0252
	20.242	0.2143		20.2418	0.1718		20.2418	0.1102		20.2418	0.0254
	20.2503	0.2145		20.2502	0.1723		20.2502	0.1106		20.2502	0.0251
	20.2587	0.2144		20.2585	0.1723		20.2585	0.1103		20.2585	0.0249
	20.267	0.2139		20.2668	0.1721		20.2668	0.1101		20.2668	0.0248
	20.2753	0.2139		20.2752	0.172		20.2752	0.1099		20.2752	0.0248
	20.2837	0.2143		20.2835	0.1723		20.2835	0.1098		20.2835	0.0247
	20.292	0.2138		20.2918	0.1723		20.2918	0.1097		20.2918	0.0246
	20.3003	0.2143		20.3002	0.1721		20.3002	0.1094		20.3002	0.0247
	20.3087	0.2141		20.3085	0.1716		20.3085	0.1094		20.3085	0.0247
	20.317	0.214		20.3168	0.1718		20.3168	0.1094		20.3168	0.0247
	20.3253	0.2136		20.3252	0.1725		20.3252	0.1091		20.3252	0.0245
	20.3337	0.2136		20.3335	0.1719		20.3335	0.1091		20.3335	0.0242
	20.342	0.2136		20.3418	0.1712		20.3418	0.1088		20.3418	0.0242
	20.3503	0.2126		20.3502	0.1715		20.3502	0.1085		20.3502	0.0243
	20.3587	0.2129		20.3585	0.1714		20.3585	0.108		20.3585	0.0243
	20.367	0.213		20.3668	0.1713		20.3668	0.1082		20.3668	0.0243
	20.3753	0.2126		20.3752	0.1715		20.3752	0.108		20.3752	0.0243
	20.3837	0.2125		20.3835	0.1714		20.3835	0.1081		20.3835	0.0243
	20.392	0.2129		20.3918	0.1708		20.3918	0.1078		20.3918	0.0245
	20.4003	0.2126		20.4002	0.1713		20.4002	0.1077		20.4002	0.0241
	20.4087	0.2126		20.4085	0.1712		20.4085	0.1078		20.4085	0.024
	20.417	0.2125		20.4168	0.1711		20.4168	0.1075		20.4168	0.024
	20.4253	0.2117		20.4252	0.1706		20.4252	0.1077		20.4252	0.0239
	20.4337	0.2119		20.4335	0.1712		20.4335	0.1073		20.4335	0.024
	20.442	0.2115		20.4418	0.1707		20.4418	0.1071		20.4418	0.0239
	20.4503	0.2113		20.4502	0.1709		20.4502	0.1069		20.4502	0.0242
	20.4587	0.2123		20.4585	0.171		20.4585	0.107		20.4585	0.0242
	20.467	0.212		20.4668	0.1712		20.4668	0.1072		20.4668	0.0242
	20.4753	0.2122		20.4752	0.1709		20.4752	0.1068		20.4752	0.024
	20.4837	0.2121		20.4835	0.1712		20.4835	0.1069		20.4835	0.0244
	20.492	0.2116		20.4918	0.1712		20.4918	0.1067		20.4918	0.024
	20.5003	0.212		20.5002	0.1715		20.5002	0.1067		20.5002	0.0241
	20.5087	0.2118		20.5085	0.171		20.5085	0.1067		20.5085	0.0244
	20.517	0.2115		20.5168	0.1715		20.5168	0.1064		20.5168	0.0244
	20.5253	0.2117		20.5252	0.1716		20.5252	0.1065		20.5252	0.0245
	20.5337	0.2122		20.5335	0.1719		20.5335	0.1065		20.5335	0.0247
	20.542	0.2121		20.5418	0.1721		20.5418	0.1067		20.5418	0.0247
	20.5503	0.2127		20.5502	0.1719		20.5502	0.1067		20.5502	0.0246
	20.5587	0.2124		20.5585	0.1718		20.5585	0.1063		20.5585	0.0246
	20.567	0.2124		20.5668	0.1712		20.5668	0.1063		20.5668	0.0247
	20.5753	0.2121		20.5752	0.1718		20.5752	0.1061		20.5752	0.0246
	20.5837	0.2122		20.5835	0.1719		20.5835	0.1064		20.5835	0.0246
	20.592	0.212		20.5918	0.1715		20.5918	0.1066		20.5918	0.0244
	20.6003	0.212		20.6002	0.1717		20.6002	0.1064		20.6002	0.0246
	20.6087	0.2121		20.6085	0.1719		20.6085	0.1058		20.6085	0.0245
	20.617	0.2119		20.6168	0.1722		20.6168	0.1061		20.6168	0.0245
	20.6253	0.212		20.6252	0.1722		20.6252	0.106		20.6252	0.0246
	20.6337	0.2114		20.6335	0.1721		20.6335	0.106		20.6335	0.0243
	20.642	0.212		20.6418	0.173		20.6418	0.1059		20.6418	0.0243
	20.6503	0.2116		20.6502	0.1717		20.6502	0.1054		20.6502	0.0242
	20.6587	0.2109		20.6585	0.1718		20.6585	0.1052		20.6585	0.0241
	20.667	0.2111		20.6668	0.1714		20.6668	0.1051		20.6668	0.024
	20.6753	0.2106		20.6752	0.1717		20.6752	0.1046		20.6752	0.0241
	20.6837	0.2111		20.6835	0.1723		20.6835	0.1049		20.6835	0.0239
	20.692	0.2106		20.6918	0.1719		20.6918	0.1049		20.6918	0.0243
	20.7003	0.2105		20.7002	0.1717		20.7002	0.1044		20.7002	0.0241
	20.7087	0.2105		20.7085	0.1717		20.7085	0.1049		20.7085	0.024
	20.717	0.2109		20.7168	0.1716		20.7168	0.1048		20.7168	0.0238
	20.7253	0.2109		20.7252	0.1715		20.7252	0.1044		20.7252	0.0238
	20.7337	0.2104		20.7335	0.1712		20.7335	0.1042		20.7335	0.0239
	20.742	0.2101		20.7418	0.1714		20.7418	0.1041		20.7418	0.0238
	20.7503	0.21		20.7502	0.1716		20.7502	0.1042		20.7502	0.0239
	20.7587	0.2099		20.7585	0.1717		20.7585	0.1037		20.7585	0.0239
	20.767	0.21		20.7668	0.1714		20.7668	0.1038		20.7668	0.0239
	20.7753	0.2102		20.7752	0.1716		20.7752	0.104		20.7752	0.0238
	20.7837	0.2099		20.7835	0.1714		20.7835	0.1039		20.7835	0.0239
	20.792	0.2107		20.7918	0.1718		20.7918	0.104		20.7918	0.0241
	20.8003	0.2106		20.8002	0.1716		20.8002	0.104		20.8002	0.0242
	20.8087	0.2108		20.8085	0.1723		20.8085	0.1038		20.8085	0.024
	20.817	0.2107		20.8168	0.1721		20.8168	0.1039		20.8168	0.0243
	20.8253	0.2108		20.8252	0.1721		20.8252	0.1034		20.8252	0.0245
	20.8337	0.2108		20.8335	0.1723		20.8335	0.1037		20.8335	0.0246
	20.842	0.2117		20.8418	0.1731		20.8418	0.1039		20.8418	0.0245
	20.8503	0.2112		20.8502	0.1727		20.8502	0.1037		20.8502	0.0243
	20.8587	0.2112		20.8585	0.1732		20.8585	0.1038		20.8585	0.0244
	20.867	0.2114		20.8668	0.173		20.8668	0.1039		20.8668	0.0244
	20.8753	0.2118		20.8752	0.173		20.8752	0.1041		20.8752	0.0244
	20.8837	0.2117		20.8835	0.1729		20.8835	0.1036		20.8835	0.0244
	20.892	0.2117		20.8918	0.1734		20.8918	0.1037		20.8918	0.0242
	20.9003	0.2119		20.9002	0.1732		20.9002	0.1031		20.9002	0.0243
	20.9087	0.2116		20.9085	0.1735		20.9085	0.1035		20.9085	0.0242
	20.917	0.2118		20.9168	0.1735		20.9168	0.1033		20.9168	0.0242
	20.9253	0.2117		20.9252	0.1734		20.9252	0.1036		20.9252	0.0243
	20.9337	0.2121		20.9335	0.1734		20.9335	0.1032		20.9335	0.0243
	20.942	0.212		20.9418	0.1729		20.9418	0.1032		20.9418	0.024
	20.9503	0.2121		20.9502	0.1733		20.9502	0.103		20.9502	0.0237
	20.9587	0.2121		20.9585	0.1728		20.9585	0.1032		20.9585	0.024
	20.967	0.2117		20.9668	0.1726		20.9668	0.1026		20.9668	0.0241
	20.9753	0.2121		20.9752	0.1725		20.9752	0.1024		20.9752	0.024
	20.9837	0.2125		20.9835	0.1727		20.9835	0.1025		20.9835	0.024
	20.992	0.2129		20.9918	0.1725		20.9918	0.1024		20.9918	0.0239
	21.0003	0.2129		21.0002	0.1724		21.0002	0.1021		21.0002	0.0242
	21.0087	0.2127		21.0085	0.1723		21.0085	0.1023		21.0085	0.0241
	21.017	0.2132		21.0168	0.1725		21.0168	0.1022		21.0168	0.0241
	21.0253	0.2133		21.0252	0.1722		21.0252	0.102		21.0252	0.024
	21.0337	0.2134		21.0335	0.1716		21.0335	0.1018		21.0335	0.0239
	21.042	0.2136		21.0418	0.1719		21.0418	0.1018		21.0418	0.0239
	21.0503	0.2138		21.0502	0.1717		21.0502	0.1015		21.0502	0.0239
	21.0587	0.2145		21.0585	0.1719		21.0585	0.1016		21.0585	0.024
	21.067	0.2142		21.0668	0.172		21.0668	0.1019		21.0668	0.0238
	21.0753	0.2153		21.0752	0.1722		21.0752	0.1012		21.0752	0.024
	21.0837	0.2157		21.0835	0.1717		21.0835	0.1015		21.0835	0.024
	21.092	0.2159		21.0918	0.1717		21.0918	0.1013		21.0918	0.0239
	21.1003	0.2163		21.1002	0.1721		21.1002	0.1011		21.1002	0.0241
	21.1087	0.2171		21.1085	0.1722		21.1085	0.1017		21.1085	0.0242
	21.117	0.2176		21.1168	0.1725		21.1168	0.1015		21.1168	0.0242
	21.1253	0.2182		21.1252	0.1728		21.1252	0.1014		21.1252	0.0242
	21.1337	0.2188		21.1335	0.1719		21.1335	0.1009		21.1335	0.0242
	21.142	0.2196		21.1418	0.1723		21.1418	0.101		21.1418	0.0243
	21.1503	0.22		21.1502	0.1725		21.1502	0.101		21.1502	0.0245
	21.1587	0.221		21.1585	0.1723		21.1585	0.101		21.1585	0.0245
	21.167	0.222		21.1668	0.1717		21.1668	0.1016		21.1668	0.0246
	21.1753	0.2233		21.1752	0.1723		21.1752	0.1017		21.1752	0.0248
	21.1837	0.2238		21.1835	0.1725		21.1835	0.1015		21.1835	0.0248
	21.192	0.2245		21.1918	0.1723		21.1918	0.1017		21.1918	0.0246
	21.2003	0.225		21.2002	0.1723		21.2002	0.1013		21.2002	0.0246
	21.2087	0.2258		21.2085	0.1717		21.2085	0.1017		21.2085	0.0245
	21.217	0.2267		21.2168	0.1727		21.2168	0.101		21.2168	0.0245
	21.2253	0.2276		21.2252	0.172		21.2252	0.1012		21.2252	0.0244
	21.2337	0.2285		21.2335	0.1722		21.2335	0.1015		21.2335	0.0244
	21.242	0.2296		21.2418	0.1721		21.2418	0.1013		21.2418	0.0245
	21.2503	0.2304		21.2502	0.1717		21.2502	0.1014		21.2502	0.0246
	21.2587	0.2313		21.2585	0.1717		21.2585	0.101		21.2585	0.0241
	21.267	0.2326		21.2668	0.1717		21.2668	0.1009		21.2668	0.0241
	21.2753	0.2332		21.2752	0.171		21.2752	0.1006		21.2752	0.0241
	21.2837	0.2336		21.2835	0.1712		21.2835	0.1001		21.2835	0.0241
	21.292	0.2348		21.2918	0.1714		21.2918	0.1001		21.2918	0.024
	21.3003	0.2356		21.3002	0.1712		21.3002	0.1003		21.3002	0.024
	21.3087	0.2369		21.3085	0.1713		21.3085	0.1		21.3085	0.0238
	21.317	0.2379		21.3168	0.1716		21.3168	0.1		21.3168	0.024
	21.3253	0.2391		21.3252	0.1714		21.3252	0.1003		21.3252	0.0237
	21.3337	0.2401		21.3335	0.1717		21.3335	0.1		21.3335	0.0237
	21.342	0.2416		21.3418	0.1716		21.3418	0.0998		21.3418	0.0237
	21.3503	0.2423		21.3502	0.1712		21.3502	0.0997		21.3502	0.0238
	21.3587	0.2434		21.3585	0.171		21.3585	0.0998		21.3585	0.0237
	21.367	0.2444		21.3668	0.171		21.3668	0.0997		21.3668	0.0235
	21.3753	0.2455		21.3752	0.1708		21.3752	0.0998		21.3752	0.0237
	21.3837	0.2463		21.3835	0.171		21.3835	0.0997		21.3835	0.0238
	21.392	0.248		21.3918	0.171		21.3918	0.0995		21.3918	0.0239
	21.4003	0.2486		21.4002	0.1714		21.4002	0.0991		21.4002	0.024
	21.4087	0.2491		21.4085	0.1712		21.4085	0.0994		21.4085	0.0238
	21.417	0.2507		21.4168	0.1712		21.4168	0.0989		21.4168	0.0239
	21.4253	0.2516		21.4252	0.1712		21.4252	0.099		21.4252	0.0239
	21.4337	0.253		21.4335	0.1711		21.4335	0.0991		21.4335	0.0239
	21.442	0.2541		21.4418	0.1713		21.4418	0.0992		21.4418	0.0239
	21.4503	0.2548		21.4502	0.1715		21.4502	0.0994		21.4502	0.0241
	21.4587	0.2556		21.4585	0.1719		21.4585	0.0992		21.4585	0.0241
	21.467	0.2572		21.4668	0.1717		21.4668	0.0991		21.4668	0.0242
	21.4753	0.2579		21.4752	0.1716		21.4752	0.0993		21.4752	0.0243
	21.4837	0.2583		21.4835	0.1722		21.4835	0.0992		21.4835	0.0242
	21.492	0.2593		21.4918	0.1722		21.4918	0.0992		21.4918	0.0241
	21.5003	0.2596		21.5002	0.1718		21.5002	0.0988		21.5002	0.0242
	21.5087	0.2609		21.5085	0.172		21.5085	0.0988		21.5085	0.024
	21.517	0.2607		21.5168	0.1722		21.5168	0.0989		21.5168	0.0241
	21.5253	0.2613		21.5252	0.1721		21.5252	0.0989		21.5252	0.024
	21.5337	0.2616		21.5335	0.1722		21.5335	0.0988		21.5335	0.0242
	21.542	0.2624		21.5418	0.1722		21.5418	0.0989		21.5418	0.0241
	21.5503	0.2626		21.5502	0.1722		21.5502	0.0992		21.5502	0.024
	21.5587	0.2633		21.5585	0.1723		21.5585	0.099		21.5585	0.0238
	21.567	0.2637		21.5668	0.1717		21.5668	0.0988		21.5668	0.0237
	21.5753	0.2644		21.5752	0.1719		21.5752	0.0987		21.5752	0.0236
	21.5837	0.2636		21.5835	0.171		21.5835	0.0984		21.5835	0.0235
	21.592	0.2634		21.5918	0.1708		21.5918	0.0975		21.5918	0.0236
	21.6003	0.2638		21.6002	0.1712		21.6002	0.098		21.6002	0.0234
	21.6087	0.2641		21.6085	0.1711		21.6085	0.098		21.6085	0.0234
	21.617	0.264		21.6168	0.1713		21.6168	0.0977		21.6168	0.0235
	21.6253	0.2638		21.6252	0.1714		21.6252	0.0978		21.6252	0.0234
	21.6337	0.2642		21.6335	0.1713		21.6335	0.0974		21.6335	0.0235
	21.642	0.264		21.6418	0.171		21.6418	0.0977		21.6418	0.0233
	21.6503	0.2639		21.6502	0.1706		21.6502	0.0975		21.6502	0.0233
	21.6587	0.2631		21.6585	0.171		21.6585	0.0975		21.6585	0.0233
	21.667	0.2632		21.6668	0.1705		21.6668	0.0974		21.6668	0.0232
	21.6753	0.2627		21.6752	0.1709		21.6752	0.0973		21.6752	0.0232
	21.6837	0.2625		21.6835	0.1708		21.6835	0.0973		21.6835	0.0232
	21.692	0.2621		21.6918	0.171		21.6918	0.0974		21.6918	0.0232
	21.7003	0.2618		21.7002	0.1709		21.7002	0.0971		21.7002	0.0232
	21.7087	0.2612		21.7085	0.1708		21.7085	0.0973		21.7085	0.0231
	21.717	0.2608		21.7168	0.171		21.7168	0.0971		21.7168	0.023
	21.7253	0.2606		21.7252	0.1712		21.7252	0.0974		21.7252	0.0231
	21.7337	0.2599		21.7335	0.1711		21.7335	0.0973		21.7335	0.023
	21.742	0.26		21.7418	0.1713		21.7418	0.0974		21.7418	0.0231
	21.7503	0.2592		21.7502	0.1714		21.7502	0.097		21.7502	0.0231
	21.7587	0.2588		21.7585	0.1714		21.7585	0.0971		21.7585	0.0231
	21.767	0.2586		21.7668	0.1717		21.7668	0.0969		21.7668	0.0235
	21.7753	0.2578		21.7752	0.1718		21.7752	0.097		21.7752	0.0235
	21.7837	0.2577		21.7835	0.1718		21.7835	0.0975		21.7835	0.0236
	21.792	0.2576		21.7918	0.1722		21.7918	0.0969		21.7918	0.0234
	21.8003	0.2565		21.8002	0.1712		21.8002	0.0968		21.8002	0.0235
	21.8087	0.2561		21.8085	0.1712		21.8085	0.0969		21.8085	0.0234
	21.817	0.2557		21.8168	0.1711		21.8168	0.0971		21.8168	0.0233
	21.8253	0.2544		21.8252	0.1715		21.8252	0.0969		21.8252	0.0232
	21.8337	0.2532		21.8335	0.1713		21.8335	0.097		21.8335	0.023
	21.842	0.253		21.8418	0.1716		21.8418	0.0968		21.8418	0.023
	21.8503	0.2522		21.8502	0.1718		21.8502	0.0965		21.8502	0.0229
	21.8587	0.2517		21.8585	0.1713		21.8585	0.0966		21.8585	0.023
	21.867	0.2505		21.8668	0.1713		21.8668	0.0967		21.8668	0.0229
	21.8753	0.2496		21.8752	0.1719		21.8752	0.097		21.8752	0.0227
	21.8837	0.2489		21.8835	0.1718		21.8835	0.0966		21.8835	0.0224
	21.892	0.2484		21.8918	0.1713		21.8918	0.0969		21.8918	0.0223
	21.9003	0.2463		21.9002	0.1711		21.9002	0.0962		21.9002	0.0223
	21.9087	0.2455		21.9085	0.1702		21.9085	0.0959		21.9085	0.0224
	21.917	0.2448		21.9168	0.1709		21.9168	0.096		21.9168	0.0223
	21.9253	0.2437		21.9252	0.171		21.9252	0.096		21.9252	0.0223
	21.9337	0.2435		21.9335	0.1706		21.9335	0.0962		21.9335	0.0223
	21.942	0.2426		21.9418	0.1709		21.9418	0.096		21.9418	0.0223
	21.9503	0.2413		21.9502	0.1707		21.9502	0.0961		21.9502	0.0223
	21.9587	0.2412		21.9585	0.1706		21.9585	0.0961		21.9585	0.0221
	21.967	0.2402		21.9668	0.1707		21.9668	0.0962		21.9668	0.0221
	21.9753	0.2385		21.9752	0.1706		21.9752	0.096		21.9752	0.0219
	21.9837	0.2385		21.9835	0.1707		21.9835	0.0958		21.9835	0.022
	21.992	0.2373		21.9918	0.1709		21.9918	0.0958		21.9918	0.022
	22.0003	0.2365		22.0002	0.1703		22.0002	0.0957		22.0002	0.0219
	22.0087	0.2357		22.0085	0.1703		22.0085	0.0956		22.0085	0.0219
	22.017	0.2357		22.0168	0.1699		22.0168	0.0953		22.0168	0.022
	22.0253	0.2348		22.0252	0.1704		22.0252	0.0956		22.0252	0.022
	22.0337	0.2348		22.0335	0.1705		22.0335	0.0957		22.0335	0.0219
	22.042	0.2334		22.0418	0.171		22.0418	0.0957		22.0418	0.0219
	22.0503	0.2331		22.0502	0.171		22.0502	0.0959		22.0502	0.0219
	22.0587	0.2322		22.0585	0.171		22.0585	0.096		22.0585	0.0219
	22.067	0.2318		22.0668	0.1707		22.0668	0.0959		22.0668	0.0221
	22.0753	0.2311		22.0752	0.1704		22.0752	0.096		22.0752	0.0222
	22.0837	0.2308		22.0835	0.1707		22.0835	0.0961		22.0835	0.0221
	22.092	0.2301		22.0918	0.1713		22.0918	0.0963		22.0918	0.0223
	22.1003	0.2296		22.1002	0.1717		22.1002	0.0964		22.1002	0.0221
	22.1087	0.2293		22.1085	0.1716		22.1085	0.0964		22.1085	0.0221
	22.117	0.2285		22.1168	0.1717		22.1168	0.0968		22.1168	0.0219
	22.1253	0.228		22.1252	0.1713		22.1252	0.0965		22.1252	0.0219
	22.1337	0.2274		22.1335	0.1713		22.1335	0.0969		22.1335	0.0219
	22.142	0.2265		22.1418	0.1719		22.1418	0.0969		22.1418	0.0218
	22.1503	0.2255		22.1502	0.1716		22.1502	0.0965		22.1502	0.0219
	22.1587	0.2256		22.1585	0.1716		22.1585	0.0968		22.1585	0.0219
	22.167	0.2248		22.1668	0.1716		22.1668	0.0968		22.1668	0.0218
	22.1753	0.2242		22.1752	0.1713		22.1752	0.0969		22.1752	0.0218
	22.1837	0.2236		22.1835	0.1712		22.1835	0.097		22.1835	0.0216
	22.192	0.2232		22.1918	0.1713		22.1918	0.0972		22.1918	0.0212
	22.2003	0.2227		22.2002	0.1712		22.2002	0.0973		22.2002	0.0214
	22.2087	0.2221		22.2085	0.1705		22.2085	0.0975		22.2085	0.0211
	22.217	0.2207		22.2168	0.171		22.2168	0.0966		22.2168	0.0211
	22.2253	0.2208		22.2252	0.171		22.2252	0.097		22.2252	0.0212
	22.2337	0.2203		22.2335	0.1707		22.2335	0.0971		22.2335	0.021
	22.242	0.2199		22.2418	0.171		22.2418	0.0975		22.2418	0.0212
	22.2503	0.2197		22.2502	0.171		22.2502	0.098		22.2502	0.0209
	22.2587	0.2195		22.2585	0.171		22.2585	0.0979		22.2585	0.021
	22.267	0.2188		22.2668	0.1712		22.2668	0.098		22.2668	0.021
	22.2753	0.2185		22.2752	0.1711		22.2752	0.0982		22.2752	0.0208
	22.2837	0.2181		22.2835	0.1713		22.2835	0.0983		22.2835	0.0207
	22.292	0.2176		22.2918	0.1709		22.2918	0.0988		22.2918	0.0209
	22.3003	0.2171		22.3002	0.1711		22.3002	0.0989		22.3002	0.0206
	22.3087	0.2169		22.3085	0.1707		22.3085	0.099		22.3085	0.0209
	22.317	0.2164		22.3168	0.1706		22.3168	0.0992		22.3168	0.0208
	22.3253	0.2161		22.3252	0.1706		22.3252	0.0998		22.3252	0.0207
	22.3337	0.2158		22.3335	0.1706		22.3335	0.0999		22.3335	0.0208
	22.342	0.216		22.3418	0.1709		22.3418	0.1004		22.3418	0.0208
	22.3503	0.2153		22.3502	0.1709		22.3502	0.1008		22.3502	0.0206
	22.3587	0.2153		22.3585	0.171		22.3585	0.1013		22.3585	0.0207
	22.367	0.215		22.3668	0.1713		22.3668	0.1016		22.3668	0.0209
	22.3753	0.2146		22.3752	0.1712		22.3752	0.1019		22.3752	0.021
	22.3837	0.2146		22.3835	0.1711		22.3835	0.1023		22.3835	0.021
	22.392	0.2144		22.3918	0.1713		22.3918	0.1028		22.3918	0.0211
	22.4003	0.2144		22.4002	0.1713		22.4002	0.1036		22.4002	0.021
	22.4087	0.2142		22.4085	0.1713		22.4085	0.104		22.4085	0.0214
	22.417	0.2133		22.4168	0.1717		22.4168	0.1038		22.4168	0.0211
	22.4253	0.2131		22.4252	0.1716		22.4252	0.1045		22.4252	0.0211
	22.4337	0.213		22.4335	0.1713		22.4335	0.1049		22.4335	0.021
	22.442	0.2128		22.4418	0.1715		22.4418	0.1055		22.4418	0.0212
	22.4503	0.2129		22.4502	0.1719		22.4502	0.1057		22.4502	0.021
	22.4587	0.2127		22.4585	0.1716		22.4585	0.1064		22.4585	0.0209
	22.467	0.2118		22.4668	0.1715		22.4668	0.107		22.4668	0.0211
	22.4753	0.2116		22.4752	0.1719		22.4752	0.1078		22.4752	0.0208
	22.4837	0.2116		22.4835	0.1716		22.4835	0.1081		22.4835	0.0208
	22.492	0.2113		22.4918	0.1716		22.4918	0.1086		22.4918	0.021
	22.5003	0.2111		22.5002	0.1719		22.5002	0.109		22.5002	0.0207
	22.5087	0.2108		22.5085	0.1716		22.5085	0.11		22.5085	0.0204
	22.517	0.2098		22.5168	0.1713		22.5168	0.1101		22.5168	0.0206
	22.5253	0.2094		22.5252	0.1709		22.5252	0.1102		22.5252	0.0206
	22.5337	0.209		22.5335	0.1711		22.5335	0.1106		22.5335	0.0206
	22.542	0.209		22.5418	0.1713		22.5418	0.1108		22.5418	0.0206
	22.5503	0.2085		22.5502	0.1709		22.5502	0.1115		22.5502	0.0203
	22.5587	0.2082		22.5585	0.1715		22.5585	0.1118		22.5585	0.0204
	22.567	0.2078		22.5668	0.1713		22.5668	0.112		22.5668	0.0206
	22.5753	0.2078		22.5752	0.1712		22.5752	0.1127		22.5752	0.0204
	22.5837	0.2072		22.5835	0.1707		22.5835	0.1128		22.5835	0.0203
	22.592	0.2063		22.5918	0.171		22.5918	0.1136		22.5918	0.0203
	22.6003	0.2062		22.6002	0.1706		22.6002	0.1139		22.6002	0.0204
	22.6087	0.2059		22.6085	0.1713		22.6085	0.1141		22.6085	0.0204
	22.617	0.2051		22.6168	0.1712		22.6168	0.1146		22.6168	0.0204
	22.6253	0.2048		22.6252	0.1712		22.6252	0.1147		22.6252	0.0202
	22.6337	0.205		22.6335	0.171		22.6335	0.1154		22.6335	0.0203
	22.642	0.2044		22.6418	0.171		22.6418	0.1157		22.6418	0.0205
	22.6503	0.2043		22.6502	0.1715		22.6502	0.1165		22.6502	0.0206
	22.6587	0.2039		22.6585	0.1715		22.6585	0.1166		22.6585	0.0204
	22.667	0.2037		22.6668	0.1717		22.6668	0.1171		22.6668	0.0204
	22.6753	0.2031		22.6752	0.1714		22.6752	0.1174		22.6752	0.0205
	22.6837	0.203		22.6835	0.1715		22.6835	0.1174		22.6835	0.0206
	22.692	0.2023		22.6918	0.1719		22.6918	0.1178		22.6918	0.0208
	22.7003	0.202		22.7002	0.1718		22.7002	0.1181		22.7002	0.0207
	22.7087	0.2018		22.7085	0.1721		22.7085	0.1186		22.7085	0.0207
	22.717	0.2021		22.7168	0.1723		22.7168	0.1189		22.7168	0.0209
	22.7253	0.2017		22.7252	0.1722		22.7252	0.1189		22.7252	0.021
	22.7337	0.2011		22.7335	0.1727		22.7335	0.1193		22.7335	0.0209
	22.742	0.2009		22.7418	0.1728		22.7418	0.1196		22.7418	0.021
	22.7503	0.2014		22.7502	0.1725		22.7502	0.1192		22.7502	0.021
	22.7587	0.2003		22.7585	0.1726		22.7585	0.1194		22.7585	0.0209
	22.767	0.2		22.7668	0.1722		22.7668	0.1196		22.7668	0.0208
	22.7753	0.1993		22.7752	0.1724		22.7752	0.1197		22.7752	0.0206
	22.7837	0.1993		22.7835	0.1726		22.7835	0.12		22.7835	0.0206
	22.792	0.1993		22.7918	0.1726		22.7918	0.1202		22.7918	0.021
	22.8003	0.1984		22.8002	0.1726		22.8002	0.1198		22.8002	0.0212
	22.8087	0.1983		22.8085	0.1731		22.8085	0.1198		22.8085	0.0209
	22.817	0.1979		22.8168	0.1726		22.8168	0.1196		22.8168	0.0205
	22.8253	0.1975		22.8252	0.1725		22.8252	0.1201		22.8252	0.0206
	22.8337	0.197		22.8335	0.1718		22.8335	0.1194		22.8335	0.0206
	22.842	0.1967		22.8418	0.1722		22.8418	0.1192		22.8418	0.0208
	22.8503	0.1962		22.8502	0.1718		22.8502	0.1191		22.8502	0.0207
	22.8587	0.1961		22.8585	0.1722		22.8585	0.1192		22.8585	0.0207
	22.867	0.1955		22.8668	0.1718		22.8668	0.1189		22.8668	0.0206
	22.8753	0.1956		22.8752	0.1722		22.8752	0.1188		22.8752	0.0206
	22.8837	0.1954		22.8835	0.1724		22.8835	0.1185		22.8835	0.0206
	22.892	0.1952		22.8918	0.1722		22.8918	0.1183		22.8918	0.0205
	22.9003	0.195		22.9002	0.1721		22.9002	0.1184		22.9002	0.0204
	22.9087	0.1953		22.9085	0.1726		22.9085	0.1179		22.9085	0.0205
	22.917	0.1947		22.9168	0.1725		22.9168	0.1174		22.9168	0.0205
	22.9253	0.1943		22.9252	0.1718		22.9252	0.1174		22.9252	0.0206
	22.9337	0.1944		22.9335	0.1719		22.9335	0.1173		22.9335	0.0204
	22.942	0.1945		22.9418	0.1717		22.9418	0.1172		22.9418	0.0206
	22.9503	0.1942		22.9502	0.1721		22.9502	0.1172		22.9502	0.0206
	22.9587	0.1946		22.9585	0.1724		22.9585	0.1163		22.9585	0.0206
	22.967	0.1948		22.9668	0.1722		22.9668	0.1163		22.9668	0.0207
	22.9753	0.1946		22.9752	0.1724		22.9752	0.1161		22.9752	0.0207
	22.9837	0.1952		22.9835	0.1723		22.9835	0.1158		22.9835	0.0208
	22.992	0.1946		22.9918	0.1725		22.9918	0.1154		22.9918	0.0208
	23.0003	0.195		23.0002	0.1727		23.0002	0.1154		23.0002	0.0209
	23.0087	0.1954		23.0085	0.1731		23.0085	0.1154		23.0085	0.021
	23.017	0.1962		23.0168	0.1734		23.0168	0.1147		23.0168	0.0211
	23.0253	0.1964		23.0252	0.1732		23.0252	0.1145		23.0252	0.0211
	23.0337	0.1968		23.0335	0.1725		23.0335	0.1146		23.0335	0.0211
	23.042	0.1971		23.0418	0.1731		23.0418	0.114		23.0418	0.0211
	23.0503	0.1977		23.0502	0.1731		23.0502	0.1137		23.0502	0.0211
	23.0587	0.1978		23.0585	0.1734		23.0585	0.1133		23.0585	0.021
	23.067	0.1976		23.0668	0.1736		23.0668	0.1127		23.0668	0.0209
	23.0753	0.1982		23.0752	0.1732		23.0752	0.1128		23.0752	0.0209
	23.0837	0.1985		23.0835	0.1737		23.0835	0.1122		23.0835	0.021
	23.092	0.1987		23.0918	0.1737		23.0918	0.112		23.0918	0.0208
	23.1003	0.1997		23.1002	0.1736		23.1002	0.1117		23.1002	0.0209
	23.1087	0.2004		23.1085	0.1738		23.1085	0.1116		23.1085	0.0208
	23.117	0.2008		23.1168	0.1735		23.1168	0.1109		23.1168	0.0207
	23.1253	0.2019		23.1252	0.1735		23.1252	0.1107		23.1252	0.0204
	23.1337	0.2027		23.1335	0.1728		23.1335	0.1104		23.1335	0.0204
	23.142	0.2033		23.1418	0.1732		23.1418	0.11		23.1418	0.0203
	23.1503	0.2036		23.1502	0.1731		23.1502	0.1095		23.1502	0.0204
	23.1587	0.2052		23.1585	0.1731		23.1585	0.1094		23.1585	0.0204
	23.167	0.206		23.1668	0.1732		23.1668	0.1088		23.1668	0.0204
	23.1753	0.2077		23.1752	0.173		23.1752	0.1084		23.1752	0.0203
	23.1837	0.2089		23.1835	0.1729		23.1835	0.1083		23.1835	0.0206
	23.192	0.2104		23.1918	0.1729		23.1918	0.1077		23.1918	0.0204
	23.2003	0.212		23.2002	0.173		23.2002	0.1074		23.2002	0.0204
	23.2087	0.2137		23.2085	0.1729		23.2085	0.1071		23.2085	0.0204
	23.217	0.2157		23.2168	0.1728		23.2168	0.1067		23.2168	0.0203
	23.2253	0.2174		23.2252	0.1726		23.2252	0.1062		23.2252	0.0204
	23.2337	0.2198		23.2335	0.1722		23.2335	0.106		23.2335	0.0205
	23.242	0.2217		23.2418	0.1725		23.2418	0.1055		23.2418	0.0205
	23.2503	0.2248		23.2502	0.1729		23.2502	0.1054		23.2502	0.0205
	23.2587	0.2269		23.2585	0.1733		23.2585	0.1048		23.2585	0.0204
	23.267	0.23		23.2668	0.173		23.2668	0.1046		23.2668	0.0206
	23.2753	0.2329		23.2752	0.1728		23.2752	0.1044		23.2752	0.0204
	23.2837	0.2365		23.2835	0.174		23.2835	0.1044		23.2835	0.0206
	23.292	0.2401		23.2918	0.1734		23.2918	0.1042		23.2918	0.0205
	23.3003	0.2442		23.3002	0.1735		23.3002	0.1036		23.3002	0.0206
	23.3087	0.2478		23.3085	0.1735		23.3085	0.1037		23.3085	0.0206
	23.317	0.2517		23.3168	0.1735		23.3168	0.1031		23.3168	0.0208
	23.3253	0.2561		23.3252	0.1738		23.3252	0.103		23.3252	0.0208
	23.3337	0.2611		23.3335	0.1738		23.3335	0.1031		23.3335	0.0207
	23.342	0.2661		23.3418	0.1741		23.3418	0.1028		23.3418	0.0208
	23.3503	0.2714		23.3502	0.1744		23.3502	0.1022		23.3502	0.0208
	23.3587	0.2769		23.3585	0.1746		23.3585	0.1021		23.3585	0.0207
	23.367	0.2825		23.3668	0.1744		23.3668	0.1019		23.3668	0.0207
	23.3753	0.2886		23.3752	0.1743		23.3752	0.1014		23.3752	0.0208
	23.3837	0.2949		23.3835	0.1744		23.3835	0.1016		23.3835	0.021
	23.392	0.3017		23.3918	0.174		23.3918	0.1013		23.3918	0.0209
	23.4003	0.3085		23.4002	0.1746		23.4002	0.1012		23.4002	0.0209
	23.4087	0.3163		23.4085	0.1743		23.4085	0.1008		23.4085	0.0207
	23.417	0.3236		23.4168	0.1744		23.4168	0.1004		23.4168	0.0207
	23.4253	0.3314		23.4252	0.1747		23.4252	0.1003		23.4252	0.0206
	23.4337	0.3395		23.4335	0.1752		23.4335	0.0999		23.4335	0.0205
	23.442	0.3488		23.4418	0.1752		23.4418	0.0998		23.4418	0.0203
	23.4503	0.3575		23.4502	0.1744		23.4502	0.099		23.4502	0.0204
	23.4587	0.3665		23.4585	0.1745		23.4585	0.0987		23.4585	0.0203
	23.467	0.3756		23.4668	0.1748		23.4668	0.0988		23.4668	0.0205
	23.4753	0.3856		23.4752	0.1752		23.4752	0.0981		23.4752	0.0205
	23.4837	0.3961		23.4835	0.1754		23.4835	0.098		23.4835	0.0205
	23.492	0.4064		23.4918	0.1747		23.4918	0.0975		23.4918	0.0206
	23.5003	0.4175		23.5002	0.1751		23.5002	0.0975		23.5002	0.0204
	23.5087	0.4284		23.5085	0.1752		23.5085	0.0972		23.5085	0.0205
	23.517	0.4403		23.5168	0.1752		23.5168	0.097		23.5168	0.0203
	23.5253	0.4517		23.5252	0.1753		23.5252	0.097		23.5252	0.0204
	23.5337	0.4628		23.5335	0.175		23.5335	0.0964		23.5335	0.0203
	23.542	0.4749		23.5418	0.1753		23.5418	0.0962		23.5418	0.0202
	23.5503	0.4869		23.5502	0.1756		23.5502	0.096		23.5502	0.0202
	23.5587	0.4985		23.5585	0.1758		23.5585	0.096		23.5585	0.0201
	23.567	0.5106		23.5668	0.1764		23.5668	0.0955		23.5668	0.0201
	23.5753	0.523		23.5752	0.1759		23.5752	0.0956		23.5752	0.0204
	23.5837	0.5354		23.5835	0.1763		23.5835	0.0952		23.5835	0.0204
	23.592	0.5479		23.5918	0.1766		23.5918	0.0953		23.5918	0.0204
	23.6003	0.5599		23.6002	0.1772		23.6002	0.0949		23.6002	0.0204
	23.6087	0.5718		23.6085	0.1769		23.6085	0.0948		23.6085	0.0204
	23.617	0.5832		23.6168	0.1777		23.6168	0.0945		23.6168	0.0206
	23.6253	0.5948		23.6252	0.1779		23.6252	0.0945		23.6252	0.0207
	23.6337	0.6065		23.6335	0.1784		23.6335	0.0942		23.6335	0.0208
	23.642	0.617		23.6418	0.1789		23.6418	0.0943		23.6418	0.021
	23.6503	0.6278		23.6502	0.1793		23.6502	0.0944		23.6502	0.021
	23.6587	0.6384		23.6585	0.1792		23.6585	0.0946		23.6585	0.021
	23.667	0.6482		23.6668	0.1799		23.6668	0.0946		23.6668	0.021
	23.6753	0.6586		23.6752	0.1804		23.6752	0.0947		23.6752	0.021
	23.6837	0.6668		23.6835	0.1806		23.6835	0.0944		23.6835	0.0209
	23.692	0.6749		23.6918	0.1809		23.6918	0.0945		23.6918	0.0207
	23.7003	0.683		23.7002	0.181		23.7002	0.0942		23.7002	0.0206
	23.7087	0.6899		23.7085	0.1815		23.7085	0.0936		23.7085	0.0206
	23.717	0.6964		23.7168	0.1818		23.7168	0.0934		23.7168	0.0208
	23.7253	0.703		23.7252	0.1823		23.7252	0.0935		23.7252	0.0208
	23.7337	0.7083		23.7335	0.1822		23.7335	0.0932		23.7335	0.0207
	23.742	0.7125		23.7418	0.1828		23.7418	0.0929		23.7418	0.0206
	23.7503	0.717		23.7502	0.1827		23.7502	0.0926		23.7502	0.0203
	23.7587	0.7199		23.7585	0.1829		23.7585	0.0932		23.7585	0.0203
	23.767	0.7216		23.7668	0.1832		23.7668	0.0924		23.7668	0.0203
	23.7753	0.7231		23.7752	0.1837		23.7752	0.0919		23.7752	0.0205
	23.7837	0.724		23.7835	0.1842		23.7835	0.0919		23.7835	0.0204
	23.792	0.7242		23.7918	0.1845		23.7918	0.0917		23.7918	0.0205
	23.8003	0.7235		23.8002	0.1846		23.8002	0.0917		23.8002	0.0204
	23.8087	0.7222		23.8085	0.1857		23.8085	0.0914		23.8085	0.0206
	23.817	0.7196		23.8168	0.1858		23.8168	0.0916		23.8168	0.0204
	23.8253	0.7172		23.8252	0.1861		23.8252	0.0914		23.8252	0.0202
	23.8337	0.7137		23.8335	0.1863		23.8335	0.0916		23.8335	0.0201
	23.842	0.7091		23.8418	0.1868		23.8418	0.0913		23.8418	0.02
	23.8503	0.7035		23.8502	0.1873		23.8502	0.0912		23.8502	0.02
	23.8587	0.698		23.8585	0.1877		23.8585	0.0913		23.8585	0.0202
	23.867	0.6914		23.8668	0.188		23.8668	0.0913		23.8668	0.0201
	23.8753	0.6845		23.8752	0.1882		23.8752	0.0909		23.8752	0.0202
	23.8837	0.6772		23.8835	0.1889		23.8835	0.091		23.8835	0.0202
	23.892	0.6689		23.8918	0.1896		23.8918	0.0912		23.8918	0.0203
	23.9003	0.6601		23.9002	0.1894		23.9002	0.091		23.9002	0.0204
	23.9087	0.6517		23.9085	0.1901		23.9085	0.0912		23.9085	0.0204
	23.917	0.6418		23.9168	0.1902		23.9168	0.0911		23.9168	0.0204
	23.9253	0.6322		23.9252	0.191		23.9252	0.0909		23.9252	0.0202
	23.9337	0.6217		23.9335	0.1911		23.9335	0.0913		23.9335	0.0204
	23.942	0.6109		23.9418	0.1919		23.9418	0.091		23.9418	0.0206
	23.9503	0.6002		23.9502	0.1925		23.9502	0.0912		23.9502	0.0203
	23.9587	0.5887		23.9585	0.1932		23.9585	0.0911		23.9585	0.0206
	23.967	0.5779		23.9668	0.1936		23.9668	0.0914		23.9668	0.0206
	23.9753	0.566		23.9752	0.1941		23.9752	0.0914		23.9752	0.0204
	23.9837	0.5552		23.9835	0.1937		23.9835	0.0916		23.9835	0.0205
	23.992	0.5428		23.9918	0.1939		23.9918	0.0915		23.9918	0.0204
	24.0003	0.531		24.0002	0.1945		24.0002	0.0914		24.0002	0.0204
	24.0087	0.5197		24.0085	0.1945		24.0085	0.0916		24.0085	0.0207
	24.017	0.5077		24.0168	0.1946		24.0168	0.0918		24.0168	0.0203
	24.0253	0.496		24.0252	0.1953		24.0252	0.0917		24.0252	0.0203
	24.0337	0.4843		24.0335	0.1949		24.0335	0.0916		24.0335	0.0204
	24.042	0.473		24.0418	0.1953		24.0418	0.0917		24.0418	0.0205
	24.0503	0.4615		24.0502	0.1956		24.0502	0.0916		24.0502	0.02
	24.0587	0.4501		24.0585	0.1961		24.0585	0.0916		24.0585	0.0199
	24.067	0.4397		24.0668	0.1954		24.0668	0.092		24.0668	0.0197
	24.0753	0.4282		24.0752	0.1948		24.0752	0.0916		24.0752	0.0197
	24.0837	0.4173		24.0835	0.1954		24.0835	0.0915		24.0835	0.0198
	24.092	0.4066		24.0918	0.1954		24.0918	0.0913		24.0918	0.0198
	24.1003	0.3963		24.1002	0.1954		24.1002	0.0916		24.1002	0.0196
	24.1087	0.3865		24.1085	0.1956		24.1085	0.0917		24.1085	0.0197
	24.117	0.3763		24.1168	0.1961		24.1168	0.0916		24.1168	0.0199
	24.1253	0.3674		24.1252	0.1956		24.1252	0.0917		24.1252	0.0197
	24.1337	0.3582		24.1335	0.1962		24.1335	0.0921		24.1335	0.0195
	24.142	0.3491		24.1418	0.1955		24.1418	0.092		24.1418	0.0194
	24.1503	0.3401		24.1502	0.196		24.1502	0.0918		24.1502	0.0194
	24.1587	0.3315		24.1585	0.1954		24.1585	0.0914		24.1585	0.0196
	24.167	0.3243		24.1668	0.1957		24.1668	0.0919		24.1668	0.0193
	24.1753	0.316		24.1752	0.196		24.1752	0.092		24.1752	0.0195
	24.1837	0.3088		24.1835	0.1959		24.1835	0.0917		24.1835	0.0194
	24.192	0.3017		24.1918	0.1956		24.1918	0.0917		24.1918	0.0194
	24.2003	0.2952		24.2002	0.1958		24.2002	0.0919		24.2002	0.0195
	24.2087	0.2888		24.2085	0.1958		24.2085	0.0917		24.2085	0.0195
	24.217	0.2828		24.2168	0.1955		24.2168	0.0923		24.2168	0.0198
	24.2253	0.2772		24.2252	0.196		24.2252	0.0925		24.2252	0.0196
	24.2337	0.2716		24.2335	0.1954		24.2335	0.0925		24.2335	0.0197
	24.242	0.2665		24.2418	0.1955		24.2418	0.0923		24.2418	0.0195
	24.2503	0.2615		24.2502	0.1951		24.2502	0.0921		24.2502	0.0198
	24.2587	0.2565		24.2585	0.1959		24.2585	0.0926		24.2585	0.0201
	24.267	0.2518		24.2668	0.196		24.2668	0.093		24.2668	0.0201
	24.2753	0.2481		24.2752	0.1955		24.2752	0.0926		24.2752	0.02
	24.2837	0.2439		24.2835	0.1954		24.2835	0.0924		24.2835	0.0202
	24.292	0.2407		24.2918	0.1947		24.2918	0.0926		24.2918	0.0202
	24.3003	0.2369		24.3002	0.1948		24.3002	0.0928		24.3002	0.0199
	24.3087	0.2335		24.3085	0.1945		24.3085	0.0926		24.3085	0.0199
	24.317	0.2306		24.3168	0.1946		24.3168	0.0928		24.3168	0.0198
	24.3253	0.2271		24.3252	0.1942		24.3252	0.0928		24.3252	0.0196
	24.3337	0.224		24.3335	0.1945		24.3335	0.0926		24.3335	0.0197
	24.342	0.2217		24.3418	0.1938		24.3418	0.0926		24.3418	0.0195
	24.3503	0.219		24.3502	0.1938		24.3502	0.0931		24.3502	0.0196
	24.3587	0.2166		24.3585	0.194		24.3585	0.0933		24.3585	0.0197
	24.367	0.2142		24.3668	0.1936		24.3668	0.093		24.3668	0.019
	24.3753	0.2124		24.3752	0.1929		24.3752	0.0927		24.3752	0.019
	24.3837	0.2101		24.3835	0.1923		24.3835	0.0928		24.3835	0.019
	24.392	0.2078		24.3918	0.1926		24.3918	0.0926		24.3918	0.0192
	24.4003	0.2056		24.4002	0.1919		24.4002	0.0925		24.4002	0.0193
	24.4087	0.2043		24.4085	0.1914		24.4085	0.0922		24.4085	0.019
	24.417	0.203		24.4168	0.1915		24.4168	0.092		24.4168	0.0191
	24.4253	0.2019		24.4252	0.1914		24.4252	0.0923		24.4252	0.0192
	24.4337	0.1999		24.4335	0.1912		24.4335	0.0923		24.4335	0.0191
	24.442	0.1993		24.4418	0.1911		24.4418	0.0923		24.4418	0.0193
	24.4503	0.1974		24.4502	0.1908		24.4502	0.092		24.4502	0.019
	24.4587	0.196		24.4585	0.1901		24.4585	0.0919		24.4585	0.0189
	24.467	0.1955		24.4668	0.1899		24.4668	0.0917		24.4668	0.0189
	24.4753	0.1941		24.4752	0.1895		24.4752	0.0916		24.4752	0.0189
	24.4837	0.1932		24.4835	0.1887		24.4835	0.0916		24.4835	0.019
	24.492	0.192		24.4918	0.1882		24.4918	0.0915		24.4918	0.019
	24.5003	0.1915		24.5002	0.1886		24.5002	0.0917		24.5002	0.019
	24.5087	0.1911		24.5085	0.1879		24.5085	0.0916		24.5085	0.0192
	24.517	0.19		24.5168	0.1878		24.5168	0.0915		24.5168	0.019
	24.5253	0.1893		24.5252	0.1877		24.5252	0.0915		24.5252	0.0193
	24.5337	0.1888		24.5335	0.188		24.5335	0.0912		24.5335	0.0193
	24.542	0.1883		24.5418	0.1876		24.5418	0.0914		24.5418	0.0194
	24.5503	0.1878		24.5502	0.1868		24.5502	0.0916		24.5502	0.0195
	24.5587	0.1874		24.5585	0.1874		24.5585	0.091		24.5585	0.0195
	24.567	0.187		24.5668	0.1871		24.5668	0.0913		24.5668	0.0195
	24.5753	0.1871		24.5752	0.1871		24.5752	0.0916		24.5752	0.0196
	24.5837	0.1864		24.5835	0.1868		24.5835	0.0913		24.5835	0.0196
	24.592	0.186		24.5918	0.1866		24.5918	0.0916		24.5918	0.0196
	24.6003	0.1859		24.6002	0.1865		24.6002	0.0913		24.6002	0.0198
	24.6087	0.1856		24.6085	0.186		24.6085	0.0914		24.6085	0.0198
	24.617	0.185		24.6168	0.1857		24.6168	0.0915		24.6168	0.0196
	24.6253	0.1848		24.6252	0.1852		24.6252	0.0913		24.6252	0.0194
	24.6337	0.1842		24.6335	0.1848		24.6335	0.0914		24.6335	0.0194
[truncated: 1,003 more rows]

## Sheet: Figure S15
Supplemental Figure S15
	Figure S15(a)			Figure S15(b)			Figure S15(c)
	Retention time (min)	Normalized intensity (a.u.)		Retention time (min)	Normalized intensity (a.u.)		Retention time (min)	Normalized intensity (a.u.)
	16.9918	0.1118		16.9918	0.0090012		16.992	0.0091686
	17.0002	0.1117		17.0002	0.0080079		17.0003	0.0086406
	17.0085	0.1124		17.0085	0.0083804		17.0087	0.0102
	17.0168	0.113		17.0168	0.0073872		17.017	0.0091206
	17.0252	0.1139		17.0252	0.0085666		17.0253	0.0096486
	17.0335	0.114		17.0335	0.0074493		17.0337	0.0089766
	17.0418	0.1136		17.0418	0.0081321		17.042	0.0086406
	17.0502	0.1145		17.0502	0.0083183		17.0503	0.0080645
	17.0585	0.1157		17.0585	0.0073251		17.0587	0.0082565
	17.0668	0.1163		17.0668	0.0077596		17.067	0.0085925
	17.0752	0.1162		17.0752	0.0075734		17.0753	0.0083045
	17.0835	0.1178		17.0835	0.0073251		17.0837	0.0085925
	17.0918	0.1171		17.0918	0.0063319		17.092	0.0073445
	17.1002	0.1166		17.1002	0.0063939		17.1003	0.0078245
	17.1085	0.1183		17.1085	0.0054007		17.1087	0.0061924
	17.1168	0.119		17.1168	0.005649		17.117	0.0057124
	17.1252	0.1197		17.1252	0.0049041		17.1253	0.0060484
	17.1335	0.1196		17.1335	0.0039729		17.1337	0.0045123
	17.1418	0.1191		17.1418	0.0047799		17.142	0.0055684
	17.1502	0.12		17.1502	0.0045316		17.1503	0.0058084
	17.1585	0.119		17.1585	0.004842		17.1587	0.0066244
	17.1668	0.1212		17.1668	0.0044075		17.167	0.0052323
	17.1752	0.1219		17.1752	0.0049662		17.1753	0.0060484
	17.1835	0.1211		17.1835	0.0051524		17.1837	0.0064804
	17.1918	0.1228		17.1918	0.004842		17.192	0.0062884
	17.2002	0.1216		17.2002	0.0050282		17.2003	0.0059524
	17.2085	0.1222		17.2085	0.0053386		17.2087	0.0058084
	17.2168	0.1244		17.2168	0.0085666		17.217	0.0066724
	17.2252	0.1261		17.2252	0.0079459		17.2253	0.0082085
	17.2335	0.1252		17.2335	0.0075113		17.2337	0.0093606
	17.2418	0.1267		17.2418	0.0068906		17.242	0.0083045
	17.2502	0.127		17.2502	0.0073872		17.2503	0.0070084
	17.2585	0.1274		17.2585	0.0060836		17.2587	0.0077765
	17.2668	0.1274		17.2668	0.005649		17.267	0.0075365
	17.2752	0.1263		17.2752	0.0060215		17.2753	0.0080165
	17.2835	0.1271		17.2835	0.005649		17.2837	0.0079685
	17.2918	0.1277		17.2918	0.0074493		17.292	0.0088806
	17.3002	0.1288		17.3002	0.0089391		17.3003	0.0089286
	17.3085	0.1284		17.3085	0.0078217		17.3087	0.0089766
	17.3168	0.1296		17.3168	0.0073251		17.317	0.0086886
	17.3252	0.1294		17.3252	0.0086908		17.3253	0.0081125
	17.3335	0.131		17.3335	0.0075113		17.3337	0.0084485
	17.3418	0.1308		17.3418	0.0071389		17.342	0.0079205
	17.3502	0.1326		17.3502	0.0076355		17.3503	0.0070565
	17.3585	0.1326		17.3585	0.0076976		17.3587	0.0084005
	17.3668	0.1326		17.3668	0.0081321		17.367	0.0084485
	17.3752	0.1315		17.3752	0.0068285		17.3753	0.0079205
	17.3835	0.1321		17.3835	0.0054007		17.3837	0.0076325
	17.3918	0.1333		17.3918	0.0050903		17.392	0.0079205
	17.4002	0.1319		17.4002	0.0051524		17.4003	0.0073445
	17.4085	0.1338		17.4085	0.0067664		17.4087	0.0070565
	17.4168	0.1344		17.4168	0.0031659		17.417	0.0055204
	17.4252	0.1332		17.4252	0.0032901		17.4253	0.0045603
	17.4335	0.1335		17.4335	0.0034763		17.4337	0.0038402
	17.4418	0.1344		17.4418	0.0047799		17.442	0.0039843
	17.4502	0.134		17.4502	0.0050903		17.4503	0.0052323
	17.4585	0.1342		17.4585	0.0047179		17.4587	0.0055684
	17.4668	0.1346		17.4668	0.0050282		17.467	0.0060964
	17.4752	0.1351		17.4752	0.0062077		17.4753	0.0049443
	17.4835	0.1367		17.4835	0.0063939		17.4837	0.0068644
	17.4918	0.1359		17.4918	0.0077596		17.492	0.0050883
	17.5002	0.1366		17.5002	0.005649		17.5003	0.0061444
	17.5085	0.1374		17.5085	0.0081942		17.5087	0.0075845
	17.5168	0.1385		17.5168	0.0068285		17.517	0.0063364
	17.5252	0.1391		17.5252	0.008877		17.5253	0.0066724
	17.5335	0.1391		17.5335	0.011		17.5337	0.0082565
	17.5418	0.1396		17.5418	0.0127		17.542	0.0095046
	17.5502	0.1398		17.5502	0.0107		17.5503	0.0086886
	17.5585	0.1393		17.5585	0.0115		17.5587	0.0089286
	17.5668	0.14		17.5668	0.0127		17.567	0.0089286
	17.5752	0.1401		17.5752	0.0125		17.5753	0.0083045
	17.5835	0.1416		17.5835	0.0131		17.5837	0.0098406
	17.5918	0.1417		17.5918	0.0131		17.592	0.0097446
	17.6002	0.1426		17.6002	0.0128		17.6003	0.0104
	17.6085	0.1422		17.6085	0.0143		17.6087	0.0103
	17.6168	0.1437		17.6168	0.0143		17.617	0.0106
	17.6252	0.1434		17.6252	0.0151		17.6253	0.0112
	17.6335	0.1436		17.6335	0.0154		17.6337	0.0117
	17.6418	0.1438		17.6418	0.0161		17.642	0.0105
	17.6502	0.1441		17.6502	0.0161		17.6503	0.0099366
	17.6585	0.1446		17.6585	0.016		17.6587	0.0098406
	17.6668	0.1451		17.6668	0.0153		17.667	0.0094566
	17.6752	0.1453		17.6752	0.0166		17.6753	0.0084965
	17.6835	0.147		17.6835	0.0163		17.6837	0.0084485
	17.6918	0.1467		17.6918	0.017		17.692	0.0084485
	17.7002	0.1474		17.7002	0.0161		17.7003	0.0090246
	17.7085	0.1463		17.7085	0.0156		17.7087	0.0078725
	17.7168	0.1452		17.7168	0.0168		17.717	0.0072005
	17.7252	0.1469		17.7252	0.0166		17.7253	0.0074885
	17.7335	0.1462		17.7335	0.0162		17.7337	0.0073445
	17.7418	0.1464		17.7418	0.0173		17.742	0.0061444
	17.7502	0.146		17.7502	0.017		17.7503	0.0066244
	17.7585	0.1469		17.7585	0.0178		17.7587	0.0060004
	17.7668	0.1464		17.7668	0.0185		17.767	0.0059044
	17.7752	0.1473		17.7752	0.0183		17.7753	0.0076325
	17.7835	0.1482		17.7835	0.0193		17.7837	0.0076805
	17.7918	0.1492		17.7918	0.019		17.792	0.0072965
	17.8002	0.15		17.8002	0.0202		17.8003	0.0086406
	17.8085	0.1504		17.8085	0.0199		17.8087	0.0085925
	17.8168	0.1497		17.8168	0.0224		17.817	0.0074405
	17.8252	0.1516		17.8252	0.021		17.8253	0.0082085
	17.8335	0.1505		17.8335	0.0233		17.8337	0.0078725
	17.8418	0.1516		17.8418	0.0246		17.842	0.0093126
	17.8502	0.1532		17.8502	0.0261		17.8503	0.0098406
	17.8585	0.1525		17.8585	0.0263		17.8587	0.0102
	17.8668	0.1527		17.8668	0.026		17.867	0.0094566
	17.8752	0.1528		17.8752	0.0269		17.8753	0.0088806
	17.8835	0.1542		17.8835	0.0261		17.8837	0.0097446
	17.8918	0.1545		17.8918	0.027		17.892	0.0101
	17.9002	0.1535		17.9002	0.028		17.9003	0.0108
	17.9085	0.1542		17.9085	0.0281		17.9087	0.0117
	17.9168	0.1541		17.9168	0.0286		17.917	0.0106
	17.9252	0.1546		17.9252	0.0294		17.9253	0.0115
	17.9335	0.1543		17.9335	0.0288		17.9337	0.0109
	17.9418	0.1545		17.9418	0.0297		17.942	0.0103
	17.9502	0.1548		17.9502	0.0307		17.9503	0.0101
	17.9585	0.1558		17.9585	0.0292		17.9587	0.0111
	17.9668	0.156		17.9668	0.0292		17.967	0.0108
	17.9752	0.1562		17.9752	0.0315		17.9753	0.0108
	17.9835	0.1556		17.9835	0.0305		17.9837	0.0118
	17.9918	0.1556		17.9918	0.03		17.992	0.0098406
	18.0002	0.1556		18.0002	0.0293		18.0003	0.0107
	18.0085	0.1555		18.0085	0.0297		18.0087	0.0101
	18.0168	0.1565		18.0168	0.0307		18.017	0.0103
	18.0252	0.1568		18.0252	0.0298		18.0253	0.0093606
	18.0335	0.156		18.0335	0.0287		18.0337	0.0082565
	18.0418	0.1559		18.0418	0.0284		18.042	0.0089286
	18.0502	0.157		18.0502	0.0274		18.0503	0.0072965
	18.0585	0.1584		18.0585	0.0287		18.0587	0.0080645
	18.0668	0.1567		18.0668	0.0281		18.067	0.0085925
	18.0752	0.1566		18.0752	0.0281		18.0753	0.0085445
	18.0835	0.1583		18.0835	0.0292		18.0837	0.0081605
	18.0918	0.1573		18.0918	0.0291		18.092	0.0064324
	18.1002	0.1577		18.1002	0.0306		18.1003	0.0073445
	18.1085	0.1599		18.1085	0.0298		18.1087	0.0080645
	18.1168	0.1593		18.1168	0.0313		18.117	0.0080165
	18.1252	0.1584		18.1252	0.0306		18.1253	0.0090246
	18.1335	0.1591		18.1335	0.0313		18.1337	0.0087846
	18.1418	0.1598		18.1418	0.0305		18.142	0.0085445
	18.1502	0.1609		18.1502	0.033		18.1503	0.0093126
	18.1585	0.1609		18.1585	0.0338		18.1587	0.0104
	18.1668	0.1616		18.1668	0.0342		18.167	0.0105
	18.1752	0.1619		18.1752	0.0341		18.1753	0.0102
	18.1835	0.1624		18.1835	0.0353		18.1837	0.011
	18.1918	0.163		18.1918	0.0356		18.192	0.0111
	18.2002	0.1627		18.2002	0.037		18.2003	0.0095526
	18.2085	0.164		18.2085	0.0353		18.2087	0.0098406
	18.2168	0.1628		18.2168	0.0352		18.217	0.011
	18.2252	0.1639		18.2252	0.0367		18.2253	0.0113
	18.2335	0.163		18.2335	0.0379		18.2337	0.0117
	18.2418	0.1654		18.2418	0.0374		18.242	0.0111
	18.2502	0.1651		18.2502	0.0394		18.2503	0.0109
	18.2585	0.1653		18.2585	0.0399		18.2587	0.0113
	18.2668	0.1652		18.2668	0.0387		18.267	0.011
	18.2752	0.1669		18.2752	0.0389		18.2753	0.0101
	18.2835	0.1658		18.2835	0.0379		18.2837	0.0103
	18.2918	0.1661		18.2918	0.0369		18.292	0.0095526
	18.3002	0.1675		18.3002	0.0388		18.3003	0.0099366
	18.3085	0.1671		18.3085	0.038		18.3087	0.0091206
	18.3168	0.169		18.3168	0.0376		18.317	0.0084965
	18.3252	0.1691		18.3252	0.0401		18.3253	0.0095046
	18.3335	0.168		18.3335	0.0392		18.3337	0.0091206
	18.3418	0.1696		18.3418	0.0377		18.342	0.0087366
	18.3502	0.1698		18.3502	0.0365		18.3503	0.0074885
	18.3585	0.1694		18.3585	0.0377		18.3587	0.0081605
	18.3668	0.1707		18.3668	0.0372		18.367	0.0070565
	18.3752	0.1719		18.3752	0.0389		18.3753	0.0056644
	18.3835	0.1701		18.3835	0.0391		18.3837	0.0067684
	18.3918	0.171		18.3918	0.0391		18.392	0.0074885
	18.4002	0.1719		18.4002	0.0404		18.4003	0.0060004
	18.4085	0.1715		18.4085	0.0423		18.4087	0.0062404
	18.4168	0.1717		18.4168	0.0408		18.417	0.0073925
	18.4252	0.1708		18.4252	0.04		18.4253	0.0056644
	18.4335	0.1731		18.4335	0.0412		18.4337	0.0061924
	18.4418	0.1725		18.4418	0.0416		18.442	0.0064804
	18.4502	0.173		18.4502	0.0423		18.4503	0.0054243
	18.4585	0.1731		18.4585	0.0436		18.4587	0.0064804
	18.4668	0.1743		18.4668	0.044		18.467	0.0070084
	18.4752	0.175		18.4752	0.0455		18.4753	0.0081125
	18.4835	0.1757		18.4835	0.0462		18.4837	0.0077285
	18.4918	0.175		18.4918	0.0447		18.492	0.0067204
	18.5002	0.176		18.5002	0.0462		18.5003	0.0077765
	18.5085	0.176		18.5085	0.0459		18.5087	0.0076325
	18.5168	0.1774		18.5168	0.046		18.517	0.0078725
	18.5252	0.1775		18.5252	0.0467		18.5253	0.0079205
	18.5335	0.178		18.5335	0.0459		18.5337	0.0069604
	18.5418	0.1787		18.5418	0.0467		18.542	0.0068644
	18.5502	0.1797		18.5502	0.0472		18.5503	0.0068644
	18.5585	0.1797		18.5585	0.0452		18.5587	0.0066724
	18.5668	0.18		18.5668	0.0455		18.567	0.0060964
	18.5752	0.1804		18.5752	0.0457		18.5753	0.0074405
	18.5835	0.1801		18.5835	0.0452		18.5837	0.0073925
	18.5918	0.182		18.5918	0.0459		18.592	0.0072485
	18.6002	0.1824		18.6002	0.0444		18.6003	0.0046563
	18.6085	0.183		18.6085	0.0461		18.6087	0.0054243
	18.6168	0.1832		18.6168	0.0451		18.617	0.0052323
	18.6252	0.1833		18.6252	0.0447		18.6253	0.0048483
	18.6335	0.1828		18.6335	0.0459		18.6337	0.0046083
	18.6418	0.183		18.6418	0.0459		18.642	0.0044163
	18.6502	0.1842		18.6502	0.0471		18.6503	0.0039843
	18.6585	0.1843		18.6585	0.0448		18.6587	0.0023041
	18.6668	0.1839		18.6668	0.0437		18.667	0.0020161
	18.6752	0.1842		18.6752	0.0435		18.6753	0.0016321
	18.6835	0.1849		18.6835	0.0456		18.6837	0.0016801
	18.6918	0.1853		18.6918	0.0454		18.692	0.0019681
	18.7002	0.186		18.7002	0.0451		18.7003	0.0013921
	18.7085	0.1861		18.7085	0.0446		18.7087	0.0019201
	18.7168	0.1855		18.7168	0.0442		18.717	0.0020161
	18.7252	0.1873		18.7252	0.043		18.7253	0.0021601
	18.7335	0.1879		18.7335	0.0432		18.7337	0.0015841
	18.7418	0.1897		18.7418	0.0454		18.742	0.0012961
	18.7502	0.1886		18.7502	0.0454		18.7503	0.0022561
	18.7585	0.1896		18.7585	0.0457		18.7587	0.0026402
	18.7668	0.19		18.7668	0.0452		18.767	0.0012481
	18.7752	0.1917		18.7752	0.0467		18.7753	0.0029762
	18.7835	0.1918		18.7835	0.0487		18.7837	0.0034562
	18.7918	0.1927		18.7918	0.0471		18.792	0.0042723
	18.8002	0.1927		18.8002	0.0489		18.8003	0.0047043
	18.8085	0.1924		18.8085	0.0474		18.8087	0.0029282
	18.8168	0.1931		18.8168	0.0476		18.817	0.0039363
	18.8252	0.1942		18.8252	0.0461		18.8253	0.0026882
	18.8335	0.1934		18.8335	0.0459		18.8337	0.0044163
	18.8418	0.1956		18.8418	0.0471		18.842	0.0030722
	18.8502	0.1951		18.8502	0.0494		18.8503	0.0048963
	18.8585	0.1962		18.8585	0.0491		18.8587	0.0042723
	18.8668	0.1966		18.8668	0.0495		18.867	0.0040803
	18.8752	0.1972		18.8752	0.0491		18.8753	0.0040803
	18.8835	0.1967		18.8835	0.0497		18.8837	0.0043203
	18.8918	0.197		18.8918	0.0475		18.892	0.0025922
	18.9002	0.1982		18.9002	0.0475		18.9003	0.0025922
	18.9085	0.1978		18.9085	0.0476		18.9087	0.0037922
	18.9168	0.1981		18.9168	0.0479		18.917	0.0026882
	18.9252	0.1965		18.9252	0.0474		18.9253	0.0032642
	18.9335	0.1975		18.9335	0.0471		18.9337	0.0034082
	18.9418	0.1977		18.9418	0.0472		18.942	0.0027842
	18.9502	0.1977		18.9502	0.0472		18.9503	0.0022561
	18.9585	0.1992		18.9585	0.0466		18.9587	0.00091206
	18.9668	0.1996		18.9668	0.0421		18.967	0.00072005
	18.9752	0.1997		18.9752	0.0467		18.9753	0.00086406
	18.9835	0.2		18.9835	0.0411		18.9837	0.00014401
	18.9918	0.2017		18.9918	0.0445		18.992	0
	19.0002	0.201		19.0002	0.0495		19.0003	0.00062404
	19.0085	0.2012		19.0085	0.043		19.0087	0.0013921
	19.0168	0.2018		19.0168	0.0461		19.017	0.0011521
	19.0252	0.2022		19.0252	0.043		19.0253	0.0011041
	19.0335	0.2025		19.0335	0.0467		19.0337	0.0017281
	19.0418	0.2026		19.0418	0.0461		19.042	0.0016801
	19.0502	0.2026		19.0502	0.0454		19.0503	0.0015361
	19.0585	0.2027		19.0585	0.0457		19.0587	0.0014401
	19.0668	0.2031		19.0668	0.0456		19.067	0.0011521
	19.0752	0.2034		19.0752	0.0475		19.0753	0.0025922
	19.0835	0.203		19.0835	0.0479		19.0837	0.0021121
	19.0918	0.2034		19.0918	0.0484		19.092	0.0039363
	19.1002	0.2049		19.1002	0.0492		19.1003	0.0032642
	19.1085	0.2044		19.1085	0.0491		19.1087	0.0049443
	19.1168	0.2055		19.1168	0.0472		19.117	0.0044163
	19.1252	0.2069		19.1252	0.0489		19.1253	0.0035522
	19.1335	0.2058		19.1335	0.048		19.1337	0.0033122
	19.1418	0.206		19.1418	0.0481		19.142	0.0024002
	19.1502	0.2068		19.1502	0.0487		19.1503	0.0025922
	19.1585	0.2083		19.1585	0.0483		19.1587	0.0037442
	19.1668	0.2091		19.1668	0.0483		19.167	0.0046083
	19.1752	0.2087		19.1752	0.0489		19.1753	0.0034082
	19.1835	0.2092		19.1835	0.0503		19.1837	0.0038882
	19.1918	0.2097		19.1918	0.0485		19.192	0.0042723
	19.2002	0.2089		19.2002	0.0491		19.2003	0.0046083
	19.2085	0.2101		19.2085	0.0481		19.2087	0.0050403
	19.2168	0.21		19.2168	0.0477		19.217	0.0040323
	19.2252	0.2106		19.2252	0.0482		19.2253	0.0037442
	19.2335	0.2106		19.2335	0.0464		19.2337	0.0034562
	19.2418	0.2113		19.2418	0.0461		19.242	0.0032642
	19.2502	0.2111		19.2502	0.047		19.2503	0.0034082
	19.2585	0.2113		19.2585	0.0468		19.2587	0.0036002
	19.2668	0.2117		19.2668	0.0466		19.267	0.0039843
	19.2752	0.2129		19.2752	0.0467		19.2753	0.0022561
	19.2835	0.2135		19.2835	0.0453		19.2837	0.00086406
	19.2918	0.2132		19.2918	0.0454		19.292	0.0016801
	19.3002	0.2126		19.3002	0.045		19.3003	0.00062404
	19.3085	0.2141		19.3085	0.0443		19.3087	4.8003e-05
	19.3168	0.2141		19.3168	0.0465		19.317	0.00038402
	19.3252	0.2147		19.3252	0.0471		19.3253	0.0018241
	19.3335	0.2146		19.3335	0.0459		19.3337	0.0010561
	19.3418	0.2151		19.3418	0.0462		19.342	0.0012961
	19.3502	0.2148		19.3502	0.0467		19.3503	0.0019681
	19.3585	0.2147		19.3585	0.0472		19.3587	0.0028322
	19.3668	0.2157		19.3668	0.0464		19.367	0.0027842
	19.3752	0.2152		19.3752	0.0471		19.3753	0.0028802
	19.3835	0.2152		19.3835	0.0458		19.3837	0.0027362
	19.3918	0.2162		19.3918	0.0478		19.392	0.0048483
	19.4002	0.2165		19.4002	0.0509		19.4003	0.0050403
	19.4085	0.2181		19.4085	0.0504		19.4087	0.0052323
	19.4168	0.2171		19.4168	0.0505		19.417	0.0053283
	19.4252	0.2185		19.4252	0.0521		19.4253	0.0045123
	19.4335	0.219		19.4335	0.0511		19.4337	0.0054243
	19.4418	0.2191		19.4418	0.0513		19.442	0.0044643
	19.4502	0.2187		19.4502	0.0512		19.4503	0.0058084
	19.4585	0.2191		19.4585	0.0517		19.4587	0.0065284
	19.4668	0.22		19.4668	0.0523		19.467	0.0061444
	19.4752	0.2189		19.4752	0.0503		19.4753	0.0067204
	19.4835	0.22		19.4835	0.053		19.4837	0.0079205
	19.4918	0.2198		19.4918	0.0536		19.492	0.0085925
	19.5002	0.2206		19.5002	0.0522		19.5003	0.0085445
	19.5085	0.2195		19.5085	0.0528		19.5087	0.0085925
	19.5168	0.2207		19.5168	0.0518		19.517	0.0076325
	19.5252	0.2203		19.5252	0.0526		19.5253	0.0078725
	19.5335	0.2206		19.5335	0.0523		19.5337	0.0073445
	19.5418	0.2199		19.5418	0.0511		19.542	0.0074405
	19.5502	0.2211		19.5502	0.0526		19.5503	0.0077765
	19.5585	0.2204		19.5585	0.0529		19.5587	0.0071525
	19.5668	0.2204		19.5668	0.0533		19.567	0.0080165
	19.5752	0.2209		19.5752	0.0525		19.5753	0.0083525
	19.5835	0.2208		19.5835	0.0526		19.5837	0.0071045
	19.5918	0.2218		19.5918	0.0516		19.592	0.0067204
	19.6002	0.2202		19.6002	0.0514		19.6003	0.0087366
	19.6085	0.2211		19.6085	0.0518		19.6087	0.0071045
	19.6168	0.2216		19.6168	0.052		19.617	0.0071525
	19.6252	0.2223		19.6252	0.053		19.6253	0.0070084
	19.6335	0.2222		19.6335	0.0518		19.6337	0.0068644
	19.6418	0.223		19.6418	0.0518		19.642	0.0087366
	19.6502	0.2239		19.6502	0.0525		19.6503	0.0087366
	19.6585	0.2219		19.6585	0.0533		19.6587	0.0081125
	19.6668	0.2231		19.6668	0.0533		19.667	0.0089286
	19.6752	0.2232		19.6752	0.0539		19.6753	0.0094566
	19.6835	0.223		19.6835	0.0538		19.6837	0.0095526
	19.6918	0.2234		19.6918	0.0544		19.692	0.0099366
	19.7002	0.2235		19.7002	0.0553		19.7003	0.0089286
	19.7085	0.2254		19.7085	0.0573		19.7087	0.0094566
	19.7168	0.2239		19.7168	0.0586		19.717	0.0101
	19.7252	0.2238		19.7252	0.0571		19.7253	0.0106
	19.7335	0.2244		19.7335	0.0575		19.7337	0.0108
	19.7418	0.2239		19.7418	0.0587		19.742	0.0112
	19.7502	0.2248		19.7502	0.058		19.7503	0.0113
	19.7585	0.2235		19.7585	0.0584		19.7587	0.0113
	19.7668	0.2253		19.7668	0.0572		19.767	0.011
	19.7752	0.2255		19.7752	0.0588		19.7753	0.0117
	19.7835	0.2251		19.7835	0.0592		19.7837	0.0118
	19.7918	0.2251		19.7918	0.0596		19.792	0.0119
	19.8002	0.2263		19.8002	0.0593		19.8003	0.0111
	19.8085	0.2259		19.8085	0.0602		19.8087	0.0109
	19.8168	0.2257		19.8168	0.059		19.817	0.0105
	19.8252	0.226		19.8252	0.0598		19.8253	0.0115
	19.8335	0.2266		19.8335	0.0598		19.8337	0.0114
	19.8418	0.2259		19.8418	0.059		19.842	0.0106
	19.8502	0.2271		19.8502	0.0574		19.8503	0.0094566
	19.8585	0.2278		19.8585	0.0584		19.8587	0.0095526
	19.8668	0.2271		19.8668	0.0583		19.867	0.0106
	19.8752	0.2272		19.8752	0.0575		19.8753	0.0101
	19.8835	0.2262		19.8835	0.0572		19.8837	0.0104
	19.8918	0.2264		19.8918	0.0568		19.892	0.0101
	19.9002	0.2261		19.9002	0.057		19.9003	0.0076805
	19.9085	0.2271		19.9085	0.0555		19.9087	0.0068164
	19.9168	0.2265		19.9168	0.0549		19.917	0.0063844
	19.9252	0.2269		19.9252	0.0559		19.9253	0.0057124
	19.9335	0.2272		19.9335	0.0558		19.9337	0.0066724
	19.9418	0.2274		19.9418	0.0569		19.942	0.0075845
	19.9502	0.2274		19.9502	0.0588		19.9503	0.0071525
	19.9585	0.2278		19.9585	0.059		19.9587	0.0064324
	19.9668	0.2277		19.9668	0.0588		19.967	0.0066724
	19.9752	0.2269		19.9752	0.059		19.9753	0.0073925
	19.9835	0.2283		19.9835	0.0595		19.9837	0.0080645
	19.9918	0.2286		19.9918	0.0609		19.992	0.0079205
	20.0002	0.2286		20.0002	0.0602		20.0003	0.0068164
	20.0085	0.2293		20.0085	0.0604		20.0087	0.0072005
	20.0168	0.2291		20.0168	0.062		20.017	0.0077285
	20.0252	0.2303		20.0252	0.0633		20.0253	0.0093126
	20.0335	0.2296		20.0335	0.0633		20.0337	0.0098406
	20.0418	0.2289		20.0418	0.0642		20.042	0.0098406
	20.0502	0.2299		20.0502	0.0634		20.0503	0.0093606
	20.0585	0.2293		20.0585	0.0645		20.0587	0.0087846
	20.0668	0.2296		20.0668	0.0638		20.067	0.0099366
	20.0752	0.231		20.0752	0.0636		20.0753	0.0102
	20.0835	0.2299		20.0835	0.0631		20.0837	0.0104
	20.0918	0.2301		20.0918	0.0656		20.092	0.0102
	20.1002	0.2316		20.1002	0.0652		20.1003	0.0103
	20.1085	0.2308		20.1085	0.0657		20.1087	0.0105
	20.1168	0.2312		20.1168	0.0647		20.117	0.0105
	20.1252	0.2317		20.1252	0.0641		20.1253	0.0098886
	20.1335	0.233		20.1335	0.0647		20.1337	0.0101
	20.1418	0.2323		20.1418	0.0661		20.142	0.0101
	20.1502	0.2326		20.1502	0.0644		20.1503	0.0102
	20.1585	0.2345		20.1585	0.0651		20.1587	0.0097926
	20.1668	0.2334		20.1668	0.0649		20.167	0.01
	20.1752	0.2346		20.1752	0.0652		20.1753	0.0088806
	20.1835	0.2343		20.1835	0.0652		20.1837	0.0091686
	20.1918	0.235		20.1918	0.0646		20.192	0.0095526
	20.2002	0.2349		20.2002	0.0654		20.2003	0.0099366
	20.2085	0.2359		20.2085	0.0631		20.2087	0.0092646
	20.2168	0.2363		20.2168	0.0637		20.217	0.0077285
	20.2252	0.2369		20.2252	0.0637		20.2253	0.0081605
	20.2335	0.2362		20.2335	0.0636		20.2337	0.0078245
	20.2418	0.2377		20.2418	0.0636		20.242	0.0075365
	20.2502	0.2383		20.2502	0.0634		20.2503	0.0081605
	20.2585	0.2376		20.2585	0.0645		20.2587	0.0082085
	20.2668	0.2382		20.2668	0.0639		20.267	0.0068644
	20.2752	0.2384		20.2752	0.0643		20.2753	0.0075845
	20.2835	0.2404		20.2835	0.0649		20.2837	0.0082085
	20.2918	0.2405		20.2918	0.0651		20.292	0.0078725
	20.3002	0.2415		20.3002	0.0647		20.3003	0.0078725
	20.3085	0.2428		20.3085	0.0647		20.3087	0.0078725
	20.3168	0.2438		20.3168	0.0638		20.317	0.0089766
	20.3252	0.2436		20.3252	0.0661		20.3253	0.0091206
	20.3335	0.2438		20.3335	0.0679		20.3337	0.0106
	20.3418	0.2453		20.3418	0.0669		20.342	0.0116
	20.3502	0.245		20.3502	0.0675		20.3503	0.0107
	20.3585	0.2462		20.3585	0.0683		20.3587	0.0099366
	20.3668	0.2472		20.3668	0.0672		20.367	0.0101
	20.3752	0.248		20.3752	0.0682		20.3753	0.0113
	20.3835	0.2477		20.3835	0.0683		20.3837	0.0105
	20.3918	0.2485		20.3918	0.0686		20.392	0.0104
	20.4002	0.2482		20.4002	0.0685		20.4003	0.011
	20.4085	0.2503		20.4085	0.068		20.4087	0.0117
	20.4168	0.2499		20.4168	0.0691		20.417	0.012
	20.4252	0.2502		20.4252	0.069		20.4253	0.0124
	20.4335	0.2503		20.4335	0.0685		20.4337	0.012
	20.4418	0.2513		20.4418	0.069		20.442	0.0134
	20.4502	0.2519		20.4502	0.069		20.4503	0.0132
	20.4585	0.2525		20.4585	0.0695		20.4587	0.0124
	20.4668	0.2518		20.4668	0.0681		20.467	0.012
	20.4752	0.2531		20.4752	0.0683		20.4753	0.0115
	20.4835	0.2528		20.4835	0.0663		20.4837	0.0114
	20.4918	0.2527		20.4918	0.068		20.492	0.0109
	20.5002	0.2538		20.5002	0.0683		20.5003	0.0111
	20.5085	0.253		20.5085	0.0684		20.5087	0.0092646
	20.5168	0.2544		20.5168	0.0676		20.517	0.0094566
	20.5252	0.2529		20.5252	0.065		20.5253	0.0097446
	20.5335	0.2553		20.5335	0.0651		20.5337	0.0083525
	20.5418	0.2552		20.5418	0.0638		20.542	0.0070565
	20.5502	0.2553		20.5502	0.0639		20.5503	0.0069604
	20.5585	0.2562		20.5585	0.0657		20.5587	0.0073445
	20.5668	0.2567		20.5668	0.0644		20.567	0.0074885
	20.5752	0.2567		20.5752	0.0665		20.5753	0.0081605
	20.5835	0.2577		20.5835	0.0656		20.5837	0.0076805
	20.5918	0.2573		20.5918	0.066		20.592	0.0085925
	20.6002	0.2582		20.6002	0.067		20.6003	0.0073445
	20.6085	0.2584		20.6085	0.0651		20.6087	0.0102
	20.6168	0.2579		20.6168	0.0672		20.617	0.0098406
	20.6252	0.2586		20.6252	0.0679		20.6253	0.0085925
	20.6335	0.2601		20.6335	0.0677		20.6337	0.0098406
	20.6418	0.2613		20.6418	0.0708		20.642	0.0106
	20.6502	0.2608		20.6502	0.0718		20.6503	0.0117
	20.6585	0.2615		20.6585	0.0713		20.6587	0.0115
	20.6668	0.2616		20.6668	0.0711		20.667	0.012
	20.6752	0.2615		20.6752	0.0705		20.6753	0.012
	20.6835	0.2618		20.6835	0.0713		20.6837	0.0118
	20.6918	0.2616		20.6918	0.0707		20.692	0.0117
	20.7002	0.2631		20.7002	0.0713		20.7003	0.0121
	20.7085	0.2624		20.7085	0.0723		20.7087	0.013
	20.7168	0.2634		20.7168	0.0731		20.717	0.0135
	20.7252	0.2626		20.7252	0.0731		20.7253	0.0137
	20.7335	0.263		20.7335	0.0737		20.7337	0.0136
	20.7418	0.2655		20.7418	0.0739		20.742	0.0138
	20.7502	0.2638		20.7502	0.0747		20.7503	0.0146
	20.7585	0.2663		20.7585	0.0755		20.7587	0.0141
	20.7668	0.2638		20.7668	0.0736		20.767	0.0148
	20.7752	0.2643		20.7752	0.0746		20.7753	0.0152
	20.7835	0.2648		20.7835	0.074		20.7837	0.0148
	20.7918	0.265		20.7918	0.0747		20.792	0.0136
	20.8002	0.2657		20.8002	0.0739		20.8003	0.013
	20.8085	0.2664		20.8085	0.0749		20.8087	0.0148
	20.8168	0.266		20.8168	0.076		20.817	0.0155
	20.8252	0.2668		20.8252	0.0746		20.8253	0.0139
	20.8335	0.267		20.8335	0.0754		20.8337	0.0139
	20.8418	0.2667		20.8418	0.0751		20.842	0.0128
	20.8502	0.2673		20.8502	0.0758		20.8503	0.0126
	20.8585	0.2675		20.8585	0.0769		20.8587	0.0135
	20.8668	0.2678		20.8668	0.0762		20.867	0.0128
	20.8752	0.2688		20.8752	0.0767		20.8753	0.0122
	20.8835	0.2683		20.8835	0.0769		20.8837	0.0124
	20.8918	0.2663		20.8918	0.0778		20.892	0.0119
	20.9002	0.2682		20.9002	0.0781		20.9003	0.0131
	20.9085	0.2683		20.9085	0.0777		20.9087	0.0141
	20.9168	0.2677		20.9168	0.0782		20.917	0.0137
	20.9252	0.2676		20.9252	0.0811		20.9253	0.0137
	20.9335	0.2679		20.9335	0.0788		20.9337	0.0145
	20.9418	0.269		20.9418	0.0798		20.942	0.0144
	20.9502	0.269		20.9502	0.0821		20.9503	0.0153
	20.9585	0.2694		20.9585	0.0823		20.9587	0.0163
	20.9668	0.2714		20.9668	0.0826		20.967	0.0159
	20.9752	0.2708		20.9752	0.0834		20.9753	0.0171
	20.9835	0.2705		20.9835	0.083		20.9837	0.0164
	20.9918	0.2695		20.9918	0.084		20.992	0.0168
	21.0002	0.271		21.0002	0.0843		21.0003	0.0174
	21.0085	0.2708		21.0085	0.0837		21.0087	0.0159
	21.0168	0.2717		21.0168	0.0848		21.017	0.0169
	21.0252	0.2721		21.0252	0.0868		21.0253	0.0176
	21.0335	0.2728		21.0335	0.0874		21.0337	0.0179
	21.0418	0.2727		21.0418	0.0874		21.042	0.0182
	21.0502	0.2722		21.0502	0.0872		21.0503	0.0176
	21.0585	0.2741		21.0585	0.0876		21.0587	0.018
	21.0668	0.2735		21.0668	0.087		21.067	0.0178
	21.0752	0.2748		21.0752	0.0873		21.0753	0.0188
	21.0835	0.2748		21.0835	0.0855		21.0837	0.0193
	21.0918	0.2747		21.0918	0.0874		21.092	0.0193
	21.1002	0.2745		21.1002	0.086		21.1003	0.0193
	21.1085	0.2756		21.1085	0.0865		21.1087	0.0187
	21.1168	0.2751		21.1168	0.0866		21.117	0.0191
	21.1252	0.2757		21.1252	0.0857		21.1253	0.0189
	21.1335	0.2756		21.1335	0.0863		21.1337	0.0189
	21.1418	0.2762		21.1418	0.085		21.142	0.0179
	21.1502	0.2772		21.1502	0.0852		21.1503	0.0169
	21.1585	0.2759		21.1585	0.0831		21.1587	0.0163
	21.1668	0.2752		21.1668	0.0834		21.167	0.0157
	21.1752	0.2763		21.1752	0.0829		21.1753	0.0161
	21.1835	0.2767		21.1835	0.0841		21.1837	0.0157
	21.1918	0.275		21.1918	0.0847		21.192	0.0167
	21.2002	0.2762		21.2002	0.0842		21.2003	0.0163
	21.2085	0.2763		21.2085	0.0854		21.2087	0.0171
	21.2168	0.2762		21.2168	0.0862		21.217	0.0183
	21.2252	0.2763		21.2252	0.0854		21.2253	0.0177
	21.2335	0.2779		21.2335	0.0861		21.2337	0.0171
	21.2418	0.2786		21.2418	0.0864		21.242	0.018
	21.2502	0.2781		21.2502	0.0873		21.2503	0.0188
	21.2585	0.2779		21.2585	0.0873		21.2587	0.0192
	21.2668	0.2789		21.2668	0.0888		21.267	0.0205
	21.2752	0.2798		21.2752	0.0883		21.2753	0.0209
	21.2835	0.2794		21.2835	0.0891		21.2837	0.0208
	21.2918	0.2794		21.2918	0.0891		21.292	0.0205
	21.3002	0.2804		21.3002	0.0877		21.3003	0.0206
	21.3085	0.2812		21.3085	0.0885		21.3087	0.0216
	21.3168	0.2806		21.3168	0.089		21.317	0.0208
	21.3252	0.281		21.3252	0.089		21.3253	0.0217
	21.3335	0.2814		21.3335	0.0886		21.3337	0.0208
	21.3418	0.2815		21.3418	0.0902		21.342	0.0226
	21.3502	0.2821		21.3502	0.09		21.3503	0.0225
	21.3585	0.2826		21.3585	0.0892		21.3587	0.0226
	21.3668	0.2828		21.3668	0.089		21.367	0.0212
	21.3752	0.2846		21.3752	0.0903		21.3753	0.0216
	21.3835	0.2838		21.3835	0.0891		21.3837	0.0232
	21.3918	0.284		21.3918	0.0899		21.392	0.0216
	21.4002	0.2846		21.4002	0.0877		21.4003	0.0219
	21.4085	0.2841		21.4085	0.0877		21.4087	0.0228
	21.4168	0.2849		21.4168	0.0865		21.417	0.0221
	21.4252	0.2851		21.4252	0.0868		21.4253	0.0214
	21.4335	0.2848		21.4335	0.0868		21.4337	0.0212
	21.4418	0.2856		21.4418	0.086		21.442	0.0224
	21.4502	0.2862		21.4502	0.0876		21.4503	0.022
	21.4585	0.2844		21.4585	0.0868		21.4587	0.0222
	21.4668	0.2847		21.4668	0.0844		21.467	0.0215
	21.4752	0.2856		21.4752	0.0845		21.4753	0.0226
	21.4835	0.2855		21.4835	0.0859		21.4837	0.0221
	21.4918	0.2857		21.4918	0.0853		21.492	0.0218
	21.5002	0.2859		21.5002	0.0855		21.5003	0.0227
	21.5085	0.2854		21.5085	0.0845		21.5087	0.0221
	21.5168	0.2851		21.5168	0.0855		21.517	0.0222
	21.5252	0.2865		21.5252	0.0855		21.5253	0.0224
	21.5335	0.287		21.5335	0.0847		21.5337	0.0223
	21.5418	0.2862		21.5418	0.0846		21.542	0.0234
	21.5502	0.2866		21.5502	0.0852		21.5503	0.0234
	21.5585	0.2859		21.5585	0.086		21.5587	0.0232
	21.5668	0.2878		21.5668	0.0863		21.567	0.0237
	21.5752	0.287		21.5752	0.0881		21.5753	0.0254
	21.5835	0.2886		21.5835	0.0898		21.5837	0.0271
	21.5918	0.2884		21.5918	0.0886		21.592	0.0256
	21.6002	0.2885		21.6002	0.0875		21.6003	0.0255
	21.6085	0.289		21.6085	0.0863		21.6087	0.0268
	21.6168	0.2901		21.6168	0.0889		21.617	0.0271
	21.6252	0.29		21.6252	0.0879		21.6253	0.0264
	21.6335	0.2894		21.6335	0.0877		21.6337	0.0261
	21.6418	0.2893		21.6418	0.0877		21.642	0.0263
	21.6502	0.2906		21.6502	0.089		21.6503	0.027
	21.6585	0.2912		21.6585	0.0885		21.6587	0.0288
	21.6668	0.2922		21.6668	0.0877		21.667	0.0277
	21.6752	0.2909		21.6752	0.0881		21.6753	0.0276
	21.6835	0.2917		21.6835	0.0877		21.6837	0.0299
	21.6918	0.2924		21.6918	0.0869		21.692	0.0288
	21.7002	0.2932		21.7002	0.0861		21.7003	0.0289
	21.7085	0.2917		21.7085	0.0865		21.7087	0.0289
	21.7168	0.2911		21.7168	0.0864		21.717	0.0285
	21.7252	0.2919		21.7252	0.0854		21.7253	0.028
	21.7335	0.2913		21.7335	0.086		21.7337	0.028
	21.7418	0.291		21.7418	0.0855		21.742	0.0284
	21.7502	0.2921		21.7502	0.0859		21.7503	0.0286
	21.7585	0.2925		21.7585	0.0844		21.7587	0.0281
	21.7668	0.2916		21.7668	0.0841		21.767	0.027
	21.7752	0.2923		21.7752	0.0813		21.7753	0.0265
	21.7835	0.2912		21.7835	0.082		21.7837	0.0252
	21.7918	0.2911		21.7918	0.0806		21.792	0.0252
	21.8002	0.2921		21.8002	0.0821		21.8003	0.0255
	21.8085	0.2917		21.8085	0.0816		21.8087	0.0251
	21.8168	0.2916		21.8168	0.0821		21.817	0.0257
	21.8252	0.2924		21.8252	0.0818		21.8253	0.0261
	21.8335	0.293		21.8335	0.0818		21.8337	0.0264
	21.8418	0.2922		21.8418	0.0817		21.842	0.026
	21.8502	0.2924		21.8502	0.0842		21.8503	0.0269
	21.8585	0.2928		21.8585	0.0837		21.8587	0.0276
	21.8668	0.2929		21.8668	0.0836		21.867	0.0273
	21.8752	0.2935		21.8752	0.0829		21.8753	0.0273
	21.8835	0.2944		21.8835	0.0857		21.8837	0.0286
	21.8918	0.2953		21.8918	0.0865		21.892	0.0299
	21.9002	0.2958		21.9002	0.0858		21.9003	0.0299
	21.9085	0.2959		21.9085	0.0854		21.9087	0.0297
	21.9168	0.2965		21.9168	0.0875		21.917	0.0302
	21.9252	0.2966		21.9252	0.085		21.9253	0.0304
	21.9335	0.2979		21.9335	0.0866		21.9337	0.0299
	21.9418	0.2966		21.9418	0.0855		21.942	0.0298
	21.9502	0.2969		21.9502	0.0855		21.9503	0.0301
	21.9585	0.2978		21.9585	0.0882		21.9587	0.0309
	21.9668	0.2982		21.9668	0.0893		21.967	0.0311
	21.9752	0.2983		21.9752	0.088		21.9753	0.0314
	21.9835	0.2992		21.9835	0.0872		21.9837	0.0322
	21.9918	0.2983		21.9918	0.0879		21.992	0.0317
	22.0002	0.3		22.0002	0.0883		22.0003	0.0324
	22.0085	0.2996		22.0085	0.0891		22.0087	0.0313
	22.0168	0.299		22.0168	0.089		22.017	0.0316
	22.0252	0.2999		22.0252	0.0886		22.0253	0.0319
	22.0335	0.3012		22.0335	0.0889		22.0337	0.0323
	22.0418	0.3007		22.0418	0.0895		22.042	0.0313
	22.0502	0.301		22.0502	0.0878		22.0503	0.0317
	22.0585	0.3007		22.0585	0.0885		22.0587	0.0311
	22.0668	0.3012		22.0668	0.088		22.067	0.0312
	22.0752	0.3017		22.0752	0.0881		22.0753	0.0305
	22.0835	0.3004		22.0835	0.0884		22.0837	0.0299
	22.0918	0.3019		22.0918	0.0877		22.092	0.0306
	22.1002	0.3026		22.1002	0.088		22.1003	0.0293
	22.1085	0.3019		22.1085	0.0895		22.1087	0.0304
	22.1168	0.3019		22.1168	0.0888		22.117	0.0301
	22.1252	0.3022		22.1252	0.0899		22.1253	0.0309
	22.1335	0.303		22.1335	0.0903		22.1337	0.0319
	22.1418	0.3026		22.1418	0.0909		22.142	0.0316
	22.1502	0.3025		22.1502	0.0914		22.1503	0.0318
	22.1585	0.3012		22.1585	0.0922		22.1587	0.0326
	22.1668	0.3019		22.1668	0.0913		22.167	0.033
	22.1752	0.3024		22.1752	0.0912		22.1753	0.0322
	22.1835	0.3027		22.1835	0.0922		22.1837	0.0322
	22.1918	0.3023		22.1918	0.0936		22.192	0.0333
	22.2002	0.3034		22.2002	0.0927		22.2003	0.0346
	22.2085	0.3053		22.2085	0.0955		22.2087	0.0336
	22.2168	0.3046		22.2168	0.0945		22.217	0.0344
	22.2252	0.3051		22.2252	0.0943		22.2253	0.0348
	22.2335	0.3062		22.2335	0.095		22.2337	0.0342
	22.2418	0.3056		22.2418	0.096		22.242	0.0361
	22.2502	0.3048		22.2502	0.0957		22.2503	0.0355
	22.2585	0.3058		22.2585	0.0958		22.2587	0.0353
	22.2668	0.3062		22.2668	0.0965		22.267	0.0363
	22.2752	0.3062		22.2752	0.0986		22.2753	0.0375
	22.2835	0.309		22.2835	0.0978		22.2837	0.0368
	22.2918	0.3082		22.2918	0.0985		22.292	0.0372
	22.3002	0.309		22.3002	0.0978		22.3003	0.037
	22.3085	0.3104		22.3085	0.0986		22.3087	0.0382
	22.3168	0.3098		22.3168	0.0985		22.317	0.0374
	22.3252	0.31		22.3252	0.1004		22.3253	0.0365
	22.3335	0.3102		22.3335	0.0988		22.3337	0.0365
	22.3418	0.3104		22.3418	0.0978		22.342	0.0381
	22.3502	0.3111		22.3502	0.099		22.3503	0.0375
	22.3585	0.3118		22.3585	0.0986		22.3587	0.0373
	22.3668	0.3118		22.3668	0.0988		22.367	0.0371
	22.3752	0.3114		22.3752	0.0993		22.3753	0.037
	22.3835	0.3117		22.3835	0.0989		22.3837	0.0377
	22.3918	0.3114		22.3918	0.099		22.392	0.0369
	22.4002	0.3129		22.4002	0.0977		22.4003	0.0376
	22.4085	0.3135		22.4085	0.0994		22.4087	0.038
	22.4168	0.3135		22.4168	0.0985		22.417	0.0375
	22.4252	0.3139		22.4252	0.0991		22.4253	0.0388
	22.4335	0.3139		22.4335	0.0994		22.4337	0.0378
	22.4418	0.3152		22.4418	0.1005		22.442	0.0383
	22.4502	0.3159		22.4502	0.1004		22.4503	0.0382
	22.4585	0.3166		22.4585	0.1009		22.4587	0.038
	22.4668	0.3162		22.4668	0.1017		22.467	0.0385
	22.4752	0.3161		22.4752	0.103		22.4753	0.0382
	22.4835	0.3168		22.4835	0.1032		22.4837	0.0383
	22.4918	0.3176		22.4918	0.1021		22.492	0.0385
	22.5002	0.3173		22.5002	0.1036		22.5003	0.0382
	22.5085	0.3178		22.5085	0.1051		22.5087	0.0402
	22.5168	0.3195		22.5168	0.1052		22.517	0.0399
	22.5252	0.3207		22.5252	0.1056		22.5253	0.039
	22.5335	0.3204		22.5335	0.1063		22.5337	0.0393
	22.5418	0.3202		22.5418	0.1066		22.542	0.0391
	22.5502	0.3215		22.5502	0.1068		22.5503	0.0394
	22.5585	0.3218		22.5585	0.107		22.5587	0.0396
	22.5668	0.3217		22.5668	0.1063		22.567	0.0388
	22.5752	0.3225		22.5752	0.1064		22.5753	0.0379
	22.5835	0.3229		22.5835	0.1083		22.5837	0.038
	22.5918	0.3236		22.5918	0.1089		22.592	0.039
	22.6002	0.3246		22.6002	0.1077		22.6003	0.0396
	22.6085	0.3247		22.6085	0.1084		22.6087	0.0393
	22.6168	0.3264		22.6168	0.108		22.617	0.0399
	22.6252	0.3261		22.6252	0.1073		22.6253	0.0397
	22.6335	0.3265		22.6335	0.1069		22.6337	0.0396
	22.6418	0.3278		22.6418	0.1065		22.642	0.0402
	22.6502	0.3269		22.6502	0.1084		22.6503	0.0398
	22.6585	0.3287		22.6585	0.1072		22.6587	0.04
	22.6668	0.3284		22.6668	0.1094		22.667	0.0397
	22.6752	0.3286		22.6752	0.1076		22.6753	0.0389
	22.6835	0.3294		22.6835	0.1078		22.6837	0.039
	22.6918	0.3301		22.6918	0.1081		22.692	0.0372
	22.7002	0.3303		22.7002	0.1071		22.7003	0.0366
	22.7085	0.3306		22.7085	0.1055		22.7087	0.0355
	22.7168	0.3319		22.7168	0.1075		22.717	0.0344
	22.7252	0.332		22.7252	0.1073		22.7253	0.0359
	22.7335	0.3322		22.7335	0.1076		22.7337	0.0362
	22.7418	0.3321		22.7418	0.1089		22.742	0.0356
	22.7502	0.3332		22.7502	0.1081		22.7503	0.0369
	22.7585	0.3329		22.7585	0.1086		22.7587	0.0362
	22.7668	0.3347		22.7668	0.1073		22.767	0.0363
	22.7752	0.334		22.7752	0.1089		22.7753	0.0377
	22.7835	0.3345		22.7835	0.1092		22.7837	0.0367
	22.7918	0.3354		22.7918	0.1075		22.792	0.0372
	22.8002	0.335		22.8002	0.1071		22.8003	0.037
	22.8085	0.3361		22.8085	0.1082		22.8087	0.0371
	22.8168	0.3369		22.8168	0.1109		22.817	0.0389
	22.8252	0.3371		22.8252	0.1108		22.8253	0.039
	22.8335	0.338		22.8335	0.1115		22.8337	0.0385
	22.8418	0.3385		22.8418	0.1104		22.842	0.0388
	22.8502	0.3398		22.8502	0.1109		22.8503	0.0387
	22.8585	0.3399		22.8585	0.1109		22.8587	0.0397
	22.8668	0.34		22.8668	0.1116		22.867	0.0391
	22.8752	0.3405		22.8752	0.1115		22.8753	0.0385
	22.8835	0.3409		22.8835	0.112		22.8837	0.0385
	22.8918	0.3409		22.8918	0.1106		22.892	0.0386
	22.9002	0.342		22.9002	0.112		22.9003	0.0391
	22.9085	0.3425		22.9085	0.1119		22.9087	0.0387
	22.9168	0.3437		22.9168	0.1129		22.917	0.0385
	22.9252	0.3446		22.9252	0.1113		22.9253	0.0387
	22.9335	0.345		22.9335	0.1098		22.9337	0.0388
	22.9418	0.3479		22.9418	0.1117		22.942	0.038
	22.9502	0.347		22.9502	0.112		22.9503	0.0382
	22.9585	0.347		22.9585	0.1112		22.9587	0.039
	22.9668	0.3487		22.9668	0.1104		22.967	0.0377
	22.9752	0.3492		22.9752	0.1109		22.9753	0.0389
	22.9835	0.3481		22.9835	0.1109		22.9837	0.0387
	22.9918	0.3492		22.9918	0.1102		22.992	0.038
	23.0002	0.3493		23.0002	0.1101		23.0003	0.0384
	23.0085	0.3507		23.0085	0.1088		23.0087	0.0373
	23.0168	0.3516		23.0168	0.109		23.017	0.0372
	23.0252	0.3506		23.0252	0.1069		23.0253	0.0379
	23.0335	0.3521		23.0335	0.1064		23.0337	0.0378
	23.0418	0.3514		23.0418	0.1078		23.042	0.0376
	23.0502	0.3514		23.0502	0.108		23.0503	0.039
	23.0585	0.3523		23.0585	0.1084		23.0587	0.0394
	23.0668	0.353		23.0668	0.1077		23.067	0.0376
	23.0752	0.3534		23.0752	0.1081		23.0753	0.0391
	23.0835	0.3548		23.0835	0.1088		23.0837	0.0394
	23.0918	0.3551		23.0918	0.1076		23.092	0.0394
	23.1002	0.3564		23.1002	0.1071		23.1003	0.0408
	23.1085	0.3565		23.1085	0.109		23.1087	0.04
	23.1168	0.3575		23.1168	0.1086		23.117	0.0384
	23.1252	0.3574		23.1252	0.1102		23.1253	0.04
	23.1335	0.3593		23.1335	0.1112		23.1337	0.0412
	23.1418	0.3602		23.1418	0.1116		23.142	0.0411
	23.1502	0.36		23.1502	0.1122		23.1503	0.0409
	23.1585	0.3615		23.1585	0.1101		23.1587	0.0411
	23.1668	0.3621		23.1668	0.1101		23.167	0.0409
	23.1752	0.361		23.1752	0.1102		23.1753	0.0419
	23.1835	0.3617		23.1835	0.1112		23.1837	0.0404
	23.1918	0.3605		23.1918	0.1114		23.192	0.0408
	23.2002	0.3615		23.2002	0.1106		23.2003	0.0417
	23.2085	0.3621		23.2085	0.1113		23.2087	0.0423
	23.2168	0.363		23.2168	0.1108		23.217	0.0423
	23.2252	0.3643		23.2252	0.1116		23.2253	0.042
	23.2335	0.3642		23.2335	0.1114		23.2337	0.0422
	23.2418	0.3648		23.2418	0.1114		23.242	0.0417
	23.2502	0.3642		23.2502	0.1128		23.2503	0.0424
	23.2585	0.3653		23.2585	0.1104		23.2587	0.0425
	23.2668	0.3649		23.2668	0.109		23.267	0.0429
	23.2752	0.3669		23.2752	0.1089		23.2753	0.0424
	23.2835	0.3664		23.2835	0.108		23.2837	0.0415
	23.2918	0.3656		23.2918	0.1081		23.292	0.0433
	23.3002	0.3671		23.3002	0.1068		23.3003	0.0425
	23.3085	0.3671		23.3085	0.1079		23.3087	0.043
	23.3168	0.3663		23.3168	0.107		23.317	0.0425
	23.3252	0.3664		23.3252	0.1058		23.3253	0.0423
	23.3335	0.3659		23.3335	0.1027		23.3337	0.041
	23.3418	0.3665		23.3418	0.1027		23.342	0.0419
	23.3502	0.3671		23.3502	0.1037		23.3503	0.042
	23.3585	0.3667		23.3585	0.1029		23.3587	0.0431
	23.3668	0.3669		23.3668	0.1032		23.367	0.043
	23.3752	0.3678		23.3752	0.1033		23.3753	0.0433
	23.3835	0.3672		23.3835	0.1057		23.3837	0.0437
	23.3918	0.3683		23.3918	0.1045		23.392	0.0443
	23.4002	0.3681		23.4002	0.1054		23.4003	0.0444
	23.4085	0.3693		23.4085	0.1042		23.4087	0.0451
	23.4168	0.3698		23.4168	0.104		23.417	0.0439
	23.4252	0.3698		23.4252	0.1021		23.4253	0.0459
	23.4335	0.3702		23.4335	0.104		23.4337	0.0456
	23.4418	0.3713		23.4418	0.106		23.442	0.0477
	23.4502	0.373		23.4502	0.108		23.4503	0.048
	23.4585	0.3728		23.4585	0.1075		23.4587	0.0477
	23.4668	0.3727		23.4668	0.1098		23.467	0.048
	23.4752	0.3727		23.4752	0.1071		23.4753	0.0484
	23.4835	0.3725		23.4835	0.1071		23.4837	0.0487
	23.4918	0.373		23.4918	0.1081		23.492	0.0477
	23.5002	0.3733		23.5002	0.1075		23.5003	0.0477
	23.5085	0.3746		23.5085	0.1083		23.5087	0.0477
	23.5168	0.3754		23.5168	0.1084		23.517	0.0493
	23.5252	0.3745		23.5252	0.1089		23.5253	0.0498
	23.5335	0.3738		23.5335	0.108		23.5337	0.0484
	23.5418	0.3739		23.5418	0.1091		23.542	0.0504
	23.5502	0.374		23.5502	0.1074		23.5503	0.0502
	23.5585	0.3755		23.5585	0.1086		23.5587	0.0501
	23.5668	0.3752		23.5668	0.1068		23.567	0.0503
	23.5752	0.3758		23.5752	0.1075		23.5753	0.0496
	23.5835	0.3748		23.5835	0.1074		23.5837	0.0497
	23.5918	0.3767		23.5918	0.1068		23.592	0.0494
	23.6002	0.3764		23.6002	0.1071		23.6003	0.0497
	23.6085	0.3767		23.6085	0.1068		23.6087	0.0507
	23.6168	0.3774		23.6168	0.1071		23.617	0.0497
	23.6252	0.3776		23.6252	0.1055		23.6253	0.0497
	23.6335	0.3781		23.6335	0.1062		23.6337	0.048
	23.6418	0.3781		23.6418	0.1051		23.642	0.0471
	23.6502	0.378		23.6502	0.1034		23.6503	0.0465
	23.6585	0.3771		23.6585	0.1048		23.6587	0.0464
	23.6668	0.3796		23.6668	0.104		23.667	0.0482
	23.6752	0.38		23.6752	0.1039		23.6753	0.0482
	23.6835	0.3802		23.6835	0.1043		23.6837	0.0489
	23.6918	0.3812		23.6918	0.1043		23.692	0.0485
	23.7002	0.38		23.7002	0.1049		23.7003	0.049
	23.7085	0.38		23.7085	0.1054		23.7087	0.0484
	23.7168	0.3797		23.7168	0.1057		23.717	0.0484
	23.7252	0.382		23.7252	0.105		23.7253	0.0501
	23.7335	0.3822		23.7335	0.1067		23.7337	0.0505
	23.7418	0.3814		23.7418	0.1057		23.742	0.05
	23.7502	0.3832		23.7502	0.106		23.7503	0.0507
	23.7585	0.3835		23.7585	0.1083		23.7587	0.0524
	23.7668	0.3835		23.7668	0.1109		23.767	0.0533
	23.7752	0.383		23.7752	0.1095		23.7753	0.0523
	23.7835	0.3839		23.7835	0.1094		23.7837	0.0518
	23.7918	0.384		23.7918	0.1082		23.792	0.0526
	23.8002	0.3842		23.8002	0.1102		23.8003	0.0527
	23.8085	0.3821		23.8085	0.1099		23.8087	0.0526
	23.8168	0.3838		23.8168	0.1102		23.817	0.0538
	23.8252	0.3845		23.8252	0.1116		23.8253	0.0542
	23.8335	0.3847		23.8335	0.1102		23.8337	0.0541
	23.8418	0.3835		23.8418	0.1119		23.842	0.0556
	23.8502	0.3835		23.8502	0.1114		23.8503	0.0544
	23.8585	0.385		23.8585	0.1125		23.8587	0.0544
	23.8668	0.3846		23.8668	0.1116		23.867	0.0551
	23.8752	0.3849		23.8752	0.1103		23.8753	0.0543
	23.8835	0.3853		23.8835	0.1111		23.8837	0.0553
	23.8918	0.3845		23.8918	0.1099		23.892	0.0537
	23.9002	0.3839		23.9002	0.1093		23.9003	0.0546
	23.9085	0.385		23.9085	0.1118		23.9087	0.0542
	23.9168	0.3849		23.9168	0.1108		23.917	0.0562
	23.9252	0.3865		23.9252	0.1107		23.9253	0.0562
	23.9335	0.3857		23.9335	0.1097		23.9337	0.0549
	23.9418	0.3854		23.9418	0.1102		23.942	0.056
	23.9502	0.3865		23.9502	0.1111		23.9503	0.0544
	23.9585	0.3868		23.9585	0.1096		23.9587	0.0542
	23.9668	0.3861		23.9668	0.1084		23.967	0.0548
	23.9752	0.3859		23.9752	0.1093		23.9753	0.0546
	23.9835	0.3869		23.9835	0.1091		23.9837	0.0533
	23.9918	0.3873		23.9918	0.1104		23.992	0.0545
	24.0002	0.3853		24.0002	0.1109		24.0003	0.0559
	24.0085	0.3855		24.0085	0.1122		24.0087	0.0557
	24.0168	0.3859		24.0168	0.1135		24.017	0.0555
	24.0252	0.3881		24.0252	0.1148		24.0253	0.0562
	24.0335	0.3882		24.0335	0.1137		24.0337	0.0573
	24.0418	0.3872		24.0418	0.1148		24.042	0.0563
	24.0502	0.3864		24.0502	0.1156		24.0503	0.0555
	24.0585	0.3867		24.0585	0.1163		24.0587	0.0569
	24.0668	0.387		24.0668	0.1187		24.067	0.059
	24.0752	0.3871		24.0752	0.1172		24.0753	0.0596
	24.0835	0.3879		24.0835	0.1179		24.0837	0.0592
	24.0918	0.3884		24.0918	0.1191		24.092	0.06
	24.1002	0.3887		24.1002	0.1185		24.1003	0.0591
	24.1085	0.3887		24.1085	0.1199		24.1087	0.0602
	24.1168	0.389		24.1168	0.1181		24.117	0.0607
	24.1252	0.3889		24.1252	0.1197		24.1253	0.0601
	24.1335	0.39		24.1335	0.1197		24.1337	0.0605
	24.1418	0.3903		24.1418	0.1212		24.142	0.061
	24.1502	0.3908		24.1502	0.1207		24.1503	0.0603
	24.1585	0.3905		24.1585	0.1202		24.1587	0.0618
	24.1668	0.3897		24.1668	0.1209		24.167	0.0615
	24.1752	0.391		24.1752	0.1214		24.1753	0.0621
	24.1835	0.391		24.1835	0.1212		24.1837	0.0625
	24.1918	0.3919		24.1918	0.1221		24.192	0.0619
	24.2002	0.3904		24.2002	0.1203		24.2003	0.0625
	24.2085	0.3899		24.2085	0.1214		24.2087	0.0619
	24.2168	0.39		24.2168	0.1211		24.217	0.0626
	24.2252	0.3912		24.2252	0.1194		24.2253	0.0622
	24.2335	0.391		24.2335	0.1187		24.2337	0.0612
	24.2418	0.3911		24.2418	0.121		24.242	0.0627
	24.2502	0.3917		24.2502	0.1201		24.2503	0.0616
	24.2585	0.3904		24.2585	0.1192		24.2587	0.0613
	24.2668	0.3914		24.2668	0.1176		24.267	0.0617
	24.2752	0.391		24.2752	0.1181		24.2753	0.0624
	24.2835	0.3909		24.2835	0.1183		24.2837	0.0611
	24.2918	0.3892		24.2918	0.1177		24.292	0.0623
	24.3002	0.3889		24.3002	0.1176		24.3003	0.062
	24.3085	0.3889		24.3085	0.1174		24.3087	0.0637
	24.3168	0.3889		24.3168	0.1172		24.317	0.0645
	24.3252	0.3895		24.3252	0.1174		24.3253	0.0629
	24.3335	0.3887		24.3335	0.1176		24.3337	0.0629
	24.3418	0.3888		24.3418	0.1168		24.342	0.0635
	24.3502	0.3893		24.3502	0.1177		24.3503	0.0635
	24.3585	0.3895		24.3585	0.1192		24.3587	0.0631
	24.3668	0.3888		24.3668	0.1199		24.367	0.0642
	24.3752	0.3896		24.3752	0.1217		24.3753	0.0655
	24.3835	0.3901		24.3835	0.1225		24.3837	0.0673
	24.3918	0.3901		24.3918	0.1206		24.392	0.0664
	24.4002	0.3899		24.4002	0.1212		24.4003	0.0657
	24.4085	0.3896		24.4085	0.1221		24.4087	0.0663
	24.4168	0.3898		24.4168	0.122		24.417	0.0656
	24.4252	0.3898		24.4252	0.1208		24.4253	0.0666
	24.4335	0.3898		24.4335	0.1217		24.4337	0.0669
	24.4418	0.3895		24.4418	0.122		24.442	0.0673
	24.4502	0.3898		24.4502	0.1215		24.4503	0.0667
	24.4585	0.3885		24.4585	0.122		24.4587	0.0679
	24.4668	0.3885		24.4668	0.1216		24.467	0.0688
	24.4752	0.3883		24.4752	0.122		24.4753	0.0677
	24.4835	0.3886		24.4835	0.123		24.4837	0.0676
	24.4918	0.3875		24.4918	0.1238		24.492	0.0675
	24.5002	0.388		24.5002	0.1233		24.5003	0.0681
	24.5085	0.3876		24.5085	0.1224		24.5087	0.0683
	24.5168	0.3881		24.5168	0.1219		24.517	0.068
	24.5252	0.3882		24.5252	0.1229		24.5253	0.0664
	24.5335	0.3892		24.5335	0.1227		24.5337	0.0681
	24.5418	0.3873		24.5418	0.1205		24.542	0.0665
	24.5502	0.3868		24.5502	0.1208		24.5503	0.0668
	24.5585	0.3866		24.5585	0.1202		24.5587	0.0664
	24.5668	0.3877		24.5668	0.1187		24.567	0.0675
	24.5752	0.3849		24.5752	0.1188		24.5753	0.0674
	24.5835	0.3857		24.5835	0.1189		24.5837	0.0672
	24.5918	0.3853		24.5918	0.1201		24.592	0.066
	24.6002	0.386		24.6002	0.1195		24.6003	0.0671
	24.6085	0.3869		24.6085	0.1194		24.6087	0.0677
	24.6168	0.386		24.6168	0.1207		24.617	0.0673
	24.6252	0.3856		24.6252	0.1195		24.6253	0.0675
	24.6335	0.3849		24.6335	0.1189		24.6337	0.0679
	24.6418	0.3848		24.6418	0.1191		24.642	0.068
	24.6502	0.3846		24.6502	0.1189		24.6503	0.0685
	24.6585	0.3848		24.6585	0.1212		24.6587	0.0685
	24.6668	0.383		24.6668	0.1192		24.667	0.0687
	24.6752	0.3839		24.6752	0.1206		24.6753	0.0681
	24.6835	0.3841		24.6835	0.1211		24.6837	0.0694
	24.6918	0.3852		24.6918	0.1224		24.692	0.0708
	24.7002	0.384		24.7002	0.123		24.7003	0.0697
	24.7085	0.3839		24.7085	0.1225		24.7087	0.07
	24.7168	0.3828		24.7168	0.1239		24.717	0.0697
	24.7252	0.3818		24.7252	0.1231		24.7253	0.0696
	24.7335	0.3828		24.7335	0.1237		24.7337	0.0697
	24.7418	0.3819		24.7418	0.125		24.742	0.0698
	24.7502	0.3823		24.7502	0.1238		24.7503	0.0701
	24.7585	0.3823		24.7585	0.1265		24.7587	0.0702
	24.7668	0.3831		24.7668	0.1255		24.767	0.0702
	24.7752	0.3813		24.7752	0.126		24.7753	0.0705
	24.7835	0.3814		24.7835	0.1252		24.7837	0.0697
	24.7918	0.382		24.7918	0.1263		24.792	0.0708
	24.8002	0.3822		24.8002	0.1255		24.8003	0.0702
	24.8085	0.3814		24.8085	0.1258		24.8087	0.0709
	24.8168	0.3787		24.8168	0.1255		24.817	0.0709
	24.8252	0.3795		24.8252	0.1238		24.8253	0.0701
	24.8335	0.3785		24.8335	0.1239		24.8337	0.0697
	24.8418	0.3789		24.8418	0.1239		24.842	0.0698
	24.8502	0.3782		24.8502	0.1256		24.8503	0.0691
	24.8585	0.3785		24.8585	0.1242		24.8587	0.0682
	24.8668	0.3781		24.8668	0.1248		24.867	0.0685
	24.8752	0.3773		24.8752	0.1235		24.8753	0.0675
	24.8835	0.3766		24.8835	0.1233		24.8837	0.0679
	24.8918	0.3781		24.8918	0.1239		24.892	0.067
	24.9002	0.3768		24.9002	0.1221		24.9003	0.0675
	24.9085	0.3771		24.9085	0.1241		24.9087	0.0668
	24.9168	0.3768		24.9168	0.1248		24.917	0.0666
	24.9252	0.3757		24.9252	0.1253		24.9253	0.0674
	24.9335	0.3771		24.9335	0.1265		24.9337	0.0664
	24.9418	0.3759		24.9418	0.1276		24.942	0.0675
	24.9502	0.3764		24.9502	0.1273		24.9503	0.0673
	24.9585	0.3739		24.9585	0.1279		24.9587	0.0665
	24.9668	0.3752		24.9668	0.1276		24.967	0.0673
	24.9752	0.3733		24.9752	0.1286		24.9753	0.0673
	24.9835	0.3735		24.9835	0.1278		24.9837	0.0676
	24.9918	0.3738		24.9918	0.1298		24.992	0.0683
	25.0002	0.3737		25.0002	0.1311		25.0003	0.0696
	25.0085	0.3737		25.0085	0.131		25.0087	0.07
	25.0168	0.3741		25.0168	0.1302		25.017	0.0693
	25.0252	0.3734		25.0252	0.1315		25.0253	0.0691
	25.0335	0.3735		25.0335	0.1314		25.0337	0.0701
	25.0418	0.3731		25.0418	0.1332		25.042	0.0697
	25.0502	0.3722		25.0502	0.132		25.0503	0.0694
	25.0585	0.3732		25.0585	0.1329		25.0587	0.0693
	25.0668	0.3726		25.0668	0.1332		25.067	0.0703
	25.0752	0.3726		25.0752	0.1344		25.0753	0.0686
	25.0835	0.3732		25.0835	0.1351		25.0837	0.0707
	25.0918	0.3727		25.0918	0.1358		25.092	0.0702
	25.1002	0.372		25.1002	0.1359		25.1003	0.0699
	25.1085	0.3711		25.1085	0.1355		25.1087	0.0692
	25.1168	0.3716		25.1168	0.1338		25.117	0.0693
	25.1252	0.3719		25.1252	0.1335		25.1253	0.0686
	25.1335	0.3706		25.1335	0.1354		25.1337	0.0682
	25.1418	0.3692		25.1418	0.1332		25.142	0.0682
	25.1502	0.3697		25.1502	0.1333		25.1503	0.0687
	25.1585	0.3693		25.1585	0.1354		25.1587	0.0684
	25.1668	0.3703		25.1668	0.1338		25.167	0.0673
	25.1752	0.3699		25.1752	0.1344		25.1753	0.0686
	25.1835	0.3703		25.1835	0.134		25.1837	0.0677
	25.1918	0.3693		25.1918	0.1338		25.192	0.0661
	25.2002	0.3689		25.2002	0.133		25.2003	0.0649
	25.2085	0.3687		25.2085	0.1341		25.2087	0.0649
	25.2168	0.368		25.2168	0.1351		25.217	0.0655
	25.2252	0.3674		25.2252	0.1354		25.2253	0.065
	25.2335	0.3676		25.2335	0.1349		25.2337	0.0655
	25.2418	0.3682		25.2418	0.1342		25.242	0.0662
	25.2502	0.3679		25.2502	0.135		25.2503	0.0662
	25.2585	0.3668		25.2585	0.1358		25.2587	0.0658
	25.2668	0.3664		25.2668	0.1348		25.267	0.0657
	25.2752	0.3672		25.2752	0.1346		25.2753	0.0663
	25.2835	0.3672		25.2835	0.134		25.2837	0.0659
	25.2918	0.3673		25.2918	0.1348		25.292	0.0672
	25.3002	0.3681		25.3002	0.1361		25.3003	0.0676
	25.3085	0.3684		25.3085	0.1374		25.3087	0.0689
	25.3168	0.3683		25.3168	0.1376		25.317	0.0698
	25.3252	0.368		25.3252	0.1373		25.3253	0.0693
	25.3335	0.368		25.3335	0.1381		25.3337	0.0697
	25.3418	0.3673		25.3418	0.1367		25.342	0.0693
	25.3502	0.3679		25.3502	0.1381		25.3503	0.0694
	25.3585	0.3674		25.3585	0.1371		25.3587	0.0693
	25.3668	0.3665		25.3668	0.1384		25.367	0.0696
	25.3752	0.367		25.3752	0.1383		25.3753	0.0703
	25.3835	0.3678		25.3835	0.138		25.3837	0.0703
	25.3918	0.3671		25.3918	0.1386		25.392	0.0708
	25.4002	0.368		25.4002	0.1363		25.4003	0.0715
	25.4085	0.3672		25.4085	0.1386		25.4087	0.0714
	25.4168	0.3674		25.4168	0.1378		25.417	0.0711
	25.4252	0.3676		25.4252	0.1376		25.4253	0.0722
	25.4335	0.3682		25.4335	0.1355		25.4337	0.0709
	25.4418	0.3674		25.4418	0.1371		25.442	0.0717
	25.4502	0.3677		25.4502	0.1356		25.4503	0.0704
	25.4585	0.3675		25.4585	0.1361		25.4587	0.0703
	25.4668	0.3679		25.4668	0.1349		25.467	0.0697
	25.4752	0.3676		25.4752	0.1345		25.4753	0.0705
	25.4835	0.3662		25.4835	0.1328		25.4837	0.0704
	25.4918	0.367		25.4918	0.1332		25.492	0.0696
	25.5002	0.3662		25.5002	0.1322		25.5003	0.0693
	25.5085	0.3663		25.5085	0.1302		25.5087	0.0694
	25.5168	0.366		25.5168	0.1302		25.517	0.0693
	25.5252	0.3649		25.5252	0.1285		25.5253	0.069
	25.5335	0.3659		25.5335	0.1297		25.5337	0.0683
	25.5418	0.3652		25.5418	0.1296		25.542	0.069
	25.5502	0.3665		25.5502	0.1301		25.5503	0.0688
	25.5585	0.3659		25.5585	0.1297		25.5587	0.0694
	25.5668	0.365		25.5668	0.1292		25.567	0.0689
	25.5752	0.3652		25.5752	0.128		25.5753	0.07
	25.5835	0.3656		25.5835	0.1275		25.5837	0.0695
	25.5918	0.3642		25.5918	0.1287		25.592	0.0705
	25.6002	0.3638		25.6002	0.1288		25.6003	0.072
	25.6085	0.3638		25.6085	0.1271		25.6087	0.0697
	25.6168	0.3657		25.6168	0.1307		25.617	0.0727
	25.6252	0.3666		25.6252	0.1297		25.6253	0.0736
	25.6335	0.3656		25.6335	0.1301		25.6337	0.0732
	25.6418	0.3644		25.6418	0.1283		25.642	0.0728
	25.6502	0.3656		25.6502	0.1286		25.6503	0.0731
	25.6585	0.3661		25.6585	0.1297		25.6587	0.0732
	25.6668	0.3661		25.6668	0.1299		25.667	0.0736
	25.6752	0.3655		25.6752	0.1281		25.6753	0.0743
	25.6835	0.3661		25.6835	0.1286		25.6837	0.0745
	25.6918	0.3671		25.6918	0.129		25.692	0.0747
	25.7002	0.3668		25.7002	0.1283		25.7003	0.0749
	25.7085	0.3661		25.7085	0.1283		25.7087	0.0756
	25.7168	0.3658		25.7168	0.1289		25.717	0.0745
	25.7252	0.3662		25.7252	0.1273		25.7253	0.0747
	25.7335	0.3659		25.7335	0.1279		25.7337	0.0757
	25.7418	0.3649		25.7418	0.1263		25.742	0.075
	25.7502	0.3649		25.7502	0.1261		25.7503	0.0748
	25.7585	0.365		25.7585	0.1256		25.7587	0.076
	25.7668	0.3647		25.7668	0.1254		25.767	0.0751
	25.7752	0.3632		25.7752	0.1254		25.7753	0.0746
	25.7835	0.3642		25.7835	0.1251		25.7837	0.0758
	25.7918	0.3646		25.7918	0.1262		25.792	0.075
	25.8002	0.3642		25.8002	0.1255		25.8003	0.0757
	25.8085	0.3634		25.8085	0.1245		25.8087	0.0742
	25.8168	0.3622		25.8168	0.1235		25.817	0.0736
	25.8252	0.3617		25.8252	0.1233		25.8253	0.0739
	25.8335	0.3629		25.8335	0.1229		25.8337	0.0744
	25.8418	0.361		25.8418	0.1227		25.842	0.0741
	25.8502	0.3608		25.8502	0.1224		25.8503	0.0735
	25.8585	0.3613		25.8585	0.1219		25.8587	0.0747
	25.8668	0.361		25.8668	0.1215		25.867	0.0747
	25.8752	0.3609		25.8752	0.1218		25.8753	0.0754
	25.8835	0.3609		25.8835	0.122		25.8837	0.0759
	25.8918	0.3612		25.8918	0.1233		25.892	0.0745
	25.9002	0.361		25.9002	0.1232		25.9003	0.0762
	25.9085	0.361		25.9085	0.1231		25.9087	0.0767
	25.9168	0.3605		25.9168	0.1213		25.917	0.0759
	25.9252	0.3606		25.9252	0.1229		25.9253	0.0777
	25.9335	0.3606		25.9335	0.125		25.9337	0.0788
	25.9418	0.3605		25.9418	0.125		25.942	0.0789
	25.9502	0.3592		25.9502	0.1235		25.9503	0.0786
	25.9585	0.3591		25.9585	0.1233		25.9587	0.0784
	25.9668	0.3594		25.9668	0.1259		25.967	0.0787
	25.9752	0.359		25.9752	0.1243		25.9753	0.0795
	25.9835	0.3589		25.9835	0.1248		25.9837	0.0794
	25.9918	0.3592		25.9918	0.1248		25.992	0.0795
	26.0002	0.3586		26.0002	0.1239		26.0003	0.0795
	26.0085	0.3595		26.0085	0.1256		26.0087	0.08
	26.0168	0.3591		26.0168	0.1258		26.017	0.0806
	26.0252	0.359		26.0252	0.1256		26.0253	0.0796
	26.0335	0.3581		26.0335	0.1243		26.0337	0.0817
	26.0418	0.3582		26.0418	0.1261		26.042	0.0804
	26.0502	0.3577		26.0502	0.1257		26.0503	0.0812
	26.0585	0.3597		26.0585	0.1272		26.0587	0.0805
	26.0668	0.3586		26.0668	0.1257		26.067	0.0819
	26.0752	0.3584		26.0752	0.1252		26.0753	0.0808
	26.0835	0.3587		26.0835	0.1248		26.0837	0.0801
	26.0918	0.3574		26.0918	0.124		26.092	0.0813
	26.1002	0.3575		26.1002	0.1242		26.1003	0.0821
	26.1085	0.3572		26.1085	0.1247		26.1087	0.0822
	26.1168	0.3561		26.1168	0.1231		26.117	0.0813
	26.1252	0.3554		26.1252	0.1222		26.1253	0.0812
	26.1335	0.3554		26.1335	0.1216		26.1337	0.0814
	26.1418	0.3549		26.1418	0.121		26.142	0.0829
	26.1502	0.3559		26.1502	0.1224		26.1503	0.0832
	26.1585	0.3552		26.1585	0.1209		26.1587	0.0833
	26.1668	0.3554		26.1668	0.1228		26.167	0.083
	26.1752	0.3551		26.1752	0.123		26.1753	0.0829
	26.1835	0.3562		26.1835	0.1234		26.1837	0.0829
	26.1918	0.3545		26.1918	0.1242		26.192	0.0839
	26.2002	0.3556		26.2002	0.1247		26.2003	0.0834
	26.2085	0.3548		26.2085	0.1267		26.2087	0.083
	26.2168	0.3564		26.2168	0.1266		26.217	0.0831
	26.2252	0.355		26.2252	0.1274		26.2253	0.0838
	26.2335	0.3533		26.2335	0.1276		26.2337	0.0841
	26.2418	0.354		26.2418	0.1292		26.242	0.0866
	26.2502	0.3561		26.2502	0.1308		26.2503	0.088
	26.2585	0.3549		26.2585	0.1302		26.2587	0.0886
	26.2668	0.3558		26.2668	0.1287		26.267	0.0884
	26.2752	0.3555		26.2752	0.1301		26.2753	0.0889
	26.2835	0.3556		26.2835	0.1297		26.2837	0.0878
	26.2918	0.3548		26.2918	0.1287		26.292	0.0886
	26.3002	0.3558		26.3002	0.1302		26.3003	0.0877
	26.3085	0.3551		26.3085	0.1305		26.3087	0.0889
	26.3168	0.3548		26.3168	0.1313		26.317	0.09
	26.3252	0.3563		26.3252	0.132		26.3253	0.0904
	26.3335	0.3548		26.3335	0.1301		26.3337	0.0908
	26.3418	0.3545		26.3418	0.1316		26.342	0.0908
	26.3502	0.354		26.3502	0.1315		26.3503	0.0909
	26.3585	0.3542		26.3585	0.132		26.3587	0.0913
	26.3668	0.3556		26.3668	0.1307		26.367	0.0916
	26.3752	0.356		26.3752	0.1308		26.3753	0.0911
	26.3835	0.3553		26.3835	0.1309		26.3837	0.0903
	26.3918	0.355		26.3918	0.1297		26.392	0.0908
	26.4002	0.3552		26.4002	0.1307		26.4003	0.0903
	26.4085	0.3554		26.4085	0.1315		26.4087	0.0921
	26.4168	0.3553		26.4168	0.1325		26.417	0.0918
	26.4252	0.3555		26.4252	0.1313		26.4253	0.0925
	26.4335	0.3547		26.4335	0.1309		26.4337	0.0917
	26.4418	0.3553		26.4418	0.1314		26.442	0.0914
	26.4502	0.3543		26.4502	0.1306		26.4503	0.0912
	26.4585	0.3533		26.4585	0.1315		26.4587	0.0913
	26.4668	0.3548		26.4668	0.1304		26.467	0.0919
	26.4752	0.354		26.4752	0.132		26.4753	0.0924
	26.4835	0.3539		26.4835	0.1312		26.4837	0.0929
	26.4918	0.3541		26.4918	0.1329		26.492	0.0939
	26.5002	0.3549		26.5002	0.1325		26.5003	0.0927
	26.5085	0.3543		26.5085	0.133		26.5087	0.0931
	26.5168	0.3556		26.5168	0.1341		26.517	0.0944
	26.5252	0.3552		26.5252	0.1355		26.5253	0.0944
	26.5335	0.3555		26.5335	0.1337		26.5337	0.0947
	26.5418	0.3552		26.5418	0.1329		26.542	0.0943
	26.5502	0.3549		26.5502	0.1348		26.5503	0.0979
	26.5585	0.3545		26.5585	0.1358		26.5587	0.0981
	26.5668	0.3554		26.5668	0.1356		26.567	0.0986
	26.5752	0.3557		26.5752	0.135		26.5753	0.0977
	26.5835	0.3563		26.5835	0.137		26.5837	0.098
	26.5918	0.3554		26.5918	0.136		26.592	0.0993
	26.6002	0.3546		26.6002	0.1356		26.6003	0.1
	26.6085	0.355		26.6085	0.1373		26.6087	0.1001
	26.6168	0.3548		26.6168	0.1374		26.617	0.101
	26.6252	0.3556		26.6252	0.1379		26.6253	0.1003
	26.6335	0.3543		26.6335	0.1385		26.6337	0.1012
	26.6418	0.355		26.6418	0.1398		26.642	0.1011
	26.6502	0.3558		26.6502	0.1389		26.6503	0.1011
	26.6585	0.3547		26.6585	0.1392		26.6587	0.1014
	26.6668	0.355		26.6668	0.1405		26.667	0.102
	26.6752	0.3561		26.6752	0.1389		26.6753	0.1021
	26.6835	0.3556		26.6835	0.1391		26.6837	0.1017
	26.6918	0.3557		26.6918	0.1389		26.692	0.1008
	26.7002	0.3551		26.7002	0.1397		26.7003	0.1012
	26.7085	0.3545		26.7085	0.1402		26.7087	0.101
	26.7168	0.3544		26.7168	0.1408		26.717	0.1008
	26.7252	0.3549		26.7252	0.1392		26.7253	0.1004
	26.7335	0.3542		26.7335	0.1397		26.7337	0.101
	26.7418	0.3548		26.7418	0.1392		26.742	0.0999
	26.7502	0.3553		26.7502	0.1387		26.7503	0.1014
	26.7585	0.354		26.7585	0.1387		26.7587	0.1019
	26.7668	0.3547		26.7668	0.1387		26.767	0.1026
	26.7752	0.3554		26.7752	0.1382		26.7753	0.1008
	26.7835	0.3553		26.7835	0.1389		26.7837	0.1016
	26.7918	0.3557		26.7918	0.1387		26.792	0.1023
	26.8002	0.3552		26.8002	0.1405		26.8003	0.1027
	26.8085	0.3567		26.8085	0.1397		26.8087	0.1021
	26.8168	0.3562		26.8168	0.1423		26.817	0.1028
	26.8252	0.3558		26.8252	0.1413		26.8253	0.1027
	26.8335	0.3556		26.8335	0.1418		26.8337	0.1027
	26.8418	0.3569		26.8418	0.141		26.842	0.1034
	26.8502	0.3559		26.8502	0.1409		26.8503	0.103
	26.8585	0.3565		26.8585	0.1433		26.8587	0.1043
	26.8668	0.3559		26.8668	0.1466		26.867	0.1065
	26.8752	0.3555		26.8752	0.1459		26.8753	0.1059
	26.8835	0.3546		26.8835	0.1461		26.8837	0.1055
	26.8918	0.3552		26.8918	0.1458		26.892	0.1048
	26.9002	0.3548		26.9002	0.1476		26.9003	0.1057
	26.9085	0.355		26.9085	0.1478		26.9087	0.1061
	26.9168	0.355		26.9168	0.1466		26.917	0.1069
	26.9252	0.3553		26.9252	0.1461		26.9253	0.1065
	26.9335	0.3556		26.9335	0.1488		26.9337	0.107
	26.9418	0.3554		26.9418	0.1474		26.942	0.1081
	26.9502	0.3557		26.9502	0.1486		26.9503	0.1084
	26.9585	0.3552		26.9585	0.1485		26.9587	0.1082
	26.9668	0.3547		26.9668	0.1474		26.967	0.109
	26.9752	0.356		26.9752	0.1505		26.9753	0.1087
	26.9835	0.356		26.9835	0.1495		26.9837	0.1082
	26.9918	0.3553		26.9918	0.1506		26.992	0.1081
	27.0002	0.3549		27.0002	0.1509		27.0003	0.1086
	27.0085	0.3551		27.0085	0.1499		27.0087	0.1072
	27.0168	0.3557		27.0168	0.1507		27.017	0.1082
	27.0252	0.3549		27.0252	0.151		27.0253	0.1082
	27.0335	0.3544		27.0335	0.1505		27.0337	0.1083
	27.0418	0.3546		27.0418	0.1507		27.042	0.1081
	27.0502	0.3548		27.0502	0.148		27.0503	0.1079
	27.0585	0.3551		27.0585	0.1496		27.0587	0.1086
	27.0668	0.3548		27.0668	0.1506		27.067	0.1088
	27.0752	0.3529		27.0752	0.1493		27.0753	0.1079
	27.0835	0.3522		27.0835	0.1507		27.0837	0.1087
	27.0918	0.3521		27.0918	0.1512		27.092	0.1094
	27.1002	0.3538		27.1002	0.1518		27.1003	0.1101
	27.1085	0.3528		27.1085	0.1519		27.1087	0.1095
	27.1168	0.3531		27.1168	0.1528		27.117	0.1097
	27.1252	0.3519		27.1252	0.1525		27.1253	0.1109
	27.1335	0.3527		27.1335	0.1525		27.1337	0.1119
	27.1418	0.3523		27.1418	0.1533		27.142	0.1117
	27.1502	0.3527		27.1502	0.1543		27.1503	0.1127
	27.1585	0.3526		27.1585	0.154		27.1587	0.1111
	27.1668	0.3518		27.1668	0.1541		27.167	0.1126
	27.1752	0.3526		27.1752	0.1544		27.1753	0.1151
	27.1835	0.3541		27.1835	0.156		27.1837	0.1159
	27.1918	0.3544		27.1918	0.1555		27.192	0.116
	27.2002	0.3535		27.2002	0.1554		27.2003	0.1159
	27.2085	0.353		27.2085	0.1558		27.2087	0.1157
	27.2168	0.3524		27.2168	0.1541		27.217	0.1163
	27.2252	0.3511		27.2252	0.1566		27.2253	0.1161
	27.2335	0.3522		27.2335	0.1559		27.2337	0.1162
	27.2418	0.3519		27.2418	0.1568		27.242	0.1167
	27.2502	0.3515		27.2502	0.1572		27.2503	0.1178
	27.2585	0.3532		27.2585	0.1589		27.2587	0.118
	27.2668	0.3521		27.2668	0.158		27.267	0.1176
	27.2752	0.3521		27.2752	0.1566		27.2753	0.1181
	27.2835	0.3522		27.2835	0.1577		27.2837	0.1179
	27.2918	0.3518		27.2918	0.1574		27.292	0.1186
	27.3002	0.3519		27.3002	0.1564		27.3003	0.1177
	27.3085	0.351		27.3085	0.1567		27.3087	0.1172
	27.3168	0.3493		27.3168	0.1556		27.317	0.1168
	27.3252	0.3493		27.3252	0.156		27.3253	0.1174
	27.3335	0.3495		27.3335	0.1552		27.3337	0.1188
	27.3418	0.3489		27.3418	0.1562		27.342	0.1179
	27.3502	0.3494		27.3502	0.1546		27.3503	0.1176
	27.3585	0.3486		27.3585	0.1569		27.3587	0.117
	27.3668	0.3496		27.3668	0.1546		27.367	0.1173
	27.3752	0.348		27.3752	0.1536		27.3753	0.1176
	27.3835	0.3489		27.3835	0.1527		27.3837	0.1173
	27.3918	0.3481		27.3918	0.1538		27.392	0.1166
	27.4002	0.3476		27.4002	0.1528		27.4003	0.1169
	27.4085	0.3473		27.4085	0.1533		27.4087	0.1172
	27.4168	0.3465		27.4168	0.1537		27.417	0.118
	27.4252	0.3463		27.4252	0.154		27.4253	0.1182
	27.4335	0.3457		27.4335	0.1534		27.4337	0.1191
	27.4418	0.3463		27.4418	0.1548		27.442	0.1174
	27.4502	0.345		27.4502	0.1533		27.4503	0.1179
	27.4585	0.3451		27.4585	0.1541		27.4587	0.1173
	27.4668	0.3452		27.4668	0.1535		27.467	0.1184
	27.4752	0.3453		27.4752	0.1544		27.4753	0.1188
	27.4835	0.3458		27.4835	0.1555		27.4837	0.1204
	27.4918	0.3455		27.4918	0.1586		27.492	0.1203
	27.5002	0.3456		27.5002	0.1568		27.5003	0.1214
	27.5085	0.345		27.5085	0.1553		27.5087	0.1203
	27.5168	0.3448		27.5168	0.1559		27.517	0.1202
	27.5252	0.3446		27.5252	0.1552		27.5253	0.1206
	27.5335	0.3448		27.5335	0.1558		27.5337	0.1218
	27.5418	0.3441		27.5418	0.1551		27.542	0.1208
	27.5502	0.3446		27.5502	0.1552		27.5503	0.1211
	27.5585	0.3448		27.5585	0.1569		27.5587	0.1219
	27.5668	0.3458		27.5668	0.1566		27.567	0.1214
	27.5752	0.3445		27.5752	0.1567		27.5753	0.122
	27.5835	0.3436		27.5835	0.1544		27.5837	0.121
	27.5918	0.3441		27.5918	0.1555		27.592	0.1226
	27.6002	0.3437		27.6002	0.1542		27.6003	0.1212
	27.6085	0.343		27.6085	0.1535		27.6087	0.1211
	27.6168	0.3423		27.6168	0.1535		27.617	0.1214
	27.6252	0.3421		27.6252	0.153		27.6253	0.1224
	27.6335	0.342		27.6335	0.1529		27.6337	0.1215
	27.6418	0.341		27.6418	0.1517		27.642	0.1212
	27.6502	0.3411		27.6502	0.1513		27.6503	0.1202
	27.6585	0.34		27.6585	0.1513		27.6587	0.1212
	27.6668	0.3391		27.6668	0.15		27.667	0.1207
	27.6752	0.3399		27.6752	0.1486		27.6753	0.1196
	27.6835	0.3382		27.6835	0.1497		27.6837	0.1201
	27.6918	0.3375		27.6918	0.1497		27.692	0.1195
	27.7002	0.3382		27.7002	0.1483		27.7003	0.12
	27.7085	0.3385		27.7085	0.1476		27.7087	0.12
	27.7168	0.3388		27.7168	0.1471		27.717	0.1217
	27.7252	0.338		27.7252	0.1478		27.7253	0.12
	27.7335	0.3383		27.7335	0.1476		27.7337	0.1208
	27.7418	0.3377		27.7418	0.1472		27.742	0.1214
	27.7502	0.338		27.7502	0.1459		27.7503	0.121
	27.7585	0.3371		27.7585	0.1466		27.7587	0.1214
	27.7668	0.3376		27.7668	0.1446		27.767	0.1211
	27.7752	0.3372		27.7752	0.1444		27.7753	0.1224
	27.7835	0.3361		27.7835	0.1458		27.7837	0.1212
	27.7918	0.3364		27.7918	0.1469		27.792	0.1235
	27.8002	0.3376		27.8002	0.1474		27.8003	0.125
	27.8085	0.3372		27.8085	0.1476		27.8087	0.1238
	27.8168	0.3362		27.8168	0.1468		27.817	0.1244
	27.8252	0.3364		27.8252	0.1461		27.8253	0.1246
	27.8335	0.336		27.8335	0.1442		27.8337	0.125
	27.8418	0.3359		27.8418	0.1445		27.842	0.1253
	27.8502	0.3354		27.8502	0.1443		27.8503	0.1257
	27.8585	0.3343		27.8585	0.1446		27.8587	0.1259
	27.8668	0.3331		27.8668	0.1436		27.867	0.1259
	27.8752	0.334		27.8752	0.1446		27.8753	0.1274
	27.8835	0.3341		27.8835	0.1438		27.8837	0.1264
	27.8918	0.3333		27.8918	0.1443		27.892	0.1264
	27.9002	0.3339		27.9002	0.1451		27.9003	0.1276
	27.9085	0.335		27.9085	0.1443		27.9087	0.1264
	27.9168	0.334		27.9168	0.143		27.917	0.1274
	27.9252	0.334		27.9252	0.1414		27.9253	0.1275
	27.9335	0.3333		27.9335	0.1424		27.9337	0.1265
	27.9418	0.3332		27.9418	0.1417		27.942	0.1253
	27.9502	0.3338		27.9502	0.1419		27.9503	0.1259
	27.9585	0.3334		27.9585	0.1414		27.9587	0.1263
	27.9668	0.3325		27.9668	0.14		27.967	0.1258
	27.9752	0.3328		27.9752	0.1382		27.9753	0.1258
	27.9835	0.3327		27.9835	0.1394		27.9837	0.1261
	27.9918	0.3323		27.9918	0.1382		27.992	0.1259
	28.0002	0.3321		28.0002	0.1376		28.0003	0.1278
	28.0085	0.332		28.0085	0.1361		28.0087	0.126
	28.0168	0.3309		28.0168	0.1366		28.017	0.1269
	28.0252	0.3319		28.0252	0.1364		28.0253	0.1278
	28.0335	0.3309		28.0335	0.1371		28.0337	0.1274
	28.0418	0.331		28.0418	0.1384		28.042	0.1268
	28.0502	0.3315		28.0502	0.1381		28.0503	0.1275
	28.0585	0.3323		28.0585	0.1357		28.0587	0.1273
	28.0668	0.3324		28.0668	0.137		28.067	0.1281
	28.0752	0.3315		28.0752	0.1387		28.0753	0.1273
	28.0835	0.3317		28.0835	0.1375		28.0837	0.1282
	28.0918	0.3322		28.0918	0.1381		28.092	0.1286
	28.1002	0.3305		28.1002	0.1399		28.1003	0.1297
	28.1085	0.3316		28.1085	0.1407		28.1087	0.1301
	28.1168	0.3317		28.1168	0.1414		28.117	0.1311
	28.1252	0.3298		28.1252	0.142		28.1253	0.1309
	28.1335	0.3308		28.1335	0.141		28.1337	0.1309
	28.1418	0.3301		28.1418	0.1396		28.142	0.1315
	28.1502	0.3307		28.1502	0.1404		28.1503	0.131
	28.1585	0.3312		28.1585	0.1394		28.1587	0.1314
	28.1668	0.3306		28.1668	0.139		28.167	0.1313
	28.1752	0.3307		28.1752	0.1408		28.1753	0.1312
	28.1835	0.3293		28.1835	0.1425		28.1837	0.1327
	28.1918	0.329		28.1918	0.1399		28.192	0.1322
	28.2002	0.3301		28.2002	0.1433		28.2003	0.1326
	28.2085	0.3301		28.2085	0.1415		28.2087	0.1327
	28.2168	0.3288		28.2168	0.1423		28.217	0.1334
	28.2252	0.329		28.2252	0.1412		28.2253	0.1327
	28.2335	0.3287		28.2335	0.1416		28.2337	0.1326
	28.2418	0.3284		28.2418	0.1414		28.242	0.1314
	28.2502	0.3281		28.2502	0.1407		28.2503	0.1327
	28.2585	0.3283		28.2585	0.1423		28.2587	0.1319
	28.2668	0.3293		28.2668	0.1423		28.267	0.1326
	28.2752	0.328		28.2752	0.1439		28.2753	0.1341
	28.2835	0.3285		28.2835	0.143		28.2837	0.1335
	28.2918	0.327		28.2918	0.1407		28.292	0.133
	28.3002	0.3263		28.3002	0.1413		28.3003	0.1326
	28.3085	0.3271		28.3085	0.14		28.3087	0.1323
	28.3168	0.3261		28.3168	0.1412		28.317	0.1321
	28.3252	0.3256		28.3252	0.1418		28.3253	0.1321
	28.3335	0.3256		28.3335	0.1412		28.3337	0.1323
	28.3418	0.3253		28.3418	0.1431		28.342	0.1342
	28.3502	0.3257		28.3502	0.1427		28.3503	0.1334
	28.3585	0.325		28.3585	0.1432		28.3587	0.1344
	28.3668	0.3254		28.3668	0.1427		28.367	0.1337
	28.3752	0.3256		28.3752	0.143		28.3753	0.1352
	28.3835	0.3256		28.3835	0.1443		28.3837	0.1358
	28.3918	0.3258		28.3918	0.145		28.392	0.1353
	28.4002	0.3237		28.4002	0.1441		28.4003	0.1349
	28.4085	0.3258		28.4085	0.1455		28.4087	0.1353
	28.4168	0.3261		28.4168	0.1476		28.417	0.137
	28.4252	0.3256		28.4252	0.1472		28.4253	0.1377
	28.4335	0.324		28.4335	0.1477		28.4337	0.1379
	28.4418	0.3242		28.4418	0.1489		28.442	0.1384
	28.4502	0.3235		28.4502	0.1487		28.4503	0.1387
	28.4585	0.3231		28.4585	0.1486		28.4587	0.1378
	28.4668	0.323		28.4668	0.1506		28.467	0.138
	28.4752	0.3234		28.4752	0.1475		28.4753	0.1388
	28.4835	0.3242		28.4835	0.1481		28.4837	0.1386
	28.4918	0.3244		28.4918	0.1497		28.492	0.1403
	28.5002	0.3239		28.5002	0.1499		28.5003	0.1407
	28.5085	0.3232		28.5085	0.1505		28.5087	0.1412
	28.5168	0.3225		28.5168	0.1509		28.517	0.1413
	28.5252	0.3213		28.5252	0.1527		28.5253	0.1407
	28.5335	0.3232		28.5335	0.1513		28.5337	0.1414
	28.5418	0.3213		28.5418	0.1505		28.542	0.1406
	28.5502	0.3207		28.5502	0.1508		28.5503	0.1402
	28.5585	0.3214		28.5585	0.1512		28.5587	0.1413
	28.5668	0.3211		28.5668	0.152		28.567	0.1416
	28.5752	0.3203		28.5752	0.1521		28.5753	0.1418
	28.5835	0.3193		28.5835	0.1519		28.5837	0.1423
	28.5918	0.32		28.5918	0.1507		28.592	0.1428
	28.6002	0.3189		28.6002	0.151		28.6003	0.1415
	28.6085	0.3185		28.6085	0.15		28.6087	0.1408
	28.6168	0.317		28.6168	0.1503		28.617	0.1412
	28.6252	0.3167		28.6252	0.1493		28.6253	0.1417
	28.6335	0.3152		28.6335	0.1504		28.6337	0.1429
	28.6418	0.3161		28.6418	0.1513		28.642	0.141
	28.6502	0.316		28.6502	0.1515		28.6503	0.1421
	28.6585	0.3167		28.6585	0.152		28.6587	0.1422
	28.6668	0.3152		28.6668	0.1522		28.667	0.1429
	28.6752	0.3155		28.6752	0.1525		28.6753	0.1436
	28.6835	0.3146		28.6835	0.1528		28.6837	0.1436
	28.6918	0.313		28.6918	0.1529		28.692	0.1448
	28.7002	0.3127		28.7002	0.1562		28.7003	0.1437
	28.7085	0.3136		28.7085	0.1547		28.7087	0.1435
	28.7168	0.3113		28.7168	0.1546		28.717	0.1431
	28.7252	0.3138		28.7252	0.156		28.7253	0.1442
	28.7335	0.313		28.7335	0.1574		28.7337	0.1464
	28.7418	0.3103		28.7418	0.1579		28.742	0.1464
	28.7502	0.3112		28.7502	0.1567		28.7503	0.1457
	28.7585	0.3117		28.7585	0.1577		28.7587	0.1466
	28.7668	0.3114		28.7668	0.1587		28.767	0.147
	28.7752	0.3109		28.7752	0.1587		28.7753	0.1474
	28.7835	0.3099		28.7835	0.1592		28.7837	0.1472
	28.7918	0.3097		28.7918	0.16		28.792	0.1487
	28.8002	0.3099		28.8002	0.1602		28.8003	0.1487
	28.8085	0.3103		28.8085	0.1569		28.8087	0.1488
	28.8168	0.3107		28.8168	0.1592		28.817	0.1497
	28.8252	0.3103		28.8252	0.1589		28.8253	0.1492
	28.8335	0.3103		28.8335	0.158		28.8337	0.1497
	28.8418	0.3105		28.8418	0.1594		28.842	0.1501
	28.8502	0.3091		28.8502	0.1595		28.8503	0.1501
	28.8585	0.3093		28.8585	0.1589		28.8587	0.1504
	28.8668	0.3091		28.8668	0.1591		28.867	0.15
	28.8752	0.3083		28.8752	0.1583		28.8753	0.1504
	28.8835	0.3087		28.8835	0.1577		28.8837	0.1503
	28.8918	0.3087		28.8918	0.1607		28.892	0.1504
	28.9002	0.308		28.9002	0.1587		28.9003	0.1511
	28.9085	0.3067		28.9085	0.1571		28.9087	0.1493
	28.9168	0.3075		28.9168	0.1569		28.917	0.1504
	28.9252	0.3073		28.9252	0.1567		28.9253	0.1503
	28.9335	0.3062		28.9335	0.1565		28.9337	0.151
	28.9418	0.3062		28.9418	0.1561		28.942	0.1503
	28.9502	0.305		28.9502	0.1572		28.9503	0.1508
	28.9585	0.3048		28.9585	0.1582		28.9587	0.1507
	28.9668	0.3047		28.9668	0.1582		28.967	0.1512
	28.9752	0.3041		28.9752	0.1576		28.9753	0.1531
	28.9835	0.3054		28.9835	0.1575		28.9837	0.1515
	28.9918	0.3043		28.9918	0.1577		28.992	0.1523
	29.0002	0.3038		29.0002	0.1581		29.0003	0.1532
	29.0085	0.3042		29.0085	0.1581		29.0087	0.1524
	29.0168	0.3039		29.0168	0.1573		29.017	0.1522
	29.0252	0.3034		29.0252	0.1567		29.0253	0.1529
	29.0335	0.3034		29.0335	0.1586		29.0337	0.1542
	29.0418	0.3037		29.0418	0.1612		29.042	0.1559
	29.0502	0.3025		29.0502	0.1615		29.0503	0.1569
	29.0585	0.3031		29.0585	0.1608		29.0587	0.1563
	29.0668	0.3034		29.0668	0.1605		29.067	0.1568
	29.0752	0.3029		29.0752	0.159		29.0753	0.1564
	29.0835	0.3034		29.0835	0.1606		29.0837	0.1565
	29.0918	0.3027		29.0918	0.1608		29.092	0.1571
	29.1002	0.3023		29.1002	0.1608		29.1003	0.1573
	29.1085	0.3026		29.1085	0.1611		29.1087	0.1579
	29.1168	0.3017		29.1168	0.1607		29.117	0.1579
	29.1252	0.3033		29.1252	0.1613		29.1253	0.1583
	29.1335	0.3034		29.1335	0.1619		29.1337	0.158
	29.1418	0.3016		29.1418	0.1608		29.142	0.1582
	29.1502	0.3022		29.1502	0.1625		29.1503	0.1579
	29.1585	0.302		29.1585	0.1598		29.1587	0.1575
	29.1668	0.3033		29.1668	0.1612		29.167	0.1572
	29.1752	0.303		29.1752	0.1619		29.1753	0.1577
	29.1835	0.3024		29.1835	0.1611		29.1837	0.1588
	29.1918	0.3012		29.1918	0.1613		29.192	0.1576
	29.2002	0.3017		29.2002	0.1621		29.2003	0.1581
	29.2085	0.3016		29.2085	0.1602		29.2087	0.1582
	29.2168	0.3031		29.2168	0.16		29.217	0.1577
	29.2252	0.3029		29.2252	0.1598		29.2253	0.1575
	29.2335	0.3029		29.2335	0.1594		29.2337	0.1567
	29.2418	0.3028		29.2418	0.1576		29.242	0.1555
	29.2502	0.302		29.2502	0.1564		29.2503	0.1546
	29.2585	0.3008		29.2585	0.1572		29.2587	0.1554
	29.2668	0.3017		29.2668	0.1566		29.267	0.1551
	29.2752	0.3033		29.2752	0.1572		29.2753	0.1565
	29.2835	0.3033		29.2835	0.1587		29.2837	0.1572
	29.2918	0.3034		29.2918	0.1594		29.292	0.157
	29.3002	0.3041		29.3002	0.16		29.3003	0.1574
	29.3085	0.3039		29.3085	0.16		29.3087	0.1576
	29.3168	0.3038		29.3168	0.1612		29.317	0.1578
	29.3252	0.3044		29.3252	0.1598		29.3253	0.1581
	29.3335	0.3059		29.3335	0.1593		29.3337	0.1584
	29.3418	0.3058		29.3418	0.16		29.342	0.1589
	29.3502	0.3064		29.3502	0.1634		29.3503	0.1606
	29.3585	0.3077		29.3585	0.1626		29.3587	0.1607
	29.3668	0.3086		29.3668	0.1639		29.367	0.1605
	29.3752	0.3088		29.3752	0.163		29.3753	0.161
	29.3835	0.3089		29.3835	0.1633		29.3837	0.1612
	29.3918	0.3083		29.3918	0.1642		29.392	0.1623
	29.4002	0.3091		29.4002	0.1628		29.4003	0.1612
	29.4085	0.3085		29.4085	0.162		29.4087	0.162
	29.4168	0.3091		29.4168	0.1627		29.417	0.1621
	29.4252	0.3088		29.4252	0.162		29.4253	0.1635
	29.4335	0.3106		29.4335	0.1631		29.4337	0.1625
	29.4418	0.31		29.4418	0.164		29.442	0.1633
	29.4502	0.3101		29.4502	0.1636		29.4503	0.1641
	29.4585	0.3123		29.4585	0.1639		29.4587	0.1638
	29.4668	0.3119		29.4668	0.1625		29.467	0.1629
	29.4752	0.3109		29.4752	0.1623		29.4753	0.164
	29.4835	0.3125		29.4835	0.1628		29.4837	0.164
	29.4918	0.3117		29.4918	0.1626		29.492	0.1628
	29.5002	0.3128		29.5002	0.1621		29.5003	0.1635
	29.5085	0.3145		29.5085	0.1627		29.5087	0.1631
	29.5168	0.3144		29.5168	0.1622		29.517	0.1633
	29.5252	0.3155		29.5252	0.1631		29.5253	0.1625
	29.5335	0.3147		29.5335	0.1616		29.5337	0.164
	29.5418	0.3146		29.5418	0.1615		29.542	0.1633
	29.5502	0.3137		29.5502	0.1623		29.5503	0.1623
	29.5585	0.3159		29.5585	0.1612		29.5587	0.1619
	29.5668	0.316		29.5668	0.1595		29.567	0.1643
	29.5752	0.3165		29.5752	0.1622		29.5753	0.1638
	29.5835	0.3162		29.5835	0.1624		29.5837	0.1636
	29.5918	0.3177		29.5918	0.1609		29.592	0.1638
	29.6002	0.3194		29.6002	0.1608		29.6003	0.1644
	29.6085	0.3188		29.6085	0.1604		29.6087	0.1636
	29.6168	0.3191		29.6168	0.1618		29.617	0.1633
	29.6252	0.3198		29.6252	0.1618		29.6253	0.1644
	29.6335	0.3193		29.6335	0.1633		29.6337	0.1656
	29.6418	0.3215		29.6418	0.1635		29.642	0.1664
	29.6502	0.3217		29.6502	0.1616		29.6503	0.1661
	29.6585	0.3228		29.6585	0.1646		29.6587	0.1682
	29.6668	0.3246		29.6668	0.1647		29.667	0.1681
	29.6752	0.3244		29.6752	0.1654		29.6753	0.1677
	29.6835	0.3239		29.6835	0.1652		29.6837	0.1683
	29.6918	0.3243		29.6918	0.1654		29.692	0.1683
	29.7002	0.3247		29.7002	0.1646		29.7003	0.1686
	29.7085	0.3256		29.7085	0.1638		29.7087	0.1678
	29.7168	0.3268		29.7168	0.1644		29.717	0.1684
	29.7252	0.3266		29.7252	0.1636		29.7253	0.1686
	29.7335	0.3273		29.7335	0.1636		29.7337	0.1693
	29.7418	0.3276		29.7418	0.1656		29.742	0.1697
	29.7502	0.3278		29.7502	0.1655		29.7503	0.1697
	29.7585	0.3285		29.7585	0.1626		29.7587	0.1701
	29.7668	0.3285		29.7668	0.1628		29.767	0.1703
	29.7752	0.3291		29.7752	0.1628		29.7753	0.1696
	29.7835	0.3295		29.7835	0.1617		29.7837	0.1712
	29.7918	0.3298		29.7918	0.1624		29.792	0.1692
	29.8002	0.331		29.8002	0.1626		29.8003	0.171
	29.8085	0.3302		29.8085	0.1614		29.8087	0.1706
	29.8168	0.3315		29.8168	0.1625		29.817	0.1699
	29.8252	0.3319		29.8252	0.1611		29.8253	0.1697
	29.8335	0.3328		29.8335	0.1618		29.8337	0.1701
	29.8418	0.3324		29.8418	0.1603		29.842	0.1695
	29.8502	0.333		29.8502	0.16		29.8503	0.1685
	29.8585	0.3317		29.8585	0.1577		29.8587	0.1672
	29.8668	0.3331		29.8668	0.1562		29.867	0.1665
	29.8752	0.3329		29.8752	0.1572		29.8753	0.1669
	29.8835	0.3341		29.8835	0.1574		29.8837	0.1687
	29.8918	0.3346		29.8918	0.1577		29.892	0.1685
	29.9002	0.3349		29.9002	0.1557		29.9003	0.1688
	29.9085	0.3357		29.9085	0.1575		29.9087	0.1696
	29.9168	0.3353		29.9168	0.1567		29.917	0.1697
	29.9252	0.3352		29.9252	0.1574		29.9253	0.1699
	29.9335	0.336		29.9335	0.1571		29.9337	0.171
	29.9418	0.337		29.9418	0.1561		29.942	0.1707
	29.9502	0.3366		29.9502	0.1574		29.9503	0.1725
	29.9585	0.3368		29.9585	0.1566		29.9587	0.1725
	29.9668	0.3381		29.9668	0.1583		29.967	0.1742
	29.9752	0.3381		29.9752	0.1585		29.9753	0.1751
	29.9835	0.3399		29.9835	0.1598		29.9837	0.1757
	29.9918	0.3394		29.9918	0.16		29.992	0.1752
	30.0002	0.3394		30.0002	0.1585		30.0003	0.1754
	30.0085	0.34		30.0085	0.1597		30.0087	0.1743
	30.0168	0.3411		30.0168	0.1594		30.017	0.176
	30.0252	0.3412		30.0252	0.1594		30.0253	0.176
	30.0335	0.3415		30.0335	0.16		30.0337	0.176
	30.0418	0.3433		30.0418	0.159		30.042	0.1768
	30.0502	0.3439		30.0502	0.1604		30.0503	0.1775
	30.0585	0.3438		30.0585	0.1602		30.0587	0.1778
	30.0668	0.3438		30.0668	0.1597		30.067	0.1778
	30.0752	0.3444		30.0752	0.1605		30.0753	0.1784
	30.0835	0.3435		30.0835	0.161		30.0837	0.1789
	30.0918	0.3431		30.0918	0.1598		30.092	0.1786
	30.1002	0.3451		30.1002	0.1596		30.1003	0.178
	30.1085	0.3446		30.1085	0.1597		30.1087	0.1779
	30.1168	0.3446		30.1168	0.1592		30.117	0.1776
	30.1252	0.3435		30.1252	0.1601		30.1253	0.1789
	30.1335	0.3452		30.1335	0.1603		30.1337	0.178
	30.1418	0.3436		30.1418	0.1599		30.142	0.1786
	30.1502	0.3451		30.1502	0.16		30.1503	0.1779
	30.1585	0.3452		30.1585	0.1593		30.1587	0.1779
	30.1668	0.3457		30.1668	0.158		30.167	0.1773
	30.1752	0.3437		30.1752	0.1574		30.1753	0.1785
	30.1835	0.3444		30.1835	0.1586		30.1837	0.1789
	30.1918	0.3445		30.1918	0.1577		30.192	0.1793
	30.2002	0.3459		30.2002	0.1586		30.2003	0.1796
	30.2085	0.3465		30.2085	0.1589		30.2087	0.1793
	30.2168	0.3459		30.2168	0.1597		30.217	0.1791
	30.2252	0.3471		30.2252	0.1598		30.2253	0.1809
	30.2335	0.3483		30.2335	0.1605		30.2337	0.1805
	30.2418	0.3472		30.2418	0.1598		30.242	0.1814
	30.2502	0.347		30.2502	0.1612		30.2503	0.1814
	30.2585	0.3478		30.2585	0.16		30.2587	0.1812
	30.2668	0.3476		30.2668	0.1598		30.267	0.1822
	30.2752	0.3478		30.2752	0.1608		30.2753	0.1825
	30.2835	0.3482		30.2835	0.1633		30.2837	0.1843
	30.2918	0.3495		30.2918	0.1643		30.292	0.1846
	30.3002	0.3502		30.3002	0.1651		30.3003	0.1847
	30.3085	0.3483		30.3085	0.1639		30.3087	0.1855
	30.3168	0.3499		30.3168	0.165		30.317	0.1856
	30.3252	0.3502		30.3252	0.1647		30.3253	0.1865
	30.3335	0.3499		30.3335	0.164		30.3337	0.1863
	30.3418	0.3506		30.3418	0.1652		30.342	0.1876
	30.3502	0.3506		30.3502	0.1655		30.3503	0.1882
	30.3585	0.35		30.3585	0.166		30.3587	0.1902
	30.3668	0.3508		30.3668	0.1669		30.367	0.1899
	30.3752	0.3495		30.3752	0.1653		30.3753	0.1896
	30.3835	0.3509		30.3835	0.1665		30.3837	0.1899
	30.3918	0.3513		30.3918	0.1658		30.392	0.1906
	30.4002	0.3503		30.4002	0.167		30.4003	0.1901
	30.4085	0.35		30.4085	0.1676		30.4087	0.1913
	30.4168	0.3508		30.4168	0.1664		30.417	0.1916
	30.4252	0.3506		30.4252	0.1666		30.4253	0.1908
	30.4335	0.3517		30.4335	0.1661		30.4337	0.1909
	30.4418	0.3502		30.4418	0.1668		30.442	0.1915
	30.4502	0.3504		30.4502	0.1669		30.4503	0.1926
	30.4585	0.3502		30.4585	0.1675		30.4587	0.1927
	30.4668	0.3516		30.4668	0.1669		30.467	0.1934
	30.4752	0.3509		30.4752	0.168		30.4753	0.1924
	30.4835	0.3505		30.4835	0.166		30.4837	0.1941
	30.4918	0.35		30.4918	0.1674		30.492	0.1945
	30.5002	0.3501		30.5002	0.1682		30.5003	0.1948
	30.5085	0.3502		30.5085	0.1674		30.5087	0.1947
	30.5168	0.35		30.5168	0.1691		30.517	0.1953
	30.5252	0.3501		30.5252	0.1692		30.5253	0.1954
	30.5335	0.3498		30.5335	0.1683		30.5337	0.1965
	30.5418	0.3497		30.5418	0.1695		30.542	0.1964
	30.5502	0.3519		30.5502	0.1699		30.5503	0.1969
	30.5585	0.3517		30.5585	0.1705		30.5587	0.1972
	30.5668	0.3515		30.5668	0.1708		30.567	0.1973
	30.5752	0.3519		30.5752	0.1725		30.5753	0.1977
	30.5835	0.351		30.5835	0.1729		30.5837	0.1982
	30.5918	0.3515		30.5918	0.1741		30.592	0.2017
	30.6002	0.3529		30.6002	0.1765		30.6003	0.2019
	30.6085	0.3529		30.6085	0.176		30.6087	0.2017
	30.6168	0.3523		30.6168	0.1772		30.617	0.2032
	30.6252	0.3525		30.6252	0.1779		30.6253	0.2026
	30.6335	0.3514		30.6335	0.1793		30.6337	0.2029
	30.6418	0.3529		30.6418	0.1803		30.642	0.2037
	30.6502	0.353		30.6502	0.1815		30.6503	0.2035
	30.6585	0.3526		30.6585	0.1835		30.6587	0.204
	30.6668	0.3528		30.6668	0.1836		30.667	0.2055
	30.6752	0.3541		30.6752	0.1862		30.6753	0.2068
	30.6835	0.3545		30.6835	0.1855		30.6837	0.2071
	30.6918	0.3539		30.6918	0.1846		30.692	0.2076
	30.7002	0.3544		30.7002	0.1862		30.7003	0.2068
	30.7085	0.3538		30.7085	0.1866		30.7087	0.2085
	30.7168	0.3531		30.7168	0.1872		30.717	0.2083
	30.7252	0.3526		30.7252	0.1873		30.7253	0.2087
	30.7335	0.3533		30.7335	0.1857		30.7337	0.2089
	30.7418	0.3536		30.7418	0.1885		30.742	0.2091
	30.7502	0.3534		30.7502	0.1885		30.7503	0.2092
	30.7585	0.3531		30.7585	0.1889		30.7587	0.2105
	30.7668	0.3549		30.7668	0.1913		30.767	0.2106
	30.7752	0.3542		30.7752	0.1923		30.7753	0.2103
	30.7835	0.3536		30.7835	0.1908		30.7837	0.2098
	30.7918	0.3537		30.7918	0.1921		30.792	0.2106
	30.8002	0.3542		30.8002	0.1921		30.8003	0.21
	30.8085	0.3551		30.8085	0.1927		30.8087	0.2109
	30.8168	0.3547		30.8168	0.1945		30.817	0.2115
	30.8252	0.3546		30.8252	0.1946		30.8253	0.212
	30.8335	0.3543		30.8335	0.1947		30.8337	0.2132
	30.8418	0.3544		30.8418	0.1965		30.842	0.2144
	30.8502	0.3555		30.8502	0.1977		30.8503	0.2146
	30.8585	0.3553		30.8585	0.1982		30.8587	0.2153
	30.8668	0.3552		30.8668	0.1974		30.867	0.2149
	30.8752	0.3551		30.8752	0.2		30.8753	0.217
	30.8835	0.3555		30.8835	0.1989		30.8837	0.2163
	30.8918	0.3565		30.8918	0.2006		30.892	0.2172
	30.9002	0.3566		30.9002	0.2042		30.9003	0.2194
	30.9085	0.3568		30.9085	0.2039		30.9087	0.2211
	30.9168	0.3573		30.9168	0.2057		30.917	0.2215
	30.9252	0.3582		30.9252	0.2076		30.9253	0.2221
	30.9335	0.3577		30.9335	0.2071		30.9337	0.2225
	30.9418	0.3586		30.9418	0.208		30.942	0.2215
	30.9502	0.3587		30.9502	0.2078		30.9503	0.2228
	30.9585	0.359		30.9585	0.2083		30.9587	0.223
	30.9668	0.3599		30.9668	0.2091		30.967	0.2232
	30.9752	0.359		30.9752	0.2093		30.9753	0.2251
	30.9835	0.3607		30.9835	0.2098		30.9837	0.2264
	30.9918	0.3617		30.9918	0.2119		30.992	0.2263
	31.0002	0.3615		31.0002	0.2107		31.0003	0.2276
	31.0085	0.3615		31.0085	0.2126		31.0087	0.2271
	31.0168	0.3615		31.0168	0.2135		31.017	0.2281
	31.0252	0.3614		31.0252	0.2129		31.0253	0.228
	31.0335	0.3626		31.0335	0.2132		31.0337	0.2276
	31.0418	0.3619		31.0418	0.2142		31.042	0.2282
	31.0502	0.3626		31.0502	0.2136		31.0503	0.23
	31.0585	0.3638		31.0585	0.2142		31.0587	0.2284
	31.0668	0.3628		31.0668	0.2148		31.067	0.229
	31.0752	0.3636		31.0752	0.2146		31.0753	0.2303
	31.0835	0.3635		31.0835	0.2153		31.0837	0.2302
	31.0918	0.3638		31.0918	0.2166		31.092	0.2298
	31.1002	0.3644		31.1002	0.2161		31.1003	0.2305
	31.1085	0.3646		31.1085	0.2141		31.1087	0.2313
	31.1168	0.3651		31.1168	0.2139		31.117	0.231
	31.1252	0.366		31.1252	0.2141		31.1253	0.2318
	31.1335	0.3657		31.1335	0.216		31.1337	0.233
	31.1418	0.3651		31.1418	0.2163		31.142	0.2321
	31.1502	0.3667		31.1502	0.2175		31.1503	0.2331
	31.1585	0.3671		31.1585	0.2187		31.1587	0.2326
	31.1668	0.3674		31.1668	0.2193		31.167	0.2327
	31.1752	0.3676		31.1752	0.2185		31.1753	0.2346
	31.1835	0.3687		31.1835	0.2186		31.1837	0.2339
	31.1918	0.3692		31.1918	0.2191		31.192	0.2344
	31.2002	0.3684		31.2002	0.2188		31.2003	0.2346
	31.2085	0.3676		31.2085	0.2209		31.2087	0.2361
	31.2168	0.3702		31.2168	0.2234		31.217	0.238
	31.2252	0.3702		31.2252	0.2227		31.2253	0.2381
	31.2335	0.3709		31.2335	0.2252		31.2337	0.2385
	31.2418	0.3692		31.2418	0.2243		31.242	0.2398
	31.2502	0.3714		31.2502	0.2241		31.2503	0.2392
	31.2585	0.3715		31.2585	0.2255		31.2587	0.2403
	31.2668	0.3714		31.2668	0.2257		31.267	0.2398
	31.2752	0.3711		31.2752	0.227		31.2753	0.2407
	31.2835	0.3722		31.2835	0.2268		31.2837	0.2415
	31.2918	0.3741		31.2918	0.2263		31.292	0.2418
	31.3002	0.3744		31.3002	0.227		31.3003	0.242
	31.3085	0.3753		31.3085	0.2276		31.3087	0.2435
	31.3168	0.3755		31.3168	0.2279		31.317	0.2434
	31.3252	0.3758		31.3252	0.2291		31.3253	0.2432
	31.3335	0.3761		31.3335	0.2279		31.3337	0.2436
	31.3418	0.3769		31.3418	0.2283		31.342	0.2436
	31.3502	0.3771		31.3502	0.2274		31.3503	0.2436
	31.3585	0.3772		31.3585	0.2265		31.3587	0.2431
	31.3668	0.3773		31.3668	0.2264		31.367	0.2433
	31.3752	0.378		31.3752	0.227		31.3753	0.2434
	31.3835	0.3774		31.3835	0.2267		31.3837	0.2443
	31.3918	0.3797		31.3918	0.2278		31.392	0.2439
	31.4002	0.379		31.4002	0.2284		31.4003	0.2438
	31.4085	0.3794		31.4085	0.2276		31.4087	0.2423
	31.4168	0.3802		31.4168	0.2284		31.417	0.2435
	31.4252	0.3793		31.4252	0.2278		31.4253	0.2433
	31.4335	0.3798		31.4335	0.2282		31.4337	0.2429
	31.4418	0.3811		31.4418	0.2291		31.442	0.2434
	31.4502	0.3806		31.4502	0.2298		31.4503	0.2436
	31.4585	0.3807		31.4585	0.2312		31.4587	0.2442
	31.4668	0.3822		31.4668	0.2301		31.467	0.2456
	31.4752	0.3815		31.4752	0.2309		31.4753	0.246
	31.4835	0.3842		31.4835	0.2323		31.4837	0.2448
	31.4918	0.3837		31.4918	0.2314		31.492	0.2458
	31.5002	0.3838		31.5002	0.2315		31.5003	0.2463
	31.5085	0.3836		31.5085	0.2322		31.5087	0.2462
	31.5168	0.3856		31.5168	0.2323		31.517	0.2476
	31.5252	0.3857		31.5252	0.2342		31.5253	0.2491
	31.5335	0.3868		31.5335	0.2351		31.5337	0.2497
	31.5418	0.3874		31.5418	0.2375		31.542	0.2492
	31.5502	0.3876		31.5502	0.236		31.5503	0.2496
	31.5585	0.3879		31.5585	0.2385		31.5587	0.2499
	31.5668	0.3894		31.5668	0.236		31.567	0.2503
	31.5752	0.3889		31.5752	0.2375		31.5753	0.2502
	31.5835	0.3881		31.5835	0.2392		31.5837	0.2496
	31.5918	0.39		31.5918	0.2388		31.592	0.2518
	31.6002	0.3909		31.6002	0.239		31.6003	0.2528
	31.6085	0.3907		31.6085	0.2399		31.6087	0.2522
	31.6168	0.3919		31.6168	0.2404		31.617	0.2534
	31.6252	0.3933		31.6252	0.2415		31.6253	0.2539
	31.6335	0.3943		31.6335	0.2424		31.6337	0.2545
	31.6418	0.3953		31.6418	0.2424		31.642	0.2546
	31.6502	0.3941		31.6502	0.2448		31.6503	0.2541
	31.6585	0.3957		31.6585	0.2456		31.6587	0.2543
	31.6668	0.3961		31.6668	0.2463		31.667	0.2553
	31.6752	0.3964		31.6752	0.2459		31.6753	0.2556
	31.6835	0.3959		31.6835	0.2463		31.6837	0.2548
	31.6918	0.3981		31.6918	0.2472		31.692	0.2548
	31.7002	0.3984		31.7002	0.2481		31.7003	0.255
	31.7085	0.3988		31.7085	0.2488		31.7087	0.2548
	31.7168	0.399		31.7168	0.2481		31.717	0.2555
	31.7252	0.4005		31.7252	0.2485		31.7253	0.2543
	31.7335	0.4001		31.7335	0.2493		31.7337	0.2541
	31.7418	0.4007		31.7418	0.2481		31.742	0.2554
	31.7502	0.4013		31.7502	0.2489		31.7503	0.2565
	31.7585	0.4021		31.7585	0.2497		31.7587	0.2564
	31.7668	0.4025		31.7668	0.2506		31.767	0.2555
	31.7752	0.4035		31.7752	0.253		31.7753	0.2572
	31.7835	0.4038		31.7835	0.252		31.7837	0.2563
	31.7918	0.4059		31.7918	0.2532		31.792	0.2568
	31.8002	0.4059		31.8002	0.2563		31.8003	0.2592
	31.8085	0.4066		31.8085	0.2568		31.8087	0.2595
	31.8168	0.408		31.8168	0.2578		31.817	0.2588
	31.8252	0.4081		31.8252	0.2592		31.8253	0.2603
	31.8335	0.4086		31.8335	0.2608		31.8337	0.2621
	31.8418	0.4099		31.8418	0.263		31.842	0.2632
	31.8502	0.4114		31.8502	0.2635		31.8503	0.2631
	31.8585	0.4114		31.8585	0.2649		31.8587	0.2644
	31.8668	0.4135		31.8668	0.2672		31.867	0.2644
	31.8752	0.4128		31.8752	0.2671		31.8753	0.2648
	31.8835	0.413		31.8835	0.268		31.8837	0.2656
	31.8918	0.4148		31.8918	0.2682		31.892	0.2657
	31.9002	0.4158		31.9002	0.2678		31.9003	0.2663
	31.9085	0.4158		31.9085	0.2705		31.9087	0.2678
	31.9168	0.4154		31.9168	0.2713		31.917	0.2678
	31.9252	0.4168		31.9252	0.2718		31.9253	0.2679
	31.9335	0.4177		31.9335	0.2731		31.9337	0.2688
	31.9418	0.419		31.9418	0.2743		31.942	0.2693
	31.9502	0.4195		31.9502	0.2752		31.9503	0.2701
	31.9585	0.4204		31.9585	0.2755		31.9587	0.2702
	31.9668	0.4207		31.9668	0.2765		31.967	0.2695
	31.9752	0.4217		31.9752	0.2761		31.9753	0.2704
	31.9835	0.4207		31.9835	0.2762		31.9837	0.271
	31.9918	0.4208		31.9918	0.2762		31.992	0.2716
	32.0002	0.4219		32.0002	0.2773		32.0003	0.2718
	32.0085	0.423		32.0085	0.278		32.0087	0.272
	32.0168	0.423		32.0168	0.2785		32.017	0.2728
	32.0252	0.4231		32.0252	0.2784		32.0253	0.272
	32.0335	0.4238		32.0335	0.2793		32.0337	0.273
	32.0418	0.4244		32.0418	0.2786		32.042	0.2736
	32.0502	0.4254		32.0502	0.2814		32.0503	0.2755
	32.0585	0.4259		32.0585	0.2823		32.0587	0.275
	32.0668	0.4253		32.0668	0.2819		32.067	0.2758
	32.0752	0.4259		32.0752	0.2836		32.0753	0.2749
	32.0835	0.4264		32.0835	0.2822		32.0837	0.2769
	32.0918	0.427		32.0918	0.2835		32.092	0.2767
	32.1002	0.428		32.1002	0.284		32.1003	0.2774
	32.1085	0.4277		32.1085	0.2862		32.1087	0.2795
	32.1168	0.4295		32.1168	0.2852		32.117	0.2796
	32.1252	0.4283		32.1252	0.2863		32.1253	0.2812
	32.1335	0.4292		32.1335	0.2852		32.1337	0.2815
	32.1418	0.4292		32.1418	0.2883		32.142	0.2832
	32.1502	0.4318		32.1502	0.2906		32.1503	0.2855
	32.1585	0.4322		32.1585	0.2923		32.1587	0.2863
	32.1668	0.433		32.1668	0.2924		32.167	0.2855
	32.1752	0.4329		32.1752	0.2924		32.1753	0.2874
	32.1835	0.4333		32.1835	0.2929		32.1837	0.2873
	32.1918	0.4344		32.1918	0.2934		32.192	0.2885
	32.2002	0.435		32.2002	0.2949		32.2003	0.2888
	32.2085	0.4349		32.2085	0.2939		32.2087	0.29
	32.2168	0.4359		32.2168	0.2968		32.217	0.2917
	32.2252	0.4373		32.2252	0.296		32.2253	0.2928
	32.2335	0.4383		32.2335	0.2967		32.2337	0.2935
	32.2418	0.4392		32.2418	0.2976		32.242	0.2941
	32.2502	0.4406		32.2502	0.2979		32.2503	0.2952
	32.2585	0.4395		32.2585	0.2987		32.2587	0.2971
	32.2668	0.4408		32.2668	0.2986		32.267	0.2966
	32.2752	0.4417		32.2752	0.2988		32.2753	0.2976
	32.2835	0.4415		32.2835	0.3003		32.2837	0.2988
	32.2918	0.4432		32.2918	0.3		32.292	0.2981
	32.3002	0.4443		32.3002	0.301		32.3003	0.2995
	32.3085	0.4443		32.3085	0.3004		32.3087	0.301
	32.3168	0.4451		32.3168	0.3018		32.317	0.3018
	32.3252	0.4447		32.3252	0.3026		32.3253	0.3018
	32.3335	0.4444		32.3335	0.3024		32.3337	0.3026
	32.3418	0.4459		32.3418	0.3023		32.342	0.3013
	32.3502	0.4465		32.3502	0.3031		32.3503	0.3028
	32.3585	0.4467		32.3585	0.3058		32.3587	0.3031
	32.3668	0.4474		32.3668	0.3049		32.367	0.3036
	32.3752	0.4467		32.3752	0.3064		32.3753	0.3051
	32.3835	0.4475		32.3835	0.3075		32.3837	0.3056
	32.3918	0.4502		32.3918	0.3068		32.392	0.3069
	32.4002	0.4504		32.4002	0.3076		32.4003	0.3089
	32.4085	0.4512		32.4085	0.3072		32.4087	0.3091
	32.4168	0.4519		32.4168	0.308		32.417	0.3119
	32.4252	0.4525		32.4252	0.3088		32.4253	0.3131
	32.4335	0.4531		32.4335	0.3093		32.4337	0.3146
	32.4418	0.4534		32.4418	0.3109		32.442	0.3161
	32.4502	0.4547		32.4502	0.31		32.4503	0.3169
	32.4585	0.4558		32.4585	0.3144		32.4587	0.3199
	32.4668	0.4565		32.4668	0.3151		32.467	0.3216
	32.4752	0.4579		32.4752	0.3163		32.4753	0.3225
	32.4835	0.4578		32.4835	0.3162		32.4837	0.3224
	32.4918	0.4588		32.4918	0.3178		32.492	0.324
	32.5002	0.4592		32.5002	0.3179		32.5003	0.3252
	32.5085	0.4604		32.5085	0.3172		32.5087	0.3266
	32.5168	0.4624		32.5168	0.32		32.517	0.3277
	32.5252	0.4624		32.5252	0.3198		32.5253	0.3291
	32.5335	0.4636		32.5335	0.3215		32.5337	0.3305
	32.5418	0.465		32.5418	0.321		32.542	0.3305
	32.5502	0.466		32.5502	0.3219		32.5503	0.3317
	32.5585	0.4675		32.5585	0.3222		32.5587	0.3325
	32.5668	0.4678		32.5668	0.3234		32.567	0.3337
	32.5752	0.4686		32.5752	0.3228		32.5753	0.3337
	32.5835	0.468		32.5835	0.3245		32.5837	0.3332
	32.5918	0.4702		32.5918	0.3257		32.592	0.3356
	32.6002	0.4706		32.6002	0.326		32.6003	0.3377
	32.6085	0.4705		32.6085	0.3265		32.6087	0.3377
	32.6168	0.4715		32.6168	0.3271		32.617	0.3389
	32.6252	0.4724		32.6252	0.328		32.6253	0.3403
	32.6335	0.4741		32.6335	0.3292		32.6337	0.3409
	32.6418	0.4732		32.6418	0.3289		32.642	0.342
	32.6502	0.4738		32.6502	0.3281		32.6503	0.3418
	32.6585	0.4741		32.6585	0.3286		32.6587	0.3419
	32.6668	0.4751		32.6668	0.3301		32.667	0.3443
	32.6752	0.4754		32.6752	0.3314		32.6753	0.3459
	32.6835	0.4762		32.6835	0.3318		32.6837	0.3462
	32.6918	0.478		32.6918	0.3337		32.692	0.3478
	32.7002	0.479		32.7002	0.3355		32.7003	0.3489
	32.7085	0.4781		32.7085	0.3352		32.7087	0.3502
	32.7168	0.479		32.7168	0.3373		32.717	0.3509
	32.7252	0.4794		32.7252	0.3384		32.7253	0.3522
	32.7335	0.4812		32.7335	0.3383		32.7337	0.3538
	32.7418	0.4817		32.7418	0.3408		32.742	0.3552
	32.7502	0.4829		32.7502	0.3419		32.7503	0.3558
	32.7585	0.4842		32.7585	0.3434		32.7587	0.3564
	32.7668	0.4864		32.7668	0.3453		32.767	0.3586
	32.7752	0.4857		32.7752	0.3477		32.7753	0.3615
	32.7835	0.4868		32.7835	0.3489		32.7837	0.3632
	32.7918	0.4879		32.7918	0.3501		32.792	0.3637
	32.8002	0.4878		32.8002	0.3532		32.8003	0.3654
	32.8085	0.489		32.8085	0.3537		32.8087	0.3669
	32.8168	0.4888		32.8168	0.3545		32.817	0.3679
	32.8252	0.491		32.8252	0.3568		32.8253	0.3675
	32.8335	0.4909		32.8335	0.3566		32.8337	0.3696
	32.8418	0.4924		32.8418	0.3579		32.842	0.3714
	32.8502	0.4933		32.8502	0.3587		32.8503	0.373
	32.8585	0.4951		32.8585	0.3607		32.8587	0.3737
	32.8668	0.4954		32.8668	0.3609		32.867	0.3754
	32.8752	0.4968		32.8752	0.3626		32.8753	0.377
	32.8835	0.4981		32.8835	0.3648		32.8837	0.378
	32.8918	0.4982		32.8918	0.3648		32.892	0.3794
	32.9002	0.4992		32.9002	0.3645		32.9003	0.3788
	32.9085	0.4997		32.9085	0.365		32.9087	0.3798
	32.9168	0.5006		32.9168	0.365		32.917	0.3826
	32.9252	0.5017		32.9252	0.3675		32.9253	0.3828
	32.9335	0.5027		32.9335	0.3694		32.9337	0.384
	32.9418	0.5036		32.9418	0.3684		32.942	0.3854
	32.9502	0.5036		32.9502	0.3711		32.9503	0.3855
	32.9585	0.5052		32.9585	0.3717		32.9587	0.3867
	32.9668	0.5057		32.9668	0.3718		32.967	0.3872
	32.9752	0.5059		32.9752	0.373		32.9753	0.3867
	32.9835	0.5056		32.9835	0.3736		32.9837	0.3867
	32.9918	0.5066		32.9918	0.3754		32.992	0.3877
	33.0002	0.5075		33.0002	0.3754		33.0003	0.3894
	33.0085	0.509		33.0085	0.3767		33.0087	0.3909
	33.0168	0.5099		33.0168	0.3772		33.017	0.3922
	33.0252	0.5117		33.0252	0.3801		33.0253	0.3942
	33.0335	0.512		33.0335	0.3819		33.0337	0.3952
	33.0418	0.5123		33.0418	0.3834		33.042	0.397
	33.0502	0.5139		33.0502	0.3851		33.0503	0.3987
	33.0585	0.5141		33.0585	0.3857		33.0587	0.3989
	33.0668	0.5139		33.0668	0.387		33.067	0.4009
	33.0752	0.5163		33.0752	0.3881		33.0753	0.402
	33.0835	0.5171		33.0835	0.3914		33.0837	0.4055
	33.0918	0.5178		33.0918	0.3936		33.092	0.4066
	33.1002	0.5189		33.1002	0.3949		33.1003	0.4068
	33.1085	0.5194		33.1085	0.397		33.1087	0.4082
	33.1168	0.5196		33.1168	0.3962		33.117	0.4099
	33.1252	0.5215		33.1252	0.3983		33.1253	0.4113
	33.1335	0.5208		33.1335	0.3998		33.1337	0.4118
	33.1418	0.5215		33.1418	0.4013		33.142	0.413
	33.1502	0.5229		33.1502	0.4023		33.1503	0.4149
	33.1585	0.5236		33.1585	0.4042		33.1587	0.4165
	33.1668	0.5251		33.1668	0.4059		33.167	0.4175
	33.1752	0.5248		33.1752	0.408		33.1753	0.4181
	33.1835	0.5266		33.1835	0.4086		33.1837	0.4198
	33.1918	0.5275		33.1918	0.4092		33.192	0.4217
	33.2002	0.5284		33.2002	0.4105		33.2003	0.4224
	33.2085	0.528		33.2085	0.4111		33.2087	0.4223
	33.2168	0.5291		33.2168	0.4128		33.217	0.424
	33.2252	0.5312		33.2252	0.4144		33.2253	0.4241
	33.2335	0.5315		33.2335	0.4153		33.2337	0.4255
	33.2418	0.5317		33.2418	0.4157		33.242	0.4271
	33.2502	0.5322		33.2502	0.4176		33.2503	0.4269
	33.2585	0.533		33.2585	0.418		33.2587	0.4278
	33.2668	0.5336		33.2668	0.4201		33.267	0.4293
	33.2752	0.5341		33.2752	0.4193		33.2753	0.4292
	33.2835	0.5356		33.2835	0.4216		33.2837	0.4308
	33.2918	0.5365		33.2918	0.4228		33.292	0.4325
	33.3002	0.5367		33.3002	0.4241		33.3003	0.4333
	33.3085	0.538		33.3085	0.4247		33.3087	0.4343
	33.3168	0.5379		33.3168	0.4267		33.317	0.436
	33.3252	0.5374		33.3252	0.4279		33.3253	0.4374
	33.3335	0.5389		33.3335	0.4303		33.3337	0.4378
	33.3418	0.5408		33.3418	0.4318		33.342	0.4402
	33.3502	0.5414		33.3502	0.4328		33.3503	0.4407
	33.3585	0.5423		33.3585	0.4331		33.3587	0.4421
	33.3668	0.5431		33.3668	0.4357		33.367	0.4431
	33.3752	0.5434		33.3752	0.4371		33.3753	0.4449
	33.3835	0.5443		33.3835	0.4385		33.3837	0.4452
	33.3918	0.5461		33.3918	0.4398		33.392	0.4482
	33.4002	0.547		33.4002	0.4432		33.4003	0.4507
	33.4085	0.5476		33.4085	0.4434		33.4087	0.4514
	33.4168	0.5489		33.4168	0.4452		33.417	0.452
	33.4252	0.5494		33.4252	0.4465		33.4253	0.4548
	33.4335	0.5496		33.4335	0.4479		33.4337	0.4559
	33.4418	0.5507		33.4418	0.4501		33.442	0.4567
	33.4502	0.5513		33.4502	0.4509		33.4503	0.4592
	33.4585	0.5528		33.4585	0.4512		33.4587	0.4591
	33.4668	0.5535		33.4668	0.4526		33.467	0.4614
	33.4752	0.5547		33.4752	0.4546		33.4753	0.4635
	33.4835	0.5555		33.4835	0.4555		33.4837	0.4644
	33.4918	0.5573		33.4918	0.4566		33.492	0.4656
	33.5002	0.5573		33.5002	0.4586		33.5003	0.4669
	33.5085	0.5579		33.5085	0.4594		33.5087	0.4685
	33.5168	0.5589		33.5168	0.4587		33.517	0.47
	33.5252	0.5592		33.5252	0.4604		33.5253	0.4702
	33.5335	0.5617		33.5335	0.4625		33.5337	0.4718
	33.5418	0.5612		33.5418	0.4648		33.542	0.4727
	33.5502	0.561		33.5502	0.4641		33.5503	0.4738
	33.5585	0.5619		33.5585	0.464		33.5587	0.4754
	33.5668	0.5637		33.5668	0.4655		33.567	0.4762
	33.5752	0.5637		33.5752	0.4657		33.5753	0.4766
	33.5835	0.5647		33.5835	0.4669		33.5837	0.477
	33.5918	0.5651		33.5918	0.465		33.592	0.4774
	33.6002	0.567		33.6002	0.4669		33.6003	0.4777
	33.6085	0.5674		33.6085	0.4686		33.6087	0.4794
	33.6168	0.5681		33.6168	0.4699		33.617	0.4807
	33.6252	0.57		33.6252	0.4714		33.6253	0.4815
[truncated: 1,965 more rows]

## Sheet: Figure S16
Supplemental Figure S16
	Figure S16(a)			Figure S16(b)
	Retention time (min)	Normalized intensity (a.u.)		Retention time (min)	Normalized intensity (a.u.)
	18.992	0.1393		18.9918	0.0204
	19.0003	0.1392		19.0002	0.0203
	19.0087	0.1392		19.0085	0.02
	19.017	0.1389		19.0168	0.02
	19.0253	0.139		19.0252	0.0199
	19.0337	0.139		19.0335	0.0198
	19.042	0.1387		19.0418	0.0195
	19.0503	0.1388		19.0502	0.0197
	19.0587	0.1386		19.0585	0.0196
	19.067	0.1387		19.0668	0.0193
	19.0753	0.1386		19.0752	0.0191
	19.0837	0.1385		19.0835	0.019
	19.092	0.1383		19.0918	0.0188
	19.1003	0.1384		19.1002	0.0186
	19.1087	0.1384		19.1085	0.0187
	19.117	0.1384		19.1168	0.0188
	19.1253	0.1385		19.1252	0.0184
	19.1337	0.1386		19.1335	0.0182
	19.142	0.1384		19.1418	0.0182
	19.1503	0.1385		19.1502	0.018
	19.1587	0.1386		19.1585	0.0178
	19.167	0.1384		19.1668	0.0178
	19.1753	0.1385		19.1752	0.0177
	19.1837	0.1387		19.1835	0.0176
	19.192	0.1386		19.1918	0.0173
	19.2003	0.1384		19.2002	0.0175
	19.2087	0.1385		19.2085	0.0173
	19.217	0.1385		19.2168	0.0174
	19.2253	0.1388		19.2252	0.0171
	19.2337	0.1388		19.2335	0.0171
	19.242	0.1388		19.2418	0.0171
	19.2503	0.1389		19.2502	0.0166
	19.2587	0.1388		19.2585	0.0167
	19.267	0.1389		19.2668	0.0168
	19.2753	0.1389		19.2752	0.0167
	19.2837	0.1393		19.2835	0.0171
	19.292	0.1393		19.2918	0.0167
	19.3003	0.1393		19.3002	0.0166
	19.3087	0.1394		19.3085	0.0166
	19.317	0.1398		19.3168	0.0163
	19.3253	0.1398		19.3252	0.0164
	19.3337	0.1398		19.3335	0.0164
	19.342	0.1401		19.3418	0.0161
	19.3503	0.1403		19.3502	0.0161
	19.3587	0.1404		19.3585	0.0157
	19.367	0.1404		19.3668	0.0157
	19.3753	0.1407		19.3752	0.0161
	19.3837	0.1408		19.3835	0.0157
	19.392	0.141		19.3918	0.0155
	19.4003	0.1412		19.4002	0.0156
	19.4087	0.1411		19.4085	0.0153
	19.417	0.1416		19.4168	0.0152
	19.4253	0.1416		19.4252	0.0152
	19.4337	0.1418		19.4335	0.0152
	19.442	0.1422		19.4418	0.015
	19.4503	0.1423		19.4502	0.015
	19.4587	0.1425		19.4585	0.0148
	19.467	0.1427		19.4668	0.015
	19.4753	0.143		19.4752	0.0148
	19.4837	0.1432		19.4835	0.0148
	19.492	0.1433		19.4918	0.0147
	19.5003	0.1436		19.5002	0.0148
	19.5087	0.144		19.5085	0.0147
	19.517	0.1441		19.5168	0.0146
	19.5253	0.1444		19.5252	0.0149
	19.5337	0.1449		19.5335	0.0149
	19.542	0.145		19.5418	0.015
	19.5503	0.1453		19.5502	0.0151
	19.5587	0.1455		19.5585	0.0151
	19.567	0.1457		19.5668	0.015
	19.5753	0.146		19.5752	0.0154
	19.5837	0.1462		19.5835	0.0153
	19.592	0.1464		19.5918	0.0154
	19.6003	0.1468		19.6002	0.0155
	19.6087	0.1467		19.6085	0.0158
	19.617	0.147		19.6168	0.0156
	19.6253	0.1473		19.6252	0.0157
	19.6337	0.1474		19.6335	0.0157
	19.642	0.1474		19.6418	0.0156
	19.6503	0.1475		19.6502	0.0158
	19.6587	0.1479		19.6585	0.0159
	19.667	0.1476		19.6668	0.0158
	19.6753	0.1478		19.6752	0.0158
	19.6837	0.1479		19.6835	0.016
	19.692	0.1481		19.6918	0.0156
	19.7003	0.1479		19.7002	0.0156
	19.7087	0.1478		19.7085	0.0154
	19.717	0.1478		19.7168	0.0155
	19.7253	0.1478		19.7252	0.0154
	19.7337	0.1477		19.7335	0.0154
	19.742	0.1475		19.7418	0.0155
	19.7503	0.1476		19.7502	0.0156
	19.7587	0.1475		19.7585	0.0156
	19.767	0.1473		19.7668	0.0153
	19.7753	0.1472		19.7752	0.0152
	19.7837	0.147		19.7835	0.0152
	19.792	0.1468		19.7918	0.0154
	19.8003	0.1466		19.8002	0.0151
	19.8087	0.1464		19.8085	0.015
	19.817	0.1464		19.8168	0.0149
	19.8253	0.1462		19.8252	0.0148
	19.8337	0.1461		19.8335	0.0149
	19.842	0.1457		19.8418	0.0147
	19.8503	0.1455		19.8502	0.0145
	19.8587	0.1453		19.8585	0.0146
	19.867	0.1452		19.8668	0.0146
	19.8753	0.1449		19.8752	0.0145
	19.8837	0.1449		19.8835	0.0145
	19.892	0.1447		19.8918	0.0144
	19.9003	0.1446		19.9002	0.0144
	19.9087	0.1444		19.9085	0.0146
	19.917	0.1443		19.9168	0.0145
	19.9253	0.1443		19.9252	0.0143
	19.9337	0.1441		19.9335	0.014
	19.942	0.1439		19.9418	0.0137
	19.9503	0.1439		19.9502	0.0137
	19.9587	0.1438		19.9585	0.0137
	19.967	0.1437		19.9668	0.0134
	19.9753	0.1437		19.9752	0.0132
	19.9837	0.1435		19.9835	0.0129
	19.992	0.1436		19.9918	0.0127
	20.0003	0.1436		20.0002	0.0126
	20.0087	0.1436		20.0085	0.0123
	20.017	0.1435		20.0168	0.0122
	20.0253	0.1435		20.0252	0.0121
	20.0337	0.1434		20.0335	0.0119
	20.042	0.1434		20.0418	0.012
	20.0503	0.1435		20.0502	0.0117
	20.0587	0.1435		20.0585	0.0117
	20.067	0.1436		20.0668	0.0116
	20.0753	0.1437		20.0752	0.0112
	20.0837	0.1439		20.0835	0.0111
	20.092	0.1439		20.0918	0.0109
	20.1003	0.1439		20.1002	0.0109
	20.1087	0.1442		20.1085	0.0107
	20.117	0.1442		20.1168	0.0105
	20.1253	0.1444		20.1252	0.0107
	20.1337	0.1445		20.1335	0.0105
	20.142	0.1447		20.1418	0.0104
	20.1503	0.1447		20.1502	0.0104
	20.1587	0.1451		20.1585	0.0105
	20.167	0.1453		20.1668	0.0105
	20.1753	0.1455		20.1752	0.0104
	20.1837	0.1456		20.1835	0.0103
	20.192	0.1457		20.1918	0.0105
	20.2003	0.146		20.2002	0.0106
	20.2087	0.1462		20.2085	0.0106
	20.217	0.1465		20.2168	0.0105
	20.2253	0.1468		20.2252	0.0103
	20.2337	0.147		20.2335	0.0104
	20.242	0.1472		20.2418	0.0105
	20.2503	0.1474		20.2502	0.0105
	20.2587	0.1476		20.2585	0.0105
	20.267	0.148		20.2668	0.0103
	20.2753	0.1481		20.2752	0.0104
	20.2837	0.1484		20.2835	0.0103
	20.292	0.1488		20.2918	0.0105
	20.3003	0.149		20.3002	0.0107
	20.3087	0.1493		20.3085	0.0105
	20.317	0.1495		20.3168	0.0104
	20.3253	0.1498		20.3252	0.0103
	20.3337	0.15		20.3335	0.0103
	20.342	0.1504		20.3418	0.0103
	20.3503	0.1506		20.3502	0.0104
	20.3587	0.1507		20.3585	0.0104
	20.367	0.1512		20.3668	0.0105
	20.3753	0.1515		20.3752	0.0109
	20.3837	0.1518		20.3835	0.0108
	20.392	0.152		20.3918	0.0107
	20.4003	0.1522		20.4002	0.0108
	20.4087	0.1523		20.4085	0.0109
	20.417	0.1527		20.4168	0.011
	20.4253	0.1529		20.4252	0.0112
	20.4337	0.1533		20.4335	0.0112
	20.442	0.1534		20.4418	0.0115
	20.4503	0.1537		20.4502	0.0116
	20.4587	0.1539		20.4585	0.0119
	20.467	0.1542		20.4668	0.0121
	20.4753	0.1544		20.4752	0.0124
	20.4837	0.1547		20.4835	0.0126
	20.492	0.1549		20.4918	0.0127
	20.5003	0.1552		20.5002	0.0131
	20.5087	0.1552		20.5085	0.0133
	20.517	0.1555		20.5168	0.0136
	20.5253	0.1557		20.5252	0.0142
	20.5337	0.1559		20.5335	0.0142
	20.542	0.1561		20.5418	0.0147
	20.5503	0.1564		20.5502	0.0152
	20.5587	0.1566		20.5585	0.0151
	20.567	0.1568		20.5668	0.0152
	20.5753	0.1569		20.5752	0.0155
	20.5837	0.157		20.5835	0.0156
	20.592	0.1572		20.5918	0.0163
	20.6003	0.1573		20.6002	0.0163
	20.6087	0.1575		20.6085	0.0165
	20.617	0.1577		20.6168	0.0168
	20.6253	0.158		20.6252	0.017
	20.6337	0.158		20.6335	0.0169
	20.642	0.1581		20.6418	0.0173
	20.6503	0.1582		20.6502	0.0175
	20.6587	0.1584		20.6585	0.0176
	20.667	0.1586		20.6668	0.0178
	20.6753	0.1585		20.6752	0.0183
	20.6837	0.1588		20.6835	0.0183
	20.692	0.1588		20.6918	0.0185
	20.7003	0.1591		20.7002	0.0186
	20.7087	0.1591		20.7085	0.0185
	20.717	0.1591		20.7168	0.0184
	20.7253	0.1594		20.7252	0.0185
	20.7337	0.1596		20.7335	0.0187
	20.742	0.1597		20.7418	0.0188
	20.7503	0.1599		20.7502	0.0186
	20.7587	0.1599		20.7585	0.0187
	20.767	0.1602		20.7668	0.0188
	20.7753	0.1603		20.7752	0.019
	20.7837	0.1605		20.7835	0.0188
	20.792	0.1606		20.7918	0.0188
	20.8003	0.1608		20.8002	0.0187
	20.8087	0.1611		20.8085	0.0187
	20.817	0.1612		20.8168	0.0188
	20.8253	0.1617		20.8252	0.0188
	20.8337	0.1618		20.8335	0.0186
	20.842	0.1619		20.8418	0.0184
	20.8503	0.1622		20.8502	0.0183
	20.8587	0.1624		20.8585	0.0182
	20.867	0.1626		20.8668	0.018
	20.8753	0.1631		20.8752	0.018
	20.8837	0.1634		20.8835	0.0178
	20.892	0.1636		20.8918	0.0176
	20.9003	0.1641		20.9002	0.0175
	20.9087	0.1642		20.9085	0.0173
	20.917	0.1645		20.9168	0.017
	20.9253	0.1649		20.9252	0.0169
	20.9337	0.1655		20.9335	0.0166
	20.942	0.1658		20.9418	0.0162
	20.9503	0.1661		20.9502	0.0159
	20.9587	0.1664		20.9585	0.0157
	20.967	0.1669		20.9668	0.0155
	20.9753	0.1672		20.9752	0.0153
	20.9837	0.1675		20.9835	0.0153
	20.992	0.1678		20.9918	0.0149
	21.0003	0.1684		21.0002	0.0148
	21.0087	0.1688		21.0085	0.0146
	21.017	0.1692		21.0168	0.0144
	21.0253	0.1696		21.0252	0.0141
	21.0337	0.1701		21.0335	0.0141
	21.042	0.1705		21.0418	0.0141
	21.0503	0.1709		21.0502	0.014
	21.0587	0.1712		21.0585	0.0136
	21.067	0.1718		21.0668	0.0137
	21.0753	0.1722		21.0752	0.0136
	21.0837	0.1724		21.0835	0.0137
	21.092	0.1729		21.0918	0.0136
	21.1003	0.1734		21.1002	0.0133
	21.1087	0.1738		21.1085	0.0132
	21.117	0.1741		21.1168	0.0135
	21.1253	0.1747		21.1252	0.0134
	21.1337	0.1751		21.1335	0.0133
	21.142	0.1756		21.1418	0.0134
	21.1503	0.1761		21.1502	0.0136
	21.1587	0.1765		21.1585	0.0137
	21.167	0.1768		21.1668	0.0136
	21.1753	0.1774		21.1752	0.0135
	21.1837	0.1777		21.1835	0.0136
	21.192	0.1782		21.1918	0.0134
	21.2003	0.1786		21.2002	0.0138
	21.2087	0.1789		21.2085	0.0136
	21.217	0.1793		21.2168	0.0137
	21.2253	0.1799		21.2252	0.0134
	21.2337	0.1803		21.2335	0.0136
	21.242	0.181		21.2418	0.0136
	21.2503	0.1813		21.2502	0.0134
	21.2587	0.1817		21.2585	0.0134
	21.267	0.1821		21.2668	0.0133
	21.2753	0.1825		21.2752	0.0136
	21.2837	0.1829		21.2835	0.0137
	21.292	0.1832		21.2918	0.0136
	21.3003	0.1838		21.3002	0.0137
	21.3087	0.1843		21.3085	0.0137
	21.317	0.1847		21.3168	0.0136
	21.3253	0.1851		21.3252	0.0137
	21.3337	0.1854		21.3335	0.0137
	21.342	0.1858		21.3418	0.0139
	21.3503	0.1863		21.3502	0.0138
	21.3587	0.1866		21.3585	0.0139
	21.367	0.187		21.3668	0.014
	21.3753	0.1874		21.3752	0.014
	21.3837	0.1878		21.3835	0.0142
	21.392	0.1882		21.3918	0.0144
	21.4003	0.1885		21.4002	0.0145
	21.4087	0.1889		21.4085	0.0144
	21.417	0.1892		21.4168	0.0148
	21.4253	0.1896		21.4252	0.0148
	21.4337	0.1899		21.4335	0.0151
	21.442	0.1905		21.4418	0.0152
	21.4503	0.1906		21.4502	0.0155
	21.4587	0.1912		21.4585	0.0158
	21.467	0.1914		21.4668	0.0157
	21.4753	0.1919		21.4752	0.016
	21.4837	0.1923		21.4835	0.0159
	21.492	0.1925		21.4918	0.016
	21.5003	0.1928		21.5002	0.0161
	21.5087	0.1931		21.5085	0.0163
	21.517	0.1934		21.5168	0.0166
	21.5253	0.1937		21.5252	0.0167
	21.5337	0.1941		21.5335	0.0166
	21.542	0.1943		21.5418	0.0169
	21.5503	0.1947		21.5502	0.0171
	21.5587	0.195		21.5585	0.0171
	21.567	0.1952		21.5668	0.0172
	21.5753	0.1954		21.5752	0.0171
	21.5837	0.1958		21.5835	0.0172
	21.592	0.1959		21.5918	0.0174
	21.6003	0.1962		21.6002	0.0175
	21.6087	0.1964		21.6085	0.0177
	21.617	0.1967		21.6168	0.018
	21.6253	0.1968		21.6252	0.018
	21.6337	0.197		21.6335	0.0182
	21.642	0.1972		21.6418	0.0182
	21.6503	0.1974		21.6502	0.0186
	21.6587	0.1976		21.6585	0.0186
	21.667	0.1979		21.6668	0.0188
	21.6753	0.1977		21.6752	0.019
	21.6837	0.198		21.6835	0.0191
	21.692	0.1981		21.6918	0.0193
	21.7003	0.1983		21.7002	0.0196
	21.7087	0.1983		21.7085	0.0197
	21.717	0.1984		21.7168	0.0199
	21.7253	0.1983		21.7252	0.0203
	21.7337	0.1984		21.7335	0.0202
	21.742	0.1985		21.7418	0.0204
	21.7503	0.1986		21.7502	0.0206
	21.7587	0.1986		21.7585	0.0208
	21.767	0.1986		21.7668	0.0212
	21.7753	0.1986		21.7752	0.0212
	21.7837	0.1988		21.7835	0.0213
	21.792	0.1989		21.7918	0.0215
	21.8003	0.1988		21.8002	0.0216
	21.8087	0.1989		21.8085	0.0217
	21.817	0.1989		21.8168	0.0218
	21.8253	0.1991		21.8252	0.022
	21.8337	0.1991		21.8335	0.0219
	21.842	0.1991		21.8418	0.0223
	21.8503	0.1992		21.8502	0.0221
	21.8587	0.1991		21.8585	0.0222
	21.867	0.1994		21.8668	0.022
	21.8753	0.1992		21.8752	0.022
	21.8837	0.1992		21.8835	0.022
	21.892	0.1991		21.8918	0.0221
	21.9003	0.1992		21.9002	0.0221
	21.9087	0.1992		21.9085	0.0224
	21.917	0.1991		21.9168	0.0223
	21.9253	0.1993		21.9252	0.0224
	21.9337	0.1993		21.9335	0.0223
	21.942	0.1992		21.9418	0.0223
	21.9503	0.1993		21.9502	0.0223
	21.9587	0.1991		21.9585	0.0222
	21.967	0.1991		21.9668	0.0225
	21.9753	0.1992		21.9752	0.0223
	21.9837	0.1992		21.9835	0.0222
	21.992	0.1991		21.9918	0.0224
	22.0003	0.1991		22.0002	0.0225
	22.0087	0.199		22.0085	0.0225
	22.017	0.1989		22.0168	0.0228
	22.0253	0.1989		22.0252	0.0225
	22.0337	0.199		22.0335	0.0227
	22.042	0.1989		22.0418	0.0228
	22.0503	0.1988		22.0502	0.0225
	22.0587	0.1988		22.0585	0.0231
	22.067	0.1989		22.0668	0.0232
	22.0753	0.1989		22.0752	0.0232
	22.0837	0.1987		22.0835	0.0233
	22.092	0.1987		22.0918	0.0232
	22.1003	0.1986		22.1002	0.0236
	22.1087	0.1987		22.1085	0.0235
	22.117	0.1987		22.1168	0.0237
	22.1253	0.1987		22.1252	0.024
	22.1337	0.1987		22.1335	0.0238
	22.142	0.1986		22.1418	0.0238
	22.1503	0.1986		22.1502	0.024
	22.1587	0.1986		22.1585	0.0241
	22.167	0.1985		22.1668	0.024
	22.1753	0.1986		22.1752	0.0241
	22.1837	0.1986		22.1835	0.0241
	22.192	0.1987		22.1918	0.0242
	22.2003	0.1984		22.2002	0.0245
	22.2087	0.1983		22.2085	0.0246
	22.217	0.1983		22.2168	0.0247
	22.2253	0.1984		22.2252	0.025
	22.2337	0.1984		22.2335	0.0252
	22.242	0.1982		22.2418	0.0257
	22.2503	0.1982		22.2502	0.0259
	22.2587	0.1983		22.2585	0.0261
	22.267	0.1982		22.2668	0.0262
	22.2753	0.1981		22.2752	0.0266
	22.2837	0.198		22.2835	0.0267
	22.292	0.1981		22.2918	0.0271
	22.3003	0.1982		22.3002	0.0277
	22.3087	0.1979		22.3085	0.0277
	22.317	0.1979		22.3168	0.0282
	22.3253	0.1978		22.3252	0.0285
	22.3337	0.1976		22.3335	0.029
	22.342	0.1977		22.3418	0.0295
	22.3503	0.1977		22.3502	0.0299
	22.3587	0.1975		22.3585	0.0303
	22.367	0.1974		22.3668	0.031
	22.3753	0.1973		22.3752	0.0316
	22.3837	0.1972		22.3835	0.0322
	22.392	0.1971		22.3918	0.0331
	22.4003	0.197		22.4002	0.0334
	22.4087	0.197		22.4085	0.0341
	22.417	0.197		22.4168	0.0348
	22.4253	0.1971		22.4252	0.0352
	22.4337	0.1969		22.4335	0.0356
	22.442	0.1969		22.4418	0.0361
	22.4503	0.1968		22.4502	0.0369
	22.4587	0.1968		22.4585	0.0371
	22.467	0.1967		22.4668	0.0377
	22.4753	0.1966		22.4752	0.0383
	22.4837	0.1967		22.4835	0.0391
	22.492	0.1968		22.4918	0.0395
	22.5003	0.1965		22.5002	0.0397
	22.5087	0.1965		22.5085	0.0402
	22.517	0.1964		22.5168	0.0407
	22.5253	0.1962		22.5252	0.0412
	22.5337	0.196		22.5335	0.0419
	22.542	0.196		22.5418	0.0426
	22.5503	0.1959		22.5502	0.0427
	22.5587	0.1959		22.5585	0.0431
	22.567	0.1959		22.5668	0.0433
	22.5753	0.1958		22.5752	0.0436
	22.5837	0.1956		22.5835	0.0438
	22.592	0.1956		22.5918	0.0441
	22.6003	0.1954		22.6002	0.0443
	22.6087	0.1954		22.6085	0.0446
	22.617	0.1953		22.6168	0.0448
	22.6253	0.1951		22.6252	0.0451
	22.6337	0.195		22.6335	0.0452
	22.642	0.195		22.6418	0.0453
	22.6503	0.1946		22.6502	0.0454
	22.6587	0.1948		22.6585	0.0457
	22.667	0.1947		22.6668	0.0457
	22.6753	0.1943		22.6752	0.0453
	22.6837	0.1944		22.6835	0.0456
	22.692	0.1942		22.6918	0.0457
	22.7003	0.1942		22.7002	0.0454
	22.7087	0.1941		22.7085	0.0453
	22.717	0.194		22.7168	0.0451
	22.7253	0.194		22.7252	0.045
	22.7337	0.1938		22.7335	0.0447
	22.742	0.1937		22.7418	0.0447
	22.7503	0.1937		22.7502	0.0443
	22.7587	0.1937		22.7585	0.0441
	22.767	0.1936		22.7668	0.0437
	22.7753	0.1933		22.7752	0.0432
	22.7837	0.1933		22.7835	0.0429
	22.792	0.1932		22.7918	0.0428
	22.8003	0.1931		22.8002	0.0423
	22.8087	0.193		22.8085	0.0417
	22.817	0.1929		22.8168	0.0416
	22.8253	0.1927		22.8252	0.0412
	22.8337	0.1927		22.8335	0.0409
	22.842	0.1926		22.8418	0.0404
	22.8503	0.1924		22.8502	0.04
	22.8587	0.1923		22.8585	0.0399
	22.867	0.1922		22.8668	0.0391
	22.8753	0.1922		22.8752	0.039
	22.8837	0.192		22.8835	0.0383
	22.892	0.1917		22.8918	0.0381
	22.9003	0.1918		22.9002	0.0378
	22.9087	0.1916		22.9085	0.0375
	22.917	0.1916		22.9168	0.0372
	22.9253	0.1914		22.9252	0.0369
	22.9337	0.1911		22.9335	0.0365
	22.942	0.1911		22.9418	0.0362
	22.9503	0.1909		22.9502	0.036
	22.9587	0.1907		22.9585	0.0356
	22.967	0.1906		22.9668	0.0356
	22.9753	0.1905		22.9752	0.035
	22.9837	0.1902		22.9835	0.0349
	22.992	0.19		22.9918	0.0348
	23.0003	0.1899		23.0002	0.0344
	23.0087	0.1899		23.0085	0.0343
	23.017	0.1899		23.0168	0.0342
	23.0253	0.1898		23.0252	0.0342
	23.0337	0.1894		23.0335	0.034
	23.042	0.1893		23.0418	0.0337
	23.0503	0.1894		23.0502	0.0334
	23.0587	0.1891		23.0585	0.0333
	23.067	0.1888		23.0668	0.0333
	23.0753	0.1888		23.0752	0.0331
	23.0837	0.1888		23.0835	0.0327
	23.092	0.1885		23.0918	0.0329
	23.1003	0.1883		23.1002	0.0324
	23.1087	0.1884		23.1085	0.0323
	23.117	0.1883		23.1168	0.0321
	23.1253	0.188		23.1252	0.0318
	23.1337	0.1878		23.1335	0.0319
	23.142	0.1879		23.1418	0.0317
	23.1503	0.1876		23.1502	0.0316
	23.1587	0.1874		23.1585	0.0315
	23.167	0.1871		23.1668	0.0313
	23.1753	0.1872		23.1752	0.0312
	23.1837	0.1871		23.1835	0.0314
	23.192	0.187		23.1918	0.0312
	23.2003	0.1869		23.2002	0.0309
	23.2087	0.1866		23.2085	0.0308
	23.217	0.1865		23.2168	0.0308
	23.2253	0.1864		23.2252	0.0305
	23.2337	0.1863		23.2335	0.0306
	23.242	0.1861		23.2418	0.0306
	23.2503	0.186		23.2502	0.0307
	23.2587	0.1859		23.2585	0.0307
	23.267	0.1857		23.2668	0.0307
	23.2753	0.1856		23.2752	0.0308
	23.2837	0.1855		23.2835	0.0308
	23.292	0.1852		23.2918	0.0308
	23.3003	0.1852		23.3002	0.0308
	23.3087	0.1849		23.3085	0.0307
	23.317	0.1849		23.3168	0.031
	23.3253	0.1849		23.3252	0.0307
	23.3337	0.1847		23.3335	0.0309
	23.342	0.1847		23.3418	0.0307
	23.3503	0.1846		23.3502	0.0309
	23.3587	0.1844		23.3585	0.0312
	23.367	0.1843		23.3668	0.0311
	23.3753	0.1841		23.3752	0.0309
	23.3837	0.1841		23.3835	0.0308
	23.392	0.1839		23.3918	0.031
	23.4003	0.1838		23.4002	0.031
	23.4087	0.1838		23.4085	0.0308
	23.417	0.1839		23.4168	0.0311
	23.4253	0.1837		23.4252	0.0306
	23.4337	0.1834		23.4335	0.0307
	23.442	0.1832		23.4418	0.0308
	23.4503	0.1832		23.4502	0.0307
	23.4587	0.1831		23.4585	0.0307
	23.467	0.1829		23.4668	0.0305
	23.4753	0.1829		23.4752	0.0305
	23.4837	0.1828		23.4835	0.0308
	23.492	0.1826		23.4918	0.0307
	23.5003	0.1825		23.5002	0.0308
	23.5087	0.1823		23.5085	0.0306
	23.517	0.1823		23.5168	0.0307
	23.5253	0.1821		23.5252	0.0307
	23.5337	0.182		23.5335	0.0308
	23.542	0.1819		23.5418	0.0306
	23.5503	0.1817		23.5502	0.0307
	23.5587	0.1815		23.5585	0.0308
	23.567	0.1815		23.5668	0.031
	23.5753	0.1814		23.5752	0.0307
	23.5837	0.181		23.5835	0.0308
	23.592	0.181		23.5918	0.0309
	23.6003	0.1808		23.6002	0.031
	23.6087	0.1807		23.6085	0.031
	23.617	0.1806		23.6168	0.031
	23.6253	0.1803		23.6252	0.0312
	23.6337	0.1801		23.6335	0.0314
	23.642	0.1802		23.6418	0.0315
	23.6503	0.18		23.6502	0.0315
	23.6587	0.18		23.6585	0.0316
	23.667	0.1798		23.6668	0.0313
	23.6753	0.1796		23.6752	0.0314
	23.6837	0.1794		23.6835	0.0316
	23.692	0.1794		23.6918	0.0316
	23.7003	0.1792		23.7002	0.0319
	23.7087	0.179		23.7085	0.0316
	23.717	0.179		23.7168	0.0317
	23.7253	0.179		23.7252	0.0317
	23.7337	0.1789		23.7335	0.0316
	23.742	0.1786		23.7418	0.0314
	23.7503	0.1784		23.7502	0.0315
	23.7587	0.1783		23.7585	0.0314
	23.767	0.1781		23.7668	0.0317
	23.7753	0.178		23.7752	0.0314
	23.7837	0.1778		23.7835	0.0315
	23.792	0.1776		23.7918	0.0315
	23.8003	0.1774		23.8002	0.0316
	23.8087	0.1776		23.8085	0.0316
	23.817	0.1772		23.8168	0.0314
	23.8253	0.1769		23.8252	0.0314
	23.8337	0.1768		23.8335	0.0313
	23.842	0.1767		23.8418	0.0312
	23.8503	0.1765		23.8502	0.0314
	23.8587	0.1764		23.8585	0.0315
	23.867	0.1762		23.8668	0.0315
	23.8753	0.176		23.8752	0.0316
	23.8837	0.1757		23.8835	0.0317
	23.892	0.1756		23.8918	0.0317
	23.9003	0.1752		23.9002	0.0319
	23.9087	0.175		23.9085	0.0319
	23.917	0.1747		23.9168	0.0319
	23.9253	0.1744		23.9252	0.0322
	23.9337	0.1741		23.9335	0.0323
	23.942	0.174		23.9418	0.0321
	23.9503	0.1738		23.9502	0.0323
	23.9587	0.1735		23.9585	0.0326
	23.967	0.1735		23.9668	0.0321
	23.9753	0.1732		23.9752	0.0323
	23.9837	0.173		23.9835	0.0325
	23.992	0.1728		23.9918	0.0325
	24.0003	0.1726		24.0002	0.0324
	24.0087	0.1725		24.0085	0.0323
	24.017	0.1721		24.0168	0.0323
	24.0253	0.1719		24.0252	0.0321
	24.0337	0.1716		24.0335	0.0322
	24.042	0.1716		24.0418	0.0323
	24.0503	0.1712		24.0502	0.0317
	24.0587	0.1709		24.0585	0.0317
	24.067	0.1706		24.0668	0.0318
	24.0753	0.1707		24.0752	0.0317
	24.0837	0.1705		24.0835	0.0316
	24.092	0.1704		24.0918	0.0316
	24.1003	0.1702		24.1002	0.0316
	24.1087	0.17		24.1085	0.0316
	24.117	0.17		24.1168	0.0314
	24.1253	0.1698		24.1252	0.0315
	24.1337	0.1699		24.1335	0.0311
	24.142	0.1699		24.1418	0.0311
	24.1503	0.1696		24.1502	0.0309
	24.1587	0.1697		24.1585	0.0311
	24.167	0.1695		24.1668	0.031
	24.1753	0.1697		24.1752	0.0311
	24.1837	0.1696		24.1835	0.0311
	24.192	0.1695		24.1918	0.0311
	24.2003	0.1695		24.2002	0.0308
	24.2087	0.1695		24.2085	0.0306
	24.217	0.1697		24.2168	0.0309
	24.2253	0.1695		24.2252	0.0308
	24.2337	0.1698		24.2335	0.0307
	24.242	0.1698		24.2418	0.0308
	24.2503	0.1698		24.2502	0.0306
	24.2587	0.1699		24.2585	0.0303
	24.267	0.1702		24.2668	0.0303
	24.2753	0.1702		24.2752	0.0304
	24.2837	0.1703		24.2835	0.0303
	24.292	0.1704		24.2918	0.0304
	24.3003	0.1705		24.3002	0.0301
	24.3087	0.1705		24.3085	0.0303
	24.317	0.1707		24.3168	0.0302
	24.3253	0.1707		24.3252	0.0303
	24.3337	0.1708		24.3335	0.0301
	24.342	0.171		24.3418	0.0299
	24.3503	0.1712		24.3502	0.0298
	24.3587	0.1712		24.3585	0.0298
	24.367	0.1713		24.3668	0.0293
	24.3753	0.1713		24.3752	0.0292
	24.3837	0.1711		24.3835	0.0293
	24.392	0.1715		24.3918	0.0292
	24.4003	0.1716		24.4002	0.0292
	24.4087	0.1714		24.4085	0.0292
	24.417	0.1715		24.4168	0.0291
	24.4253	0.1717		24.4252	0.029
	24.4337	0.1716		24.4335	0.029
	24.442	0.1718		24.4418	0.0288
	24.4503	0.1717		24.4502	0.0288
	24.4587	0.1718		24.4585	0.0288
	24.467	0.1719		24.4668	0.0288
	24.4753	0.1718		24.4752	0.0285
	24.4837	0.1718		24.4835	0.0286
	24.492	0.1718		24.4918	0.0287
	24.5003	0.1718		24.5002	0.0288
	24.5087	0.1718		24.5085	0.0288
	24.517	0.1717		24.5168	0.0287
	24.5253	0.1719		24.5252	0.0288
	24.5337	0.1717		24.5335	0.0288
	24.542	0.1717		24.5418	0.0289
	24.5503	0.1716		24.5502	0.029
	24.5587	0.1716		24.5585	0.0291
	24.567	0.1716		24.5668	0.0292
	24.5753	0.1717		24.5752	0.0295
	24.5837	0.1716		24.5835	0.0294
	24.592	0.1716		24.5918	0.0294
	24.6003	0.1715		24.6002	0.0296
	24.6087	0.1715		24.6085	0.0298
	24.617	0.1714		24.6168	0.0296
	24.6253	0.1713		24.6252	0.0297
	24.6337	0.1714		24.6335	0.03
	24.642	0.1712		24.6418	0.0296
	24.6503	0.171		24.6502	0.0298
	24.6587	0.171		24.6585	0.0301
	24.667	0.1711		24.6668	0.0301
	24.6753	0.171		24.6752	0.03
	24.6837	0.1707		24.6835	0.03
	24.692	0.1706		24.6918	0.0303
	24.7003	0.1706		24.7002	0.0303
	24.7087	0.1704		24.7085	0.0306
	24.717	0.1704		24.7168	0.0306
	24.7253	0.1703		24.7252	0.0307
	24.7337	0.1703		24.7335	0.0312
	24.742	0.1703		24.7418	0.031
	24.7503	0.17		24.7502	0.0311
	24.7587	0.1698		24.7585	0.0314
	24.767	0.1698		24.7668	0.0312
	24.7753	0.1696		24.7752	0.0315
	24.7837	0.1694		24.7835	0.0315
	24.792	0.1694		24.7918	0.0319
	24.8003	0.1692		24.8002	0.032
	24.8087	0.1691		24.8085	0.0321
	24.817	0.169		24.8168	0.0324
	24.8253	0.1688		24.8252	0.0325
	24.8337	0.1687		24.8335	0.0327
	24.842	0.1686		24.8418	0.0329
	24.8503	0.1683		24.8502	0.0332
	24.8587	0.1683		24.8585	0.0333
	24.867	0.168		24.8668	0.0334
	24.8753	0.1679		24.8752	0.0335
	24.8837	0.1678		24.8835	0.0336
	24.892	0.1676		24.8918	0.0338
	24.9003	0.1674		24.9002	0.0338
	24.9087	0.1674		24.9085	0.0341
	24.917	0.1674		24.9168	0.034
	24.9253	0.167		24.9252	0.0341
	24.9337	0.167		24.9335	0.0343
	24.942	0.1668		24.9418	0.0345
	24.9503	0.1667		24.9502	0.0343
	24.9587	0.1666		24.9585	0.0344
	24.967	0.1666		24.9668	0.0346
	24.9753	0.1666		24.9752	0.0345
	24.9837	0.1662		24.9835	0.0345
	24.992	0.1659		24.9918	0.0347
	25.0003	0.1659		25.0002	0.0345
	25.0087	0.1656		25.0085	0.0348
	25.017	0.1656		25.0168	0.0346
	25.0253	0.1654		25.0252	0.0346
	25.0337	0.1652		25.0335	0.035
	25.042	0.1652		25.0418	0.0349
	25.0503	0.1651		25.0502	0.035
	25.0587	0.1649		25.0585	0.0348
	25.067	0.1647		25.0668	0.0346
	25.0753	0.1645		25.0752	0.0347
	25.0837	0.1644		25.0835	0.0347
	25.092	0.1641		25.0918	0.0347
	25.1003	0.164		25.1002	0.0346
	25.1087	0.1638		25.1085	0.0346
	25.117	0.1637		25.1168	0.0344
	25.1253	0.1635		25.1252	0.0348
	25.1337	0.1633		25.1335	0.0348
	25.142	0.1633		25.1418	0.0346
	25.1503	0.1632		25.1502	0.0345
	25.1587	0.1628		25.1585	0.0346
	25.167	0.1628		25.1668	0.0345
	25.1753	0.1627		25.1752	0.0348
	25.1837	0.1627		25.1835	0.0348
	25.192	0.1626		25.1918	0.0348
	25.2003	0.1622		25.2002	0.0349
	25.2087	0.1622		25.2085	0.035
	25.217	0.162		25.2168	0.0348
	25.2253	0.162		25.2252	0.0345
	25.2337	0.1617		25.2335	0.0346
	25.242	0.1616		25.2418	0.0345
	25.2503	0.1615		25.2502	0.0346
	25.2587	0.1612		25.2585	0.0345
	25.267	0.1611		25.2668	0.0343
	25.2753	0.1609		25.2752	0.0342
	25.2837	0.1611		25.2835	0.0342
	25.292	0.1608		25.2918	0.0338
	25.3003	0.1606		25.3002	0.0335
	25.3087	0.1604		25.3085	0.0333
	25.317	0.1603		25.3168	0.0333
	25.3253	0.1601		25.3252	0.0333
	25.3337	0.16		25.3335	0.0335
	25.342	0.1598		25.3418	0.0333
	25.3503	0.1597		25.3502	0.0332
	25.3587	0.1597		25.3585	0.0332
	25.367	0.1596		25.3668	0.0332
	25.3753	0.1594		25.3752	0.0329
	25.3837	0.1592		25.3835	0.0329
	25.392	0.159		25.3918	0.0326
	25.4003	0.159		25.4002	0.0325
	25.4087	0.1588		25.4085	0.0326
	25.417	0.1586		25.4168	0.0324
	25.4253	0.1585		25.4252	0.0324
	25.4337	0.1584		25.4335	0.0325
	25.442	0.1583		25.4418	0.0323
	25.4503	0.1581		25.4502	0.032
	25.4587	0.1581		25.4585	0.0322
	25.467	0.1578		25.4668	0.0318
	25.4753	0.1576		25.4752	0.0318
	25.4837	0.1576		25.4835	0.032
	25.492	0.1574		25.4918	0.0322
	25.5003	0.1572		25.5002	0.0321
	25.5087	0.1571		25.5085	0.0321
	25.517	0.157		25.5168	0.0321
	25.5253	0.157		25.5252	0.032
	25.5337	0.1569		25.5335	0.0317
	25.542	0.1569		25.5418	0.0316
	25.5503	0.1566		25.5502	0.0316
	25.5587	0.1565		25.5585	0.0315
	25.567	0.1565		25.5668	0.0312
	25.5753	0.1564		25.5752	0.0313
	25.5837	0.1562		25.5835	0.0311
	25.592	0.1561		25.5918	0.0311
	25.6003	0.1561		25.6002	0.0305
	25.6087	0.1558		25.6085	0.0304
	25.617	0.1557		25.6168	0.0301
	25.6253	0.1555		25.6252	0.0302
	25.6337	0.1554		25.6335	0.0299
	25.642	0.1555		25.6418	0.0298
	25.6503	0.1552		25.6502	0.0298
	25.6587	0.1552		25.6585	0.0297
	25.667	0.1551		25.6668	0.0299
	25.6753	0.1549		25.6752	0.0296
	25.6837	0.1548		25.6835	0.0294
	25.692	0.1547		25.6918	0.0292
	25.7003	0.1546		25.7002	0.0293
	25.7087	0.1544		25.7085	0.029
	25.717	0.1542		25.7168	0.0288
	25.7253	0.1539		25.7252	0.0289
	25.7337	0.154		25.7335	0.0288
	25.742	0.1539		25.7418	0.0286
	25.7503	0.1537		25.7502	0.0287
	25.7587	0.1537		25.7585	0.0286
	25.767	0.1535		25.7668	0.0285
	25.7753	0.1535		25.7752	0.0284
	25.7837	0.1534		25.7835	0.0283
	25.792	0.1531		25.7918	0.0283
	25.8003	0.1531		25.8002	0.0285
	25.8087	0.153		25.8085	0.0284
	25.817	0.1529		25.8168	0.0282
	25.8253	0.1527		25.8252	0.028
	25.8337	0.1527		25.8335	0.0281
	25.842	0.1527		25.8418	0.0279
	25.8503	0.1524		25.8502	0.0278
	25.8587	0.1525		25.8585	0.0276
	25.867	0.1522		25.8668	0.0277
	25.8753	0.1521		25.8752	0.0278
	25.8837	0.1522		25.8835	0.0277
	25.892	0.1519		25.8918	0.0275
	25.9003	0.1518		25.9002	0.0275
	25.9087	0.1519		25.9085	0.0272
	25.917	0.1517		25.9168	0.0269
	25.9253	0.1514		25.9252	0.0266
	25.9337	0.1513		25.9335	0.0267
	25.942	0.1511		25.9418	0.0266
	25.9503	0.151		25.9502	0.0266
	25.9587	0.1507		25.9585	0.0263
	25.967	0.1508		25.9668	0.0263
	25.9753	0.1508		25.9752	0.0263
	25.9837	0.1505		25.9835	0.0263
	25.992	0.1503		25.9918	0.0259
	26.0003	0.1504		26.0002	0.0258
	26.0087	0.1499		26.0085	0.0258
	26.017	0.1498		26.0168	0.0256
	26.0253	0.1497		26.0252	0.0254
	26.0337	0.1496		26.0335	0.0256
	26.042	0.1494		26.0418	0.0254
	26.0503	0.1493		26.0502	0.0255
	26.0587	0.1491		26.0585	0.0254
	26.067	0.1492		26.0668	0.0255
	26.0753	0.149		26.0752	0.0252
	26.0837	0.1487		26.0835	0.0252
	26.092	0.1488		26.0918	0.0253
	26.1003	0.1485		26.1002	0.0253
	26.1087	0.1485		26.1085	0.0252
	26.117	0.1483		26.1168	0.0252
	26.1253	0.1482		26.1252	0.0251
	26.1337	0.1482		26.1335	0.025
	26.142	0.148		26.1418	0.0248
	26.1503	0.1477		26.1502	0.0249
	26.1587	0.1475		26.1585	0.0246
	26.167	0.1476		26.1668	0.0247
	26.1753	0.1474		26.1752	0.0246
	26.1837	0.1474		26.1835	0.0246
	26.192	0.1472		26.1918	0.0245
	26.2003	0.1471		26.2002	0.0244
	26.2087	0.1469		26.2085	0.0245
	26.217	0.1469		26.2168	0.0241
	26.2253	0.1466		26.2252	0.0242
	26.2337	0.1463		26.2335	0.024
	26.242	0.1462		26.2418	0.0239
	26.2503	0.1462		26.2502	0.0238
	26.2587	0.1459		26.2585	0.0237
	26.267	0.1457		26.2668	0.0238
	26.2753	0.1456		26.2752	0.0236
	26.2837	0.1455		26.2835	0.0238
	26.292	0.1453		26.2918	0.0237
	26.3003	0.1452		26.3002	0.0235
	26.3087	0.145		26.3085	0.0233
	26.317	0.145		26.3168	0.0232
	26.3253	0.1448		26.3252	0.0232
	26.3337	0.1446		26.3335	0.0231
	26.342	0.1445		26.3418	0.0231
	26.3503	0.1443		26.3502	0.023
	26.3587	0.1442		26.3585	0.0231
	26.367	0.1441		26.3668	0.0231
	26.3753	0.1439		26.3752	0.023
	26.3837	0.1438		26.3835	0.0229
	26.392	0.1437		26.3918	0.0227
	26.4003	0.1434		26.4002	0.0229
	26.4087	0.1434		26.4085	0.0227
	26.417	0.1434		26.4168	0.0227
	26.4253	0.1432		26.4252	0.0228
	26.4337	0.143		26.4335	0.0228
	26.442	0.1428		26.4418	0.0227
	26.4503	0.1427		26.4502	0.0226
	26.4587	0.1425		26.4585	0.0227
	26.467	0.1424		26.4668	0.0225
	26.4753	0.1423		26.4752	0.0226
	26.4837	0.1421		26.4835	0.0226
	26.492	0.142		26.4918	0.0224
	26.5003	0.1418		26.5002	0.0224
	26.5087	0.1416		26.5085	0.0222
	26.517	0.1416		26.5168	0.0221
	26.5253	0.1416		26.5252	0.0222
	26.5337	0.1416		26.5335	0.0221
	26.542	0.1414		26.5418	0.0217
	26.5503	0.1411		26.5502	0.022
	26.5587	0.141		26.5585	0.0218
	26.567	0.1408		26.5668	0.0215
	26.5753	0.1407		26.5752	0.0216
	26.5837	0.1406		26.5835	0.0214
	26.592	0.1405		26.5918	0.0213
	26.6003	0.1403		26.6002	0.0214
	26.6087	0.1401		26.6085	0.0209
	26.617	0.1401		26.6168	0.021
	26.6253	0.1399		26.6252	0.0208
	26.6337	0.1399		26.6335	0.0207
	26.642	0.1396		26.6418	0.0206
	26.6503	0.1394		26.6502	0.0208
	26.6587	0.1395		26.6585	0.0207
	26.667	0.1393		26.6668	0.0206
	26.6753	0.1392		26.6752	0.0205
	26.6837	0.139		26.6835	0.0205
	26.692	0.139		26.6918	0.0205
	26.7003	0.1389		26.7002	0.0205
	26.7087	0.1388		26.7085	0.0204
	26.717	0.1387		26.7168	0.0206
	26.7253	0.1385		26.7252	0.0207
	26.7337	0.1384		26.7335	0.0204
	26.742	0.1384		26.7418	0.0204
	26.7503	0.1383		26.7502	0.0201
	26.7587	0.1384		26.7585	0.0201
	26.767	0.1381		26.7668	0.0202
	26.7753	0.1381		26.7752	0.0201
	26.7837	0.1379		26.7835	0.0199
	26.792	0.1378		26.7918	0.0198
	26.8003	0.1377		26.8002	0.0198
	26.8087	0.1377		26.8085	0.0199
	26.817	0.1375		26.8168	0.0198
	26.8253	0.1375		26.8252	0.0198
	26.8337	0.1374		26.8335	0.0197
	26.842	0.1373		26.8418	0.0194
	26.8503	0.137		26.8502	0.0192
	26.8587	0.137		26.8585	0.019
	26.867	0.1369		26.8668	0.0191
	26.8753	0.1368		26.8752	0.0189
	26.8837	0.1367		26.8835	0.0188
	26.892	0.1365		26.8918	0.0189
	26.9003	0.1366		26.9002	0.019
	26.9087	0.1366		26.9085	0.019
	26.917	0.1365		26.9168	0.0188
	26.9253	0.1363		26.9252	0.0186
	26.9337	0.1361		26.9335	0.0187
	26.942	0.136		26.9418	0.0186
	26.9503	0.1359		26.9502	0.0184
	26.9587	0.1359		26.9585	0.0183
	26.967	0.1358		26.9668	0.0185
	26.9753	0.1358		26.9752	0.0186
	26.9837	0.1358		26.9835	0.0184
	26.992	0.1358		26.9918	0.0183
	27.0003	0.1357		27.0002	0.0184
	27.0087	0.1357		27.0085	0.0184
	27.017	0.1355		27.0168	0.0181
	27.0253	0.1355		27.0252	0.0184
	27.0337	0.1354		27.0335	0.0183
	27.042	0.1353		27.0418	0.0183
	27.0503	0.1355		27.0502	0.0184
	27.0587	0.1353		27.0585	0.0185
	27.067	0.1353		27.0668	0.0183
	27.0753	0.1351		27.0752	0.0183
	27.0837	0.1352		27.0835	0.0181
	27.092	0.1351		27.0918	0.0184
	27.1003	0.1351		27.1002	0.0181
	27.1087	0.135		27.1085	0.0184
	27.117	0.135		27.1168	0.0183
	27.1253	0.1348		27.1252	0.0182
	27.1337	0.1348		27.1335	0.018
	27.142	0.1347		27.1418	0.018
	27.1503	0.1348		27.1502	0.0182
	27.1587	0.1346		27.1585	0.0177
	27.167	0.1343		27.1668	0.0179
	27.1753	0.1345		27.1752	0.0178
	27.1837	0.1343		27.1835	0.018
	27.192	0.1344		27.1918	0.0179
	27.2003	0.1342		27.2002	0.0179
	27.2087	0.1341		27.2085	0.0178
	27.217	0.134		27.2168	0.0178
	27.2253	0.1339		27.2252	0.0177
	27.2337	0.1338		27.2335	0.0177
	27.242	0.1338		27.2418	0.0177
	27.2503	0.1337		27.2502	0.0175
	27.2587	0.1336		27.2585	0.0175
	27.267	0.1334		27.2668	0.0177
	27.2753	0.1333		27.2752	0.0176
	27.2837	0.1331		27.2835	0.0175
	27.292	0.133		27.2918	0.0175
	27.3003	0.1328		27.3002	0.0177
	27.3087	0.1327		27.3085	0.0179
	27.317	0.1327		27.3168	0.0178
	27.3253	0.1326		27.3252	0.0178
	27.3337	0.1324		27.3335	0.0179
	27.342	0.1324		27.3418	0.018
	27.3503	0.1321		27.3502	0.0181
	27.3587	0.1321		27.3585	0.018
	27.367	0.132		27.3668	0.0181
	27.3753	0.1319		27.3752	0.0182
	27.3837	0.1316		27.3835	0.018
	27.392	0.1317		27.3918	0.0181
	27.4003	0.1315		27.4002	0.0182
	27.4087	0.1314		27.4085	0.0184
	27.417	0.1312		27.4168	0.0183
	27.4253	0.1308		27.4252	0.0182
	27.4337	0.1308		27.4335	0.0184
	27.442	0.1307		27.4418	0.0183
	27.4503	0.1304		27.4502	0.0184
	27.4587	0.1305		27.4585	0.0183
	27.467	0.1302		27.4668	0.0181
	27.4753	0.1298		27.4752	0.0182
	27.4837	0.1296		27.4835	0.018
	27.492	0.1295		27.4918	0.0183
	27.5003	0.1295		27.5002	0.0184
	27.5087	0.1292		27.5085	0.0185
	27.517	0.129		27.5168	0.0183
	27.5253	0.1289		27.5252	0.0182
	27.5337	0.1287		27.5335	0.0182
	27.542	0.1285		27.5418	0.0182
	27.5503	0.1282		27.5502	0.018
	27.5587	0.1281		27.5585	0.0181
	27.567	0.1279		27.5668	0.0179
	27.5753	0.1277		27.5752	0.0178
	27.5837	0.1274		27.5835	0.018
	27.592	0.1273		27.5918	0.0179
	27.6003	0.127		27.6002	0.0181
	27.6087	0.127		27.6085	0.018
	27.617	0.1269		27.6168	0.0179
	27.6253	0.1268		27.6252	0.0179
	27.6337	0.1266		27.6335	0.0179
	27.642	0.1265		27.6418	0.0179
	27.6503	0.1261		27.6502	0.0178
	27.6587	0.126		27.6585	0.0179
	27.667	0.126		27.6668	0.0178
	27.6753	0.1256		27.6752	0.0179
	27.6837	0.1256		27.6835	0.0177
	27.692	0.1252		27.6918	0.0177
	27.7003	0.1253		27.7002	0.0174
	27.7087	0.1251		27.7085	0.0175
	27.717	0.125		27.7168	0.0173
	27.7253	0.1247		27.7252	0.0171
	27.7337	0.1246		27.7335	0.0171
	27.742	0.1245		27.7418	0.0171
	27.7503	0.1244		27.7502	0.017
	27.7587	0.1241		27.7585	0.0168
	27.767	0.124		27.7668	0.0168
	27.7753	0.1239		27.7752	0.0166
	27.7837	0.1237		27.7835	0.0161
	27.792	0.1235		27.7918	0.0161
	27.8003	0.1234		27.8002	0.016
	27.8087	0.1232		27.8085	0.0158
	27.817	0.1231		27.8168	0.0158
	27.8253	0.123		27.8252	0.0155
	27.8337	0.1229		27.8335	0.0154
	27.842	0.1228		27.8418	0.0154
	27.8503	0.1227		27.8502	0.0152
	27.8587	0.1224		27.8585	0.0149
	27.867	0.1222		27.8668	0.0149
	27.8753	0.122		27.8752	0.0148
	27.8837	0.122		27.8835	0.0148
	27.892	0.1219		27.8918	0.0145
	27.9003	0.1218		27.9002	0.0147
	27.9087	0.1216		27.9085	0.0145
	27.917	0.1214		27.9168	0.0144
	27.9253	0.1213		27.9252	0.0142
	27.9337	0.1213		27.9335	0.0143
	27.942	0.1212		27.9418	0.014
	27.9503	0.1211		27.9502	0.0141
	27.9587	0.1209		27.9585	0.0138
	27.967	0.1208		27.9668	0.0137
	27.9753	0.1208		27.9752	0.014
	27.9837	0.1207		27.9835	0.0138
	27.992	0.1207		27.9918	0.0137
	28.0003	0.1205		28.0002	0.0135
	28.0087	0.1204		28.0085	0.0136
	28.017	0.1202		28.0168	0.0136
	28.0253	0.1202		28.0252	0.0136
	28.0337	0.1201		28.0335	0.0133
	28.042	0.1201		28.0418	0.013
	28.0503	0.1198		28.0502	0.0129
	28.0587	0.1198		28.0585	0.0128
	28.067	0.1196		28.0668	0.0127
	28.0753	0.1197		28.0752	0.0127
	28.0837	0.1198		28.0835	0.0124
	28.092	0.1194		28.0918	0.0123
	28.1003	0.1191		28.1002	0.0123
	28.1087	0.1189		28.1085	0.0121
	28.117	0.1188		28.1168	0.0121
	28.1253	0.1188		28.1252	0.0121
	28.1337	0.1187		28.1335	0.0118
	28.142	0.1186		28.1418	0.0118
	28.1503	0.1185		28.1502	0.0119
	28.1587	0.1184		28.1585	0.0117
	28.167	0.1183		28.1668	0.0117
	28.1753	0.1182		28.1752	0.0115
	28.1837	0.118		28.1835	0.0114
	28.192	0.1179		28.1918	0.0112
	28.2003	0.1177		28.2002	0.0112
	28.2087	0.1176		28.2085	0.0113
	28.217	0.1177		28.2168	0.0112
	28.2253	0.1177		28.2252	0.0113
	28.2337	0.1174		28.2335	0.0111
	28.242	0.1175		28.2418	0.011
	28.2503	0.1173		28.2502	0.011
	28.2587	0.1172		28.2585	0.011
	28.267	0.1171		28.2668	0.0109
	28.2753	0.1173		28.2752	0.0112
	28.2837	0.117		28.2835	0.0111
	28.292	0.1169		28.2918	0.0111
	28.3003	0.1169		28.3002	0.0112
	28.3087	0.1168		28.3085	0.0113
	28.317	0.1168		28.3168	0.0112
	28.3253	0.1167		28.3252	0.011
	28.3337	0.1166		28.3335	0.011
	28.342	0.1164		28.3418	0.0109
	28.3503	0.1163		28.3502	0.011
	28.3587	0.1161		28.3585	0.0109
	28.367	0.1161		28.3668	0.0108
	28.3753	0.1161		28.3752	0.0108
	28.3837	0.116		28.3835	0.0109
	28.392	0.116		28.3918	0.0108
	28.4003	0.1159		28.4002	0.0105
	28.4087	0.1156		28.4085	0.0106
	28.417	0.1155		28.4168	0.0105
	28.4253	0.1154		28.4252	0.0105
	28.4337	0.1153		28.4335	0.0106
	28.442	0.1152		28.4418	0.0106
	28.4503	0.1151		28.4502	0.0105
	28.4587	0.115		28.4585	0.0104
	28.467	0.115		28.4668	0.0107
	28.4753	0.1148		28.4752	0.0104
	28.4837	0.1147		28.4835	0.0103
	28.492	0.1146		28.4918	0.0104
	28.5003	0.1144		28.5002	0.0106
	28.5087	0.1144		28.5085	0.0107
	28.517	0.1144		28.5168	0.0107
	28.5253	0.1142		28.5252	0.0104
	28.5337	0.1141		28.5335	0.0105
	28.542	0.114		28.5418	0.0105
	28.5503	0.1139		28.5502	0.0108
	28.5587	0.114		28.5585	0.0108
	28.567	0.1138		28.5668	0.0107
	28.5753	0.1136		28.5752	0.011
	28.5837	0.1137		28.5835	0.0109
	28.592	0.1136		28.5918	0.0108
	28.6003	0.1135		28.6002	0.011
	28.6087	0.1135		28.6085	0.0111
	28.617	0.1133		28.6168	0.0111
	28.6253	0.1133		28.6252	0.0109
	28.6337	0.1132		28.6335	0.011
	28.642	0.1131		28.6418	0.011
	28.6503	0.1129		28.6502	0.011
	28.6587	0.1128		28.6585	0.0112
	28.667	0.1128		28.6668	0.0112
	28.6753	0.1127		28.6752	0.0108
	28.6837	0.1126		28.6835	0.0109
	28.692	0.1124		28.6918	0.0109
	28.7003	0.1123		28.7002	0.0108
	28.7087	0.1123		28.7085	0.0106
	28.717	0.112		28.7168	0.0105
	28.7253	0.1121		28.7252	0.0108
	28.7337	0.1118		28.7335	0.0104
	28.742	0.1118		28.7418	0.0105
	28.7503	0.1116		28.7502	0.0107
	28.7587	0.1115		28.7585	0.0104
	28.767	0.1114		28.7668	0.0105
	28.7753	0.1113		28.7752	0.0104
	28.7837	0.1111		28.7835	0.0101
	28.792	0.1111		28.7918	0.01
	28.8003	0.1109		28.8002	0.0101
	28.8087	0.1108		28.8085	0.01
	28.817	0.1108		28.8168	0.009822
	28.8253	0.1106		28.8252	0.0097858
	28.8337	0.1105		28.8335	0.0097858
	28.842	0.1104		28.8418	0.0098583
	28.8503	0.1102		28.8502	0.0097133
	28.8587	0.1103		28.8585	0.0096408
	28.867	0.1102		28.8668	0.0097133
	28.8753	0.11		28.8752	0.0094596
	28.8837	0.11		28.8835	0.0095683
	28.892	0.1097		28.8918	0.0097133
	28.9003	0.1098		28.9002	0.0099308
	28.9087	0.1098		28.9085	0.0097133
	28.917	0.1098		28.9168	0.0096408
	28.9253	0.1096		28.9252	0.0097133
	28.9337	0.1095		28.9335	0.0097858
	28.942	0.1094		28.9418	0.0096046
	28.9503	0.1092		28.9502	0.0094234
	28.9587	0.1093		28.9585	0.0093146
	28.967	0.109		28.9668	0.0093871
	28.9753	0.109		28.9752	0.0092784
	28.9837	0.1088		28.9835	0.0091334
	28.992	0.1088		28.9918	0.0091697
	29.0003	0.1087		29.0002	0.0090247
	29.0087	0.1085		29.0085	0.0091334
	29.017	0.1086		29.0168	0.008916
	29.0253	0.1082		29.0252	0.0085535
	29.0337	0.1082		29.0335	0.0082636
	29.042	0.108		29.0418	0.0083361
	29.0503	0.1079		29.0502	0.0084085
	29.0587	0.1079		29.0585	0.0081911
	29.067	0.1077		29.0668	0.0082273
	29.0753	0.1076		29.0752	0.0081911
	29.0837	0.1075		29.0835	0.0080823
	29.092	0.1074		29.0918	0.0079374
	29.1003	0.1074		29.1002	0.0077199
	29.1087	0.1073		29.1085	0.0078286
	29.117	0.1071		29.1168	0.0075749
	29.1253	0.107		29.1252	0.00743
	29.1337	0.1069		29.1335	0.0075024
	29.142	0.1069		29.1418	0.0075387
	29.1503	0.1067		29.1502	0.0074662
	29.1587	0.1067		29.1585	0.0075749
	29.167	0.1066		29.1668	0.0073212
	29.1753	0.1065		29.1752	0.0072487
	29.1837	0.1065		29.1835	0.00714
	29.192	0.1065		29.1918	0.0070675
	29.2003	0.1062		29.2002	0.0069225
	29.2087	0.1063		29.2085	0.0069588
	29.217	0.1061		29.2168	0.0068863
	29.2253	0.106		29.2252	0.0072487
	29.2337	0.1059		29.2335	0.0076474
	29.242	0.1058		29.2418	0.0071763
	29.2503	0.1058		29.2502	0.0072125
	29.2587	0.1058		29.2585	0.0069225
	29.267	0.1056		29.2668	0.0067413
	29.2753	0.1057		29.2752	0.0069588
	29.2837	0.1056		29.2835	0.0070675
	29.292	0.1054		29.2918	0.0067776
	29.3003	0.1054		29.3002	0.0067413
	29.3087	0.1053		29.3085	0.0065601
	29.317	0.1053		29.3168	0.0067051
	29.3253	0.1052		29.3252	0.0065964
	29.3337	0.105		29.3335	0.0063426
	29.342	0.1049		29.3418	0.0060889
	29.3503	0.1046		29.3502	0.0059802
	29.3587	0.1046		29.3585	0.005944
	29.367	0.1046		29.3668	0.0060889
	29.3753	0.1045		29.3752	0.005799
	29.3837	0.1045		29.3835	0.0058715
	29.392	0.1043		29.3918	0.0056903
	29.4003	0.1044		29.4002	0.0056178
	29.4087	0.1042		29.4085	0.005654
	29.417	0.1042		29.4168	0.005654
	29.4253	0.1041		29.4252	0.0053641
	29.4337	0.1039		29.4335	0.0056903
	29.442	0.1039		29.4418	0.0054366
	29.4503	0.1038		29.4502	0.0054003
	29.4587	0.1038		29.4585	0.0053641
	29.467	0.1036		29.4668	0.0051828
	29.4753	0.1035		29.4752	0.0053278
	29.4837	0.1036		29.4835	0.0054003
	29.492	0.1036		29.4918	0.0053278
	29.5003	0.1035		29.5002	0.0054003
	29.5087	0.1035		29.5085	0.0052553
	29.517	0.1033		29.5168	0.005509
	29.5253	0.1032		29.5252	0.0055453
	29.5337	0.1033		29.5335	0.0054728
	29.542	0.1032		29.5418	0.0054366
	29.5503	0.103		29.5502	0.0053641
	29.5587	0.1031		29.5585	0.005509
	29.567	0.1031		29.5668	0.0054366
	29.5753	0.1031		29.5752	0.0052191
	29.5837	0.1031		29.5835	0.0052916
	29.592	0.103		29.5918	0.0054366
	29.6003	0.1029		29.6002	0.0051466
	29.6087	0.1028		29.6085	0.0051828
	29.617	0.1029		29.6168	0.0050016
	29.6253	0.1028		29.6252	0.0050741
	29.6337	0.103		29.6335	0.0047479
	29.642	0.1028		29.6418	0.004603
	29.6503	0.1026		29.6502	0.0044942
	29.6587	0.1026		29.6585	0.004458
	29.667	0.1027		29.6668	0.004458
	29.6753	0.1025		29.6752	0.0043855
	29.6837	0.1025		29.6835	0.004313
	29.692	0.1024		29.6918	0.0045667
	29.7003	0.1024		29.7002	0.0044942
	29.7087	0.1024		29.7085	0.0044942
	29.717	0.1024		29.7168	0.0043855
	29.7253	0.1024		29.7252	0.004168
	29.7337	0.1025		29.7335	0.0042768
	29.742	0.1024		29.7418	0.0042405
	29.7503	0.1023		29.7502	0.0041318
	29.7587	0.1024		29.7585	0.0039143
	29.767	0.1024		29.7668	0.0041318
	29.7753	0.1023		29.7752	0.004168
	29.7837	0.1024		29.7835	0.0042768
	29.792	0.1025		29.7918	0.0042405
	29.8003	0.1022		29.8002	0.004458
	29.8087	0.1024		29.8085	0.004603
	29.817	0.1024		29.8168	0.0044942
	29.8253	0.1025		29.8252	0.004603
	29.8337	0.1025		29.8335	0.004313
	29.842	0.1025		29.8418	0.0045667
	29.8503	0.1026		29.8502	0.0047842
	29.8587	0.1026		29.8585	0.0047842
	29.867	0.1027		29.8668	0.0048204
	29.8753	0.1028		29.8752	0.0046754
	29.8837	0.1028		29.8835	0.0046392
	29.892	0.1028		29.8918	0.0047479
	29.9003	0.1027		29.9002	0.0048567
	29.9087	0.1027		29.9085	0.0050379
	29.917	0.1027		29.9168	0.0049291
	29.9253	0.1029		29.9252	0.0048929
	29.9337	0.1026		29.9335	0.0048204
	29.942	0.1027		29.9418	0.0050379
	29.9503	0.1027		29.9502	0.0048929
	29.9587	0.1025		29.9585	0.0044942
	29.967	0.1026		29.9668	0.0044942
	29.9753	0.1027		29.9752	0.0046754
	29.9837	0.1025		29.9835	0.0047117
	29.992	0.1026		29.9918	0.004603
	30.0003	0.1025		30.0002	0.0048204
	30.0087	0.1024		30.0085	0.0046392
	30.017	0.1026		30.0168	0.0049654
	30.0253	0.1024		30.0252	0.0047117
	30.0337	0.1025		30.0335	0.0046392
	30.042	0.1025		30.0418	0.0047479
	30.0503	0.1023		30.0502	0.0050016
	30.0587	0.1023		30.0585	0.0048929
	30.067	0.1023		30.0668	0.0050379
	30.0753	0.1021		30.0752	0.0048929
	30.0837	0.1023		30.0835	0.0052553
	30.092	0.1022		30.0918	0.0051828
	30.1003	0.1021		30.1002	0.0052916
	30.1087	0.1023		30.1085	0.0054003
	30.117	0.1022		30.1168	0.0053278
	30.1253	0.1022		30.1252	0.005509
	30.1337	0.1021		30.1335	0.0055453
	30.142	0.1021		30.1418	0.0057627
	30.1503	0.1021		30.1502	0.005944
	30.1587	0.102		30.1585	0.005799
	30.167	0.1021		30.1668	0.0061252
	30.1753	0.1019		30.1752	0.0061977
	30.1837	0.1019		30.1835	0.0061252
	30.192	0.1017		30.1918	0.0061977
	30.2003	0.1017		30.2002	0.0063789
	30.2087	0.1016		30.2085	0.0062702
	30.217	0.1017		30.2168	0.0064876
	30.2253	0.1015		30.2252	0.0061977
	30.2337	0.1015		30.2335	0.0065964
	30.242	0.1014		30.2418	0.0065601
	30.2503	0.1014		30.2502	0.0064876
	30.2587	0.1013		30.2585	0.0064151
	30.267	0.1012		30.2668	0.0060889
	30.2753	0.1011		30.2752	0.0061252
	30.2837	0.1009		30.2835	0.0062339
	30.292	0.1008		30.2918	0.0063064
	30.3003	0.1007		30.3002	0.0063426
	30.3087	0.1006		30.3085	0.0063426
	30.317	0.1005		30.3168	0.0063064
	30.3253	0.1005		30.3252	0.0064151
	30.3337	0.1003		30.3335	0.0063789
	30.342	0.1002		30.3418	0.0063789
	30.3503	0.1001		30.3502	0.0063426
	30.3587	0.1002		30.3585	0.0061977
	30.367	0.1		30.3668	0.0061614
	30.3753	0.1		30.3752	0.0061977
	30.3837	0.0998		30.3835	0.0062702
	30.392	0.0997		30.3918	0.0061977
	30.4003	0.0998		30.4002	0.0065964
	30.4087	0.0996		30.4085	0.0064514
	30.417	0.0994		30.4168	0.0066326
	30.4253	0.0994		30.4252	0.0065601
	30.4337	0.0993		30.4335	0.0067776
	30.442	0.0991		30.4418	0.0065964
	30.4503	0.0989		30.4502	0.0067051
	30.4587	0.0991		30.4585	0.0069225
	30.467	0.0991		30.4668	0.0067776
	30.4753	0.099		30.4752	0.0069225
	30.4837	0.0989		30.4835	0.0068863
	30.492	0.0989		30.4918	0.0068501
	30.5003	0.0988		30.5002	0.0072125
	30.5087	0.0987		30.5085	0.0067413
	30.517	0.0986		30.5168	0.0069225
	30.5253	0.0985		30.5252	0.0067051
	30.5337	0.0984		30.5335	0.0068138
	30.542	0.0982		30.5418	0.0067413
	30.5503	0.0979		30.5502	0.0065239
	30.5587	0.0979		30.5585	0.0065964
	30.567	0.0979		30.5668	0.0064876
	30.5753	0.0977		30.5752	0.0063064
	30.5837	0.0977		30.5835	0.0059802
	30.592	0.0973		30.5918	0.0060889
	30.6003	0.0972		30.6002	0.0061252
	30.6087	0.0971		30.6085	0.0057265
	30.617	0.0972		30.6168	0.0058715
	30.6253	0.0971		30.6252	0.0057265
	30.6337	0.0967		30.6335	0.005509
	30.642	0.0967		30.6418	0.005509
	30.6503	0.0966		30.6502	0.0054003
	30.6587	0.0963		30.6585	0.0052553
	30.667	0.0962		30.6668	0.0053278
	30.6753	0.0962		30.6752	0.0051104
	30.6837	0.0961		30.6835	0.0051466
	30.692	0.0959		30.6918	0.0050379
	30.7003	0.0958		30.7002	0.0048204
	30.7087	0.0958		30.7085	0.0051828
	30.717	0.0957		30.7168	0.0052553
	30.7253	0.0957		30.7252	0.0050741
	30.7337	0.0957		30.7335	0.0048204
	30.742	0.0955		30.7418	0.0048204
	30.7503	0.0953		30.7502	0.0048929
	30.7587	0.0952		30.7585	0.0049654
	30.767	0.0952		30.7668	0.0049654
	30.7753	0.0952		30.7752	0.0047117
	30.7837	0.0952		30.7835	0.0047479
	30.792	0.0949		30.7918	0.0046392
	30.8003	0.0949		30.8002	0.0047117
	30.8087	0.0948		30.8085	0.0044942
	30.817	0.0947		30.8168	0.004458
	30.8253	0.0946		30.8252	0.0045667
	30.8337	0.0944		30.8335	0.0044942
	30.842	0.0944		30.8418	0.0045667
	30.8503	0.0943		30.8502	0.0043855
	30.8587	0.0942		30.8585	0.0043492
	30.867	0.0941		30.8668	0.0042405
	30.8753	0.0942		30.8752	0.0040593
	30.8837	0.094		30.8835	0.0036606
	30.892	0.0937		30.8918	0.0035156
	30.9003	0.0936		30.9002	0.0035881
	30.9087	0.0936		30.9085	0.0035881
	30.917	0.0936		30.9168	0.0032257
	30.9253	0.0935		30.9252	0.0032982
	30.9337	0.0933		30.9335	0.0031713
	30.942	0.0932		30.9418	0.0029539
	30.9503	0.0932		30.9502	0.0030626
	30.9587	0.0931		30.9585	0.0029357
	30.967	0.0928		30.9668	0.0029901
	30.9753	0.0929		30.9752	0.0026277
	30.9837	0.0927		30.9835	0.0027183
	30.992	0.0926		30.9918	0.0026458
	31.0003	0.0925		31.0002	0.0025371
	31.0087	0.0926		31.0085	0.0025189
	31.017	0.0925		31.0168	0.0025733
	31.0253	0.0925		31.0252	0.0025733
	31.0337	0.0922		31.0335	0.0024827
	31.042	0.0923		31.0418	0.0024283
	31.0503	0.0923		31.0502	0.0021746
	31.0587	0.0921		31.0585	0.0020478
	31.067	0.0919		31.0668	0.0021565
	31.0753	0.092		31.0752	0.0024646
	31.0837	0.0921		31.0835	0.0024102
	31.092	0.092		31.0918	0.0023377
	31.1003	0.0921		31.1002	0.0023921
	31.1087	0.0919		31.1085	0.0021384
	31.117	0.0919		31.1168	0.0023015
	31.1253	0.0919		31.1252	0.0021927
	31.1337	0.0918		31.1335	0.0022652
	31.142	0.0916		31.1418	0.001939
	31.1503	0.0916		31.1502	0.0020659
	31.1587	0.0915		31.1585	0.0020115
	31.167	0.0914		31.1668	0.0019934
	31.1753	0.0915		31.1752	0.0018122
	31.1837	0.0913		31.1835	0.0021746
	31.192	0.0912		31.1918	0.001939
	31.2003	0.0911		31.2002	0.0014679
	31.2087	0.091		31.2085	0.001939
	31.217	0.0908		31.2168	0.001486
	31.2253	0.0907		31.2252	0.0015222
	31.2337	0.0907		31.2335	0.0015766
	31.242	0.0907		31.2418	0.0014316
	31.2503	0.0907		31.2502	0.0014316
	31.2587	0.0905		31.2585	0.0014679
	31.267	0.0905		31.2668	0.0014679
	31.2753	0.0904		31.2752	0.0012867
	31.2837	0.0904		31.2835	0.0011598
	31.292	0.0903		31.2918	0.0012685
	31.3003	0.0901		31.3002	0.0010511
	31.3087	0.09		31.3085	0.0010329
	31.317	0.09		31.3168	0.0011236
	31.3253	0.0899		31.3252	0.0013773
	31.3337	0.0899		31.3335	0.0011598
	31.342	0.0899		31.3418	0.0013048
	31.3503	0.0899		31.3502	0.0012142
	31.3587	0.0898		31.3585	0.0011779
	31.367	0.0898		31.3668	0.0013048
	31.3753	0.0898		31.3752	0.0013773
	31.3837	0.0897		31.3835	0.0011417
	31.392	0.0898		31.3918	0.0013048
	31.4003	0.0898		31.4002	0.0014316
	31.4087	0.0896		31.4085	0.0015404
	31.417	0.0896		31.4168	0.001341
	31.4253	0.0896		31.4252	0.0013954
	31.4337	0.0895		31.4335	0.0014316
	31.442	0.0894		31.4418	0.0012323
	31.4503	0.0895		31.4502	0.0012867
	31.4587	0.0892		31.4585	0.0012504
	31.467	0.0893		31.4668	0.0010511
	31.4753	0.0893		31.4752	0.0013048
	31.4837	0.089		31.4835	0.0012504
	31.492	0.0891		31.4918	0.0013773
	31.5003	0.089		31.5002	0.0011779
	31.5087	0.0889		31.5085	0.00077924
	31.517	0.0888		31.5168	0.00079736
	31.5253	0.0888		31.5252	0.00072487
	31.5337	0.0888		31.5335	0.00070675
	31.542	0.0888		31.5418	0.00070675
	31.5503	0.0887		31.5502	0.00068863
	31.5587	0.0885		31.5585	0.00059802
	31.567	0.0885		31.5668	0.000743
	31.5753	0.0884		31.5752	0.00056178
	31.5837	0.0884		31.5835	0.00043492
	31.592	0.0884		31.5918	0.00038056
	31.6003	0.0881		31.6002	0.00039868
	31.6087	0.0882		31.6085	0.00039868
	31.617	0.088		31.6168	0.00034432
	31.6253	0.0881		31.6252	0.00025371
	31.6337	0.088		31.6335	0.00025371
	31.642	0.0879		31.6418	0.00050741
	31.6503	0.0879		31.6502	0.00045305
	31.6587	0.0878		31.6585	0.00034432
	31.667	0.0878		31.6668	0.00036244
	31.6753	0.0877		31.6752	0.00045305
	31.6837	0.0878		31.6835	0.00028995
	31.692	0.0876		31.6918	0.00027183
	31.7003	0.0877		31.7002	0.00050741
	31.7087	0.0877		31.7085	0.00056178
	31.717	0.0876		31.7168	0.00077924
	31.7253	0.0876		31.7252	0.0005799
	31.7337	0.0876		31.7335	0.00059802
	31.742	0.0877		31.7418	0.00063426
	31.7503	0.0876		31.7502	0.00043492
	31.7587	0.0874		31.7585	0.00048929
	31.767	0.0875		31.7668	0.00067051
	31.7753	0.0873		31.7752	0.00047117
	31.7837	0.0874		31.7835	0.00039868
	31.792	0.0873		31.7918	0.00028995
	31.8003	0.0872		31.8002	0.0004168
	31.8087	0.0872		31.8085	0.00039868
	31.817	0.0871		31.8168	7.2487e-05
	31.8253	0.0869		31.8252	-9.0609e-05
	31.8337	0.0868		31.8335	9.0609e-05
	31.842	0.0867		31.8418	0.00018122
	31.8503	0.0866		31.8502	-0.00025371
	31.8587	0.0865		31.8585	-0.00012685
	31.867	0.0865		31.8668	-0.00010873
	31.8753	0.0863		31.8752	-0.00010873
	31.8837	0.0865		31.8835	3.6244e-05
	31.892	0.0864		31.8918	-0.00025371
	31.9003	0.0862		31.9002	-0.00045305
	31.9087	0.0863		31.9085	-0.00030807
	31.917	0.0861		31.9168	-0.00039868
	31.9253	0.0861		31.9252	-0.00050741
	31.9337	0.0861		31.9335	-0.00070675
	31.942	0.086		31.9418	-0.0004168
	31.9503	0.0861		31.9502	-0.00054366
	31.9587	0.0859		31.9585	-0.00047117
	31.967	0.0858		31.9668	-0.00039868
	31.9753	0.0857		31.9752	-0.00039868
	31.9837	0.0855		31.9835	-0.00028995
	31.992	0.0857		31.9918	-0.00019934
	32.0003	0.0857		32.0002	-0.00034432
	32.0087	0.0856		32.0085	-0.00025371
	32.017	0.0857		32.0168	-0.00030807
	32.0253	0.0857		32.0252	-0.0001631
	32.0337	0.0856		32.0335	-0.00030807
	32.042	0.0856		32.0418	-0.00027183
	32.0503	0.0855		32.0502	-0.00030807
	32.0587	0.0855		32.0585	-0.00025371
	32.067	0.0854		32.0668	-0.00028995
	32.0753	0.0854		32.0752	-0.00043492
	32.0837	0.0853		32.0835	-0.00027183
	32.092	0.0853		32.0918	-0.00039868
	32.1003	0.0853		32.1002	-0.00048929
	32.1087	0.0851		32.1085	-0.00028995
	32.117	0.0852		32.1168	-1.8122e-05
	32.1253	0.0851		32.1252	-0.00063426
	32.1337	0.0849		32.1335	-0.00077924
	32.142	0.0848		32.1418	-0.00085173
	32.1503	0.0849		32.1502	-0.00083361
	32.1587	0.0848		32.1585	-0.00092421
	32.167	0.0847		32.1668	-0.00076112
	32.1753	0.0846		32.1752	-0.000743
	32.1837	0.0845		32.1835	-0.00090609
	32.192	0.0846		32.1918	-0.00068863
	32.2003	0.0846		32.2002	-0.0010511
	32.2087	0.0845		32.2085	-0.00096046
	32.217	0.0844		32.2168	-0.0010692
	32.2253	0.0843		32.2252	-0.00092421
	32.2337	0.0843		32.2335	-0.0011236
	32.242	0.0842		32.2418	-0.0012504
	32.2503	0.0842		32.2502	-0.00096046
	32.2587	0.0841		32.2585	-0.0012867
	32.267	0.084		32.2668	-0.0011054
	32.2753	0.0842		32.2752	-0.0011779
	32.2837	0.0841		32.2835	-0.0011236
	32.292	0.084		32.2918	-0.0011417
	32.3003	0.084		32.3002	-0.0012504
	32.3087	0.0841		32.3085	-0.0010329
	32.317	0.0841		32.3168	-0.0012323
	32.3253	0.084		32.3252	-0.0010329
	32.3337	0.084		32.3335	-0.00077924
	32.342	0.084		32.3418	-0.00081548
	32.3503	0.084		32.3502	-0.00077924
	32.3587	0.084		32.3585	-0.00092421
	32.367	0.0841		32.3668	-0.00088797
	32.3753	0.084		32.3752	-0.00085173
	32.3837	0.0839		32.3835	-0.0010329
	32.392	0.084		32.3918	-0.00070675
	32.4003	0.0838		32.4002	-0.0010329
	32.4087	0.0837		32.4085	-0.0009967
	32.417	0.0837		32.4168	-0.00088797
	32.4253	0.0837		32.4252	-0.00086985
[truncated: 909 more rows]

[truncated: 5 more sheets: Figure S18, Figure S19, Figure S20, Figure S21, Figure S23]
